# Supplementary material for: Analysis and comparison of the trends in burden of atrial fibrillation/atrial flutter in China and worldwide from 1990 to 2021 and predictions to 2036 of China
Source: Front Cardiovasc Med. 2025 May 30;12:1540750. doi: 10.3389/fcvm.2025.1540750 (PMC12162966; doi:10.3389/fcvm.2025.1540750)
Supplement: Supplementary file 1 [file Datasheet1.csv]

	measure_id	measure_name	location_id	location_name	sex_id	sex_name	age_id	age_name	cause_id	cause_name	metric_id	metric_name	year	val	upper	lower
565	1	Deaths	6	China	1	Male	11	30-34 years	500	Atrial fibrillation and flutter	1	Number	2019	3.32244528583133	4.2607677684148	2.54422747601044
566	1	Deaths	6	China	2	Female	11	30-34 years	500	Atrial fibrillation and flutter	1	Number	2019	1.09879627770198	1.50872317594979	0.805977193843469
567	1	Deaths	6	China	3	Both	11	30-34 years	500	Atrial fibrillation and flutter	1	Number	2019	4.42124156353331	5.48690907455334	3.57750780214055
568	1	Deaths	6	China	1	Male	11	30-34 years	500	Atrial fibrillation and flutter	2	Percent	2019	4.13070017015109e-05	5.02017120062494e-05	3.37706825558049e-05
569	1	Deaths	6	China	2	Female	11	30-34 years	500	Atrial fibrillation and flutter	2	Percent	2019	3.94441492245559e-05	4.59984079679013e-05	3.41535095668211e-05
570	1	Deaths	6	China	3	Both	11	30-34 years	500	Atrial fibrillation and flutter	2	Percent	2019	4.08390199936491e-05	4.81211720795141e-05	3.46796699914047e-05
571	1	Deaths	6	China	1	Male	11	30-34 years	500	Atrial fibrillation and flutter	3	Rate	2019	0.00522122510551523	0.00669579954742611	0.00399825526955622
572	1	Deaths	6	China	2	Female	11	30-34 years	500	Atrial fibrillation and flutter	3	Rate	2019	0.00180215176024946	0.00247447882964571	0.00132189492090714
573	1	Deaths	6	China	3	Both	11	30-34 years	500	Atrial fibrillation and flutter	3	Rate	2019	0.0035482114511473	0.00440344942251368	0.00287108360122705
574	1	Deaths	6	China	1	Male	12	35-39 years	500	Atrial fibrillation and flutter	1	Number	2019	2.98462743101368	3.92667029272593	2.25190838716808
575	1	Deaths	6	China	2	Female	12	35-39 years	500	Atrial fibrillation and flutter	1	Number	2019	1.47076443330725	1.97513764581575	1.06133816859783
576	1	Deaths	6	China	3	Both	12	35-39 years	500	Atrial fibrillation and flutter	1	Number	2019	4.45539186432092	5.52562462086783	3.57245541143429
577	1	Deaths	6	China	1	Male	12	35-39 years	500	Atrial fibrillation and flutter	2	Percent	2019	3.35038767074434e-05	4.08544048025435e-05	2.80877344204262e-05
578	1	Deaths	6	China	2	Female	12	35-39 years	500	Atrial fibrillation and flutter	2	Percent	2019	4.59389455582634e-05	5.79306991755902e-05	3.69578673999349e-05
579	1	Deaths	6	China	3	Both	12	35-39 years	500	Atrial fibrillation and flutter	2	Percent	2019	3.68085120424329e-05	4.31963728359469e-05	3.10996475222449e-05
580	1	Deaths	6	China	1	Male	12	35-39 years	500	Atrial fibrillation and flutter	3	Rate	2019	0.00608656194371819	0.00800767349414771	0.00459232524222359
581	1	Deaths	6	China	2	Female	12	35-39 years	500	Atrial fibrillation and flutter	3	Rate	2019	0.00316955044318502	0.00425649292223463	0.00228722206389234
582	1	Deaths	6	China	3	Both	12	35-39 years	500	Atrial fibrillation and flutter	3	Rate	2019	0.00466830001805415	0.00578967558924009	0.00374317100932227
583	1	Deaths	6	China	1	Male	13	40-44 years	500	Atrial fibrillation and flutter	1	Number	2019	24.0782707792519	32.9264478629102	17.3812858137753
584	1	Deaths	6	China	2	Female	13	40-44 years	500	Atrial fibrillation and flutter	1	Number	2019	14.6213277502128	19.3620081133322	10.7577538654249
585	1	Deaths	6	China	3	Both	13	40-44 years	500	Atrial fibrillation and flutter	1	Number	2019	38.6995985294648	48.439456720369	31.0978872012706
586	1	Deaths	6	China	1	Male	13	40-44 years	500	Atrial fibrillation and flutter	2	Percent	2019	0.000179994087306305	0.000215249543062313	0.000149377795510866
587	1	Deaths	6	China	2	Female	13	40-44 years	500	Atrial fibrillation and flutter	2	Percent	2019	0.000280825305564583	0.000324664148170207	0.000238562576970401
588	1	Deaths	6	China	3	Both	13	40-44 years	500	Atrial fibrillation and flutter	2	Percent	2019	0.000208397484650658	0.00024023367621751	0.000180293529624229
589	1	Deaths	6	China	1	Male	13	40-44 years	500	Atrial fibrillation and flutter	3	Rate	2019	0.0487568332332799	0.0666737799460065	0.0351959017975852
590	1	Deaths	6	China	2	Female	13	40-44 years	500	Atrial fibrillation and flutter	3	Rate	2019	0.0308837691458697	0.0408972289649893	0.0227229696634789
591	1	Deaths	6	China	3	Both	13	40-44 years	500	Atrial fibrillation and flutter	3	Rate	2019	0.0400088963770871	0.0500782767297211	0.0321500013917377
592	1	Deaths	6	China	1	Male	14	45-49 years	500	Atrial fibrillation and flutter	1	Number	2019	94.8350580926027	132.259297352005	68.416207697296
593	1	Deaths	6	China	2	Female	14	45-49 years	500	Atrial fibrillation and flutter	1	Number	2019	67.4225444719734	90.0916900865027	50.3444354312186
594	1	Deaths	6	China	3	Both	14	45-49 years	500	Atrial fibrillation and flutter	1	Number	2019	162.257602564576	207.072193663083	126.89566544332
595	1	Deaths	6	China	1	Male	14	45-49 years	500	Atrial fibrillation and flutter	2	Percent	2019	0.000452021287858764	0.000572408518555852	0.000377779076349089
596	1	Deaths	6	China	2	Female	14	45-49 years	500	Atrial fibrillation and flutter	2	Percent	2019	0.00076534145830187	0.000882740689627005	0.000656769482753092
597	1	Deaths	6	China	3	Both	14	45-49 years	500	Atrial fibrillation and flutter	2	Percent	2019	0.000545286317234713	0.000647755495829734	0.000471995619629482
598	1	Deaths	6	China	1	Male	14	45-49 years	500	Atrial fibrillation and flutter	3	Rate	2019	0.157459009616525	0.21959619567364	0.113594576967681
599	1	Deaths	6	China	2	Female	14	45-49 years	500	Atrial fibrillation and flutter	3	Rate	2019	0.11650286947612	0.155674047801531	0.0869927297438368
600	1	Deaths	6	China	3	Both	14	45-49 years	500	Atrial fibrillation and flutter	3	Rate	2019	0.137389529682697	0.175335705988955	0.107447266066266
601	1	Deaths	6	China	1	Male	15	50-54 years	500	Atrial fibrillation and flutter	1	Number	2019	273.897412824184	383.457035603665	194.096314917245
602	1	Deaths	6	China	2	Female	15	50-54 years	500	Atrial fibrillation and flutter	1	Number	2019	203.843484628418	267.639863347301	151.697839235704
603	1	Deaths	6	China	3	Both	15	50-54 years	500	Atrial fibrillation and flutter	1	Number	2019	477.740897452602	600.632127933842	376.182036413153
604	1	Deaths	6	China	1	Male	15	50-54 years	500	Atrial fibrillation and flutter	2	Percent	2019	0.000809902474606164	0.000984686613948302	0.000674412868748616
605	1	Deaths	6	China	2	Female	15	50-54 years	500	Atrial fibrillation and flutter	2	Percent	2019	0.00127317911866826	0.00145069581126019	0.00108022062123944
606	1	Deaths	6	China	3	Both	15	50-54 years	500	Atrial fibrillation and flutter	2	Percent	2019	0.000959996726559057	0.0011079138130374	0.000819180585370969
607	1	Deaths	6	China	1	Male	15	50-54 years	500	Atrial fibrillation and flutter	3	Rate	2019	0.445401348894262	0.623562957896575	0.315631898776056
608	1	Deaths	6	China	2	Female	15	50-54 years	500	Atrial fibrillation and flutter	3	Rate	2019	0.335089807366941	0.439962015054068	0.249369754545427
609	1	Deaths	6	China	3	Both	15	50-54 years	500	Atrial fibrillation and flutter	3	Rate	2019	0.39054407707956	0.491005315473388	0.307521644071638
610	1	Deaths	6	China	1	Male	16	55-59 years	500	Atrial fibrillation and flutter	1	Number	2019	415.562173248742	586.594720979855	295.41846542479
611	1	Deaths	6	China	2	Female	16	55-59 years	500	Atrial fibrillation and flutter	1	Number	2019	346.243236862896	456.828030674302	253.284753099699
612	1	Deaths	6	China	3	Both	16	55-59 years	500	Atrial fibrillation and flutter	1	Number	2019	761.805410111638	946.141226287669	599.402201304325
613	1	Deaths	6	China	1	Male	16	55-59 years	500	Atrial fibrillation and flutter	2	Percent	2019	0.00109345710594384	0.00130144457422141	0.000914764863341236
614	1	Deaths	6	China	2	Female	16	55-59 years	500	Atrial fibrillation and flutter	2	Percent	2019	0.00181118340458176	0.00207002626997672	0.00154132622539005
615	1	Deaths	6	China	3	Both	16	55-59 years	500	Atrial fibrillation and flutter	2	Percent	2019	0.00133528465294049	0.00153731617848928	0.00114720839614723
616	1	Deaths	6	China	1	Male	16	55-59 years	500	Atrial fibrillation and flutter	3	Rate	2019	0.888671473744289	1.254421188311	0.631746535032153
617	1	Deaths	6	China	2	Female	16	55-59 years	500	Atrial fibrillation and flutter	3	Rate	2019	0.74713007102419	0.985751987810472	0.54654253260593
618	1	Deaths	6	China	3	Both	16	55-59 years	500	Atrial fibrillation and flutter	3	Rate	2019	0.818219322826433	1.01620574387601	0.64378968269604
619	1	Deaths	6	China	1	Male	17	60-64 years	500	Atrial fibrillation and flutter	1	Number	2019	638.496134790837	868.724126521034	464.56627042544
620	1	Deaths	6	China	2	Female	17	60-64 years	500	Atrial fibrillation and flutter	1	Number	2019	583.981373127781	748.47747501507	440.088991120481
621	1	Deaths	6	China	3	Both	17	60-64 years	500	Atrial fibrillation and flutter	1	Number	2019	1222.47750791862	1487.12015337808	959.707359130715
622	1	Deaths	6	China	1	Male	17	60-64 years	500	Atrial fibrillation and flutter	2	Percent	2019	0.00124317604155114	0.00144860113489696	0.00104413101327859
623	1	Deaths	6	China	2	Female	17	60-64 years	500	Atrial fibrillation and flutter	2	Percent	2019	0.00212570118418274	0.00240785165167406	0.00179705300767323
624	1	Deaths	6	China	3	Both	17	60-64 years	500	Atrial fibrillation and flutter	2	Percent	2019	0.00155233290167704	0.00176882069567137	0.00133993695090981
625	1	Deaths	6	China	1	Male	17	60-64 years	500	Atrial fibrillation and flutter	3	Rate	2019	1.64800761936593	2.2422437687938	1.19908126556215
626	1	Deaths	6	China	2	Female	17	60-64 years	500	Atrial fibrillation and flutter	3	Rate	2019	1.52123740575152	1.94974015396589	1.14640614574094
627	1	Deaths	6	China	3	Both	17	60-64 years	500	Atrial fibrillation and flutter	3	Rate	2019	1.58491419501982	1.9280173463493	1.24423869289913
628	1	Deaths	6	China	1	Male	18	65-69 years	500	Atrial fibrillation and flutter	1	Number	2019	976.383126821613	1299.57002783513	710.778894184439
629	1	Deaths	6	China	2	Female	18	65-69 years	500	Atrial fibrillation and flutter	1	Number	2019	1026.35337063238	1297.42016950349	791.766642562581
630	1	Deaths	6	China	3	Both	18	65-69 years	500	Atrial fibrillation and flutter	1	Number	2019	2002.73649745399	2415.15237110533	1577.32076779145
631	1	Deaths	6	China	1	Male	18	65-69 years	500	Atrial fibrillation and flutter	2	Percent	2019	0.00138539721556543	0.00164069773559646	0.0011306301617772
632	1	Deaths	6	China	2	Female	18	65-69 years	500	Atrial fibrillation and flutter	2	Percent	2019	0.00242472880207039	0.00269388513012904	0.00209495184615007
633	1	Deaths	6	China	3	Both	18	65-69 years	500	Atrial fibrillation and flutter	2	Percent	2019	0.0017775080595395	0.00197719838975178	0.00153534568259437
634	1	Deaths	6	China	1	Male	18	65-69 years	500	Atrial fibrillation and flutter	3	Rate	2019	2.85551772184989	3.80070603775005	2.07873494830616
635	1	Deaths	6	China	2	Female	18	65-69 years	500	Atrial fibrillation and flutter	3	Rate	2019	2.89260695306525	3.65656382171821	2.23146312080656
636	1	Deaths	6	China	3	Both	18	65-69 years	500	Atrial fibrillation and flutter	3	Rate	2019	2.8744054416999	3.46632077003883	2.26383221357864
637	1	Deaths	6	China	1	Male	19	70-74 years	500	Atrial fibrillation and flutter	1	Number	2019	1789.30732355895	2374.30798732729	1339.28489939856
638	1	Deaths	6	China	2	Female	19	70-74 years	500	Atrial fibrillation and flutter	1	Number	2019	1979.74402243602	2447.32886305148	1533.33298109156
639	1	Deaths	6	China	3	Both	19	70-74 years	500	Atrial fibrillation and flutter	1	Number	2019	3769.05134599497	4488.31134496405	3089.32691233783
640	1	Deaths	6	China	1	Male	19	70-74 years	500	Atrial fibrillation and flutter	2	Percent	2019	0.00205380964975555	0.00239140021539956	0.00171852840789185
641	1	Deaths	6	China	2	Female	19	70-74 years	500	Atrial fibrillation and flutter	2	Percent	2019	0.00361100741145464	0.00402264665243125	0.00310751345929477
642	1	Deaths	6	China	3	Both	19	70-74 years	500	Atrial fibrillation and flutter	2	Percent	2019	0.00265747803947779	0.00296685730141698	0.00237830933972086
643	1	Deaths	6	China	1	Male	19	70-74 years	500	Atrial fibrillation and flutter	3	Rate	2019	7.66347802683931	10.1689949234885	5.7360634828254
644	1	Deaths	6	China	2	Female	19	70-74 years	500	Atrial fibrillation and flutter	3	Rate	2019	8.110754595132	10.0263890668903	6.28186643390041
645	1	Deaths	6	China	3	Both	19	70-74 years	500	Atrial fibrillation and flutter	3	Rate	2019	7.89208183039022	9.39815278780027	6.4687950772824
646	1	Deaths	6	China	1	Male	20	75-79 years	500	Atrial fibrillation and flutter	1	Number	2019	2728.85092943928	3516.27477980208	2050.29215539013
647	1	Deaths	6	China	2	Female	20	75-79 years	500	Atrial fibrillation and flutter	1	Number	2019	3321.20597422646	4109.95286020626	2546.59720172778
648	1	Deaths	6	China	3	Both	20	75-79 years	500	Atrial fibrillation and flutter	1	Number	2019	6050.05690366574	7156.9748629403	4859.02767956683
649	1	Deaths	6	China	1	Male	20	75-79 years	500	Atrial fibrillation and flutter	2	Percent	2019	0.00300106517359605	0.00347621825686118	0.00259127530181024
650	1	Deaths	6	China	2	Female	20	75-79 years	500	Atrial fibrillation and flutter	2	Percent	2019	0.0052574722150511	0.00587959889935025	0.00439783705892234
651	1	Deaths	6	China	3	Both	20	75-79 years	500	Atrial fibrillation and flutter	2	Percent	2019	0.00392790669634151	0.00436923564588838	0.00339365804518611
652	1	Deaths	6	China	1	Male	20	75-79 years	500	Atrial fibrillation and flutter	3	Rate	2019	18.9843143458122	24.4623350531393	14.2636559435209
653	1	Deaths	6	China	2	Female	20	75-79 years	500	Atrial fibrillation and flutter	3	Rate	2019	20.7907676246211	25.728327459304	15.9417124579165
654	1	Deaths	6	China	3	Both	20	75-79 years	500	Atrial fibrillation and flutter	3	Rate	2019	19.935165196115	23.5825015316318	16.0106790774098
655	1	Deaths	6	China	1	Male	21	80+ years	500	Atrial fibrillation and flutter	1	Number	2019	12844.170008007	15960.2313655748	10256.8094563895
656	1	Deaths	6	China	2	Female	21	80+ years	500	Atrial fibrillation and flutter	1	Number	2019	30896.9250991464	37807.4061244565	23750.7127835952
657	1	Deaths	6	China	3	Both	21	80+ years	500	Atrial fibrillation and flutter	1	Number	2019	43741.0951071534	51213.1729412023	34737.7664356831
658	1	Deaths	6	China	1	Male	21	80+ years	500	Atrial fibrillation and flutter	2	Percent	2019	0.00614556589389996	0.00726146597082305	0.00519379149320012
659	1	Deaths	6	China	2	Female	21	80+ years	500	Atrial fibrillation and flutter	2	Percent	2019	0.0151858864414563	0.0173785777148713	0.0119009993784391
660	1	Deaths	6	China	3	Both	21	80+ years	500	Atrial fibrillation and flutter	2	Percent	2019	0.0106047061898081	0.0120405935177588	0.00859055208613656
661	1	Deaths	6	China	1	Male	21	80+ years	500	Atrial fibrillation and flutter	3	Rate	2019	105.769886635179	131.430202275095	84.4633458420942
662	1	Deaths	6	China	2	Female	21	80+ years	500	Atrial fibrillation and flutter	3	Rate	2019	168.684781664111	206.413228077719	129.669337237007
663	1	Deaths	6	China	3	Both	21	80+ years	500	Atrial fibrillation and flutter	3	Rate	2019	143.60236277112	168.133253667897	114.044363208903
664	1	Deaths	6	China	1	Male	22	All ages	500	Atrial fibrillation and flutter	1	Number	2019	19791.8875102793	24740.9547754754	15451.2846727782
665	1	Deaths	6	China	2	Female	22	All ages	500	Atrial fibrillation and flutter	1	Number	2019	38442.9099939935	47038.3436387254	29526.449761682
666	1	Deaths	6	China	3	Both	22	All ages	500	Atrial fibrillation and flutter	1	Number	2019	58234.7975042728	67959.5708917621	46687.5090893357
667	1	Deaths	6	China	1	Male	22	All ages	500	Atrial fibrillation and flutter	2	Percent	2019	0.00304197806543457	0.00357555789164206	0.00262129438098117
668	1	Deaths	6	China	2	Female	22	All ages	500	Atrial fibrillation and flutter	2	Percent	2019	0.00843548005664795	0.00964590214103401	0.00679675876887878
669	1	Deaths	6	China	3	Both	22	All ages	500	Atrial fibrillation and flutter	2	Percent	2019	0.00526436295148272	0.00600375477177331	0.00434204019117623
670	1	Deaths	6	China	1	Male	22	All ages	500	Atrial fibrillation and flutter	3	Rate	2019	2.73569838669163	3.41977439136746	2.13572629339564
671	1	Deaths	6	China	2	Female	22	All ages	500	Atrial fibrillation and flutter	3	Rate	2019	5.56416036324764	6.80824857609143	4.27360731685096
672	1	Deaths	6	China	3	Both	22	All ages	500	Atrial fibrillation and flutter	3	Rate	2019	4.11736737893997	4.80493677780831	3.30094093508765
673	1	Deaths	6	China	1	Male	24	15-49 years	500	Atrial fibrillation and flutter	1	Number	2019	125.2204015887	172.830841723331	91.1963377533213
674	1	Deaths	6	China	2	Female	24	15-49 years	500	Atrial fibrillation and flutter	1	Number	2019	84.6134329331954	111.509060657793	63.0726955400831
675	1	Deaths	6	China	3	Both	24	15-49 years	500	Atrial fibrillation and flutter	1	Number	2019	209.833834521895	263.174960704874	165.631988352416
676	1	Deaths	6	China	1	Male	24	15-49 years	500	Atrial fibrillation and flutter	2	Percent	2019	0.000204390884564452	0.000255065379898357	0.000170645648073718
677	1	Deaths	6	China	2	Female	24	15-49 years	500	Atrial fibrillation and flutter	2	Percent	2019	0.00035970809619066	0.00040954708410042	0.000311752321767773
678	1	Deaths	6	China	3	Both	24	15-49 years	500	Atrial fibrillation and flutter	2	Percent	2019	0.000247806595929752	0.00029014815466454	0.000217668566154571
679	1	Deaths	6	China	1	Male	24	15-49 years	500	Atrial fibrillation and flutter	3	Rate	2019	0.0353270479925475	0.0487588552878709	0.0257282148889617
680	1	Deaths	6	China	2	Female	24	15-49 years	500	Atrial fibrillation and flutter	3	Rate	2019	0.0255428174453871	0.0336619787325893	0.0190401723712214
681	1	Deaths	6	China	3	Both	24	15-49 years	500	Atrial fibrillation and flutter	3	Rate	2019	0.0306004422367645	0.0383792737789955	0.024154408194879
682	1	Deaths	6	China	1	Male	25	50-69 years	500	Atrial fibrillation and flutter	1	Number	2019	2304.33884768538	3119.22283529509	1682.35640175387
683	1	Deaths	6	China	2	Female	25	50-69 years	500	Atrial fibrillation and flutter	1	Number	2019	2160.42146525147	2763.41858566651	1651.80883545271
684	1	Deaths	6	China	3	Both	25	50-69 years	500	Atrial fibrillation and flutter	1	Number	2019	4464.76031293685	5402.24871679199	3611.61297937834
685	1	Deaths	6	China	1	Male	25	50-69 years	500	Atrial fibrillation and flutter	2	Percent	2019	0.00119001290791585	0.00140763063794331	0.00100348491927262
686	1	Deaths	6	China	2	Female	25	50-69 years	500	Atrial fibrillation and flutter	2	Percent	2019	0.00205928087398495	0.0022742921642802	0.00181864191802295
687	1	Deaths	6	China	3	Both	25	50-69 years	500	Atrial fibrillation and flutter	2	Percent	2019	0.00149721045643181	0.00167665121582422	0.00131219700302064
688	1	Deaths	6	China	1	Male	25	50-69 years	500	Atrial fibrillation and flutter	3	Rate	2019	1.27175877156115	1.72149117966091	0.928488235561206
689	1	Deaths	6	China	2	Female	25	50-69 years	500	Atrial fibrillation and flutter	3	Rate	2019	1.1932989606593	1.52636167487745	0.912369090132204
690	1	Deaths	6	China	3	Both	25	50-69 years	500	Atrial fibrillation and flutter	3	Rate	2019	1.23254478131604	1.4913484703669	0.997024345734235
691	1	Deaths	6	China	1	Male	26	70+ years	500	Atrial fibrillation and flutter	1	Number	2019	17362.3282610053	21545.8879129123	13714.717565034
692	1	Deaths	6	China	2	Female	26	70+ years	500	Atrial fibrillation and flutter	1	Number	2019	36197.8750958089	44219.6420444565	27827.7590074084
693	1	Deaths	6	China	3	Both	26	70+ years	500	Atrial fibrillation and flutter	1	Number	2019	53560.2033568141	62539.1957818262	43053.4279969058
694	1	Deaths	6	China	1	Male	26	70+ years	500	Atrial fibrillation and flutter	2	Percent	2019	0.00448943459044272	0.00527545250353565	0.00386555047035736
695	1	Deaths	6	China	2	Female	26	70+ years	500	Atrial fibrillation and flutter	2	Percent	2019	0.0112647519039069	0.0128252892086863	0.0089885122097456
696	1	Deaths	6	China	3	Both	26	70+ years	500	Atrial fibrillation and flutter	2	Percent	2019	0.00756456702893075	0.00854817588025636	0.00617547341609796
697	1	Deaths	6	China	1	Male	26	70+ years	500	Atrial fibrillation and flutter	3	Rate	2019	34.8177970686661	43.2073591593626	27.5030079984087
698	1	Deaths	6	China	2	Female	26	70+ years	500	Atrial fibrillation and flutter	3	Rate	2019	61.6662320529015	75.3320105225021	47.4070104922196
699	1	Deaths	6	China	3	Both	26	70+ years	500	Atrial fibrillation and flutter	3	Rate	2019	49.3342709534217	57.6048154514181	39.6564865171065
700	1	Deaths	6	China	1	Male	27	Age-standardized	500	Atrial fibrillation and flutter	3	Rate	2019	3.75491221696685	4.63413943090896	3.01557101664266
701	1	Deaths	6	China	2	Female	27	Age-standardized	500	Atrial fibrillation and flutter	3	Rate	2019	4.56316359959524	5.58357175730448	3.51146788490835
702	1	Deaths	6	China	3	Both	27	Age-standardized	500	Atrial fibrillation and flutter	3	Rate	2019	4.29969230920654	5.05284308108131	3.43174730297723
703	1	Deaths	6	China	1	Male	30	80-84 years	500	Atrial fibrillation and flutter	1	Number	2019	5066.66499458198	6487.25247872272	3933.98471313677
704	1	Deaths	6	China	2	Female	30	80-84 years	500	Atrial fibrillation and flutter	1	Number	2019	7468.34021728966	9172.60400206548	5601.66674638035
705	1	Deaths	6	China	3	Both	30	80-84 years	500	Atrial fibrillation and flutter	1	Number	2019	12535.0052118716	14749.118821362	10240.5875627217
706	1	Deaths	6	China	1	Male	30	80-84 years	500	Atrial fibrillation and flutter	2	Percent	2019	0.00534640440525277	0.00625155110432293	0.00448939652226907
707	1	Deaths	6	China	2	Female	30	80-84 years	500	Atrial fibrillation and flutter	2	Percent	2019	0.00923327308388676	0.0104079231526861	0.00733940806700518
708	1	Deaths	6	China	3	Both	30	80-84 years	500	Atrial fibrillation and flutter	2	Percent	2019	0.0071379397686251	0.00800951981764947	0.00599638430146942
709	1	Deaths	6	China	1	Male	30	80-84 years	500	Atrial fibrillation and flutter	3	Rate	2019	61.5560405459598	78.8150740258447	47.7948557419895
710	1	Deaths	6	China	2	Female	30	80-84 years	500	Atrial fibrillation and flutter	3	Rate	2019	70.4049073275128	86.4711992126894	52.8075605400909
711	1	Deaths	6	China	3	Both	30	80-84 years	500	Atrial fibrillation and flutter	3	Rate	2019	66.5386678363374	78.2916880803391	54.3593754264681
712	1	Deaths	6	China	1	Male	31	85-89 years	500	Atrial fibrillation and flutter	1	Number	2019	4357.89979497085	5300.84864856416	3538.33652606284
713	1	Deaths	6	China	2	Female	31	85-89 years	500	Atrial fibrillation and flutter	1	Number	2019	9872.42932974406	12265.2853601089	7300.37152960147
714	1	Deaths	6	China	3	Both	31	85-89 years	500	Atrial fibrillation and flutter	1	Number	2019	14230.3291247149	16839.6804234775	11350.1305863061
715	1	Deaths	6	China	1	Male	31	85-89 years	500	Atrial fibrillation and flutter	2	Percent	2019	0.00548254742185832	0.00663268445582851	0.00460684596695289
716	1	Deaths	6	China	2	Female	31	85-89 years	500	Atrial fibrillation and flutter	2	Percent	2019	0.0142895754242232	0.0164219332495422	0.0112636216828311
717	1	Deaths	6	China	3	Both	31	85-89 years	500	Atrial fibrillation and flutter	2	Percent	2019	0.00957575192101405	0.0110049841309115	0.00774503610811034
718	1	Deaths	6	China	1	Male	31	85-89 years	500	Atrial fibrillation and flutter	3	Rate	2019	140.593172261646	171.014287212512	114.152683662556
719	1	Deaths	6	China	2	Female	31	85-89 years	500	Atrial fibrillation and flutter	3	Rate	2019	182.234046060791	226.403502380986	134.756724728134
720	1	Deaths	6	China	3	Both	31	85-89 years	500	Atrial fibrillation and flutter	3	Rate	2019	167.079559695348	197.716185332527	133.262892532201
721	1	Deaths	6	China	1	Male	32	90-94 years	500	Atrial fibrillation and flutter	1	Number	2019	2565.76537136347	3287.09142679869	2004.60661880634
722	1	Deaths	6	China	2	Female	32	90-94 years	500	Atrial fibrillation and flutter	1	Number	2019	9939.08794396765	12244.8528726672	7374.65479182318
723	1	Deaths	6	China	3	Both	32	90-94 years	500	Atrial fibrillation and flutter	1	Number	2019	12504.8533153311	14940.385246493	9726.53130019655
724	1	Deaths	6	China	1	Male	32	90-94 years	500	Atrial fibrillation and flutter	2	Percent	2019	0.00848156458945708	0.0102935552184374	0.00716367951439458
725	1	Deaths	6	China	2	Female	32	90-94 years	500	Atrial fibrillation and flutter	2	Percent	2019	0.0252413843357505	0.0294188683492332	0.0188436293971386
726	1	Deaths	6	China	3	Both	32	90-94 years	500	Atrial fibrillation and flutter	2	Percent	2019	0.0179620818210688	0.0208685529213627	0.0140155323849057
727	1	Deaths	6	China	1	Male	32	90-94 years	500	Atrial fibrillation and flutter	3	Rate	2019	362.326012979944	464.188481248235	283.081661281964
728	1	Deaths	6	China	2	Female	32	90-94 years	500	Atrial fibrillation and flutter	3	Rate	2019	535.601677365798	659.855690448784	397.408444191453
729	1	Deaths	6	China	3	Both	32	90-94 years	500	Atrial fibrillation and flutter	3	Rate	2019	487.742322783936	582.738399216352	379.375979018664
730	1	Deaths	6	China	1	Male	37	20+ years	500	Atrial fibrillation and flutter	1	Number	2019	19791.8875102793	24740.9547754754	15451.2846727782
731	1	Deaths	6	China	2	Female	37	20+ years	500	Atrial fibrillation and flutter	1	Number	2019	38442.9099939935	47038.3436387254	29526.449761682
732	1	Deaths	6	China	3	Both	37	20+ years	500	Atrial fibrillation and flutter	1	Number	2019	58234.7975042728	67959.5708917621	46687.5090893357
733	1	Deaths	6	China	1	Male	37	20+ years	500	Atrial fibrillation and flutter	2	Percent	2019	0.00309824146839762	0.00364340847261233	0.00267225282187603
734	1	Deaths	6	China	2	Female	37	20+ years	500	Atrial fibrillation and flutter	2	Percent	2019	0.00856820910260649	0.00981027772326885	0.00690359454413906
735	1	Deaths	6	China	3	Both	37	20+ years	500	Atrial fibrillation and flutter	2	Percent	2019	0.00535536146989711	0.00611707767969847	0.00442294682596683
736	1	Deaths	6	China	1	Male	37	20+ years	500	Atrial fibrillation and flutter	3	Rate	2019	3.6204365124487	4.52574601464623	2.82643053445565
737	1	Deaths	6	China	2	Female	37	20+ years	500	Atrial fibrillation and flutter	3	Rate	2019	7.15236109302512	8.75155442120617	5.49344028648225
738	1	Deaths	6	China	3	Both	37	20+ years	500	Atrial fibrillation and flutter	3	Rate	2019	5.37143636411184	6.2684258557036	4.3063425103154
739	1	Deaths	6	China	1	Male	41	50-74 years	500	Atrial fibrillation and flutter	1	Number	2019	4093.64617124433	5495.28945046321	3028.10300751209
740	1	Deaths	6	China	2	Female	41	50-74 years	500	Atrial fibrillation and flutter	1	Number	2019	4140.16548768749	5142.12479499275	3187.26867587544
741	1	Deaths	6	China	3	Both	41	50-74 years	500	Atrial fibrillation and flutter	1	Number	2019	8233.81165893183	9836.39050485601	6708.66352327807
742	1	Deaths	6	China	1	Male	41	50-74 years	500	Atrial fibrillation and flutter	2	Percent	2019	0.00145841109718386	0.00169027287238324	0.00124342881700076
743	1	Deaths	6	China	2	Female	41	50-74 years	500	Atrial fibrillation and flutter	2	Percent	2019	0.0025923861800175	0.00283008948778632	0.00228226624401842
744	1	Deaths	6	China	3	Both	41	50-74 years	500	Atrial fibrillation and flutter	2	Percent	2019	0.00187145271907533	0.00210159158543357	0.00165615572232098
745	1	Deaths	6	China	1	Male	41	50-74 years	500	Atrial fibrillation and flutter	3	Rate	2019	2.00137604999227	2.68663685962609	1.48043396586523
746	1	Deaths	6	China	2	Female	41	50-74 years	500	Atrial fibrillation and flutter	3	Rate	2019	2.01512037950911	2.50279861980993	1.55132206256689
747	1	Deaths	6	China	3	Both	41	50-74 years	500	Atrial fibrillation and flutter	3	Rate	2019	2.00826352500217	2.39913967999879	1.63627306688476
748	1	Deaths	6	China	1	Male	157	25+ years	500	Atrial fibrillation and flutter	1	Number	2019	19791.8875102793	24740.9547754754	15451.2846727782
749	1	Deaths	6	China	2	Female	157	25+ years	500	Atrial fibrillation and flutter	1	Number	2019	38442.9099939935	47038.3436387254	29526.449761682
750	1	Deaths	6	China	3	Both	157	25+ years	500	Atrial fibrillation and flutter	1	Number	2019	58234.7975042728	67959.5708917621	46687.5090893357
751	1	Deaths	6	China	1	Male	157	25+ years	500	Atrial fibrillation and flutter	2	Percent	2019	0.00311406774125542	0.0036619942589526	0.0026859234770889
752	1	Deaths	6	China	2	Female	157	25+ years	500	Atrial fibrillation and flutter	2	Percent	2019	0.00859028297780342	0.00983468717260019	0.00692144615180537
753	1	Deaths	6	China	3	Both	157	25+ years	500	Atrial fibrillation and flutter	2	Percent	2019	0.00537710145083901	0.00614107892137228	0.00444086328440206
754	1	Deaths	6	China	1	Male	157	25+ years	500	Atrial fibrillation and flutter	3	Rate	2019	3.91566425149072	4.89479702791169	3.05691122190245
755	1	Deaths	6	China	2	Female	157	25+ years	500	Atrial fibrillation and flutter	3	Rate	2019	7.68018202772888	9.39739061077111	5.89883827311046
756	1	Deaths	6	China	3	Both	157	25+ years	500	Atrial fibrillation and flutter	3	Rate	2019	5.78874144667307	6.75541774984957	4.64090080999308
757	1	Deaths	6	China	1	Male	160	85+ years	500	Atrial fibrillation and flutter	1	Number	2019	7777.50501342505	9571.99448200912	6305.89466543317
758	1	Deaths	6	China	2	Female	160	85+ years	500	Atrial fibrillation and flutter	1	Number	2019	23428.5848818567	28914.2408029459	17785.2481495219
759	1	Deaths	6	China	3	Both	160	85+ years	500	Atrial fibrillation and flutter	1	Number	2019	31206.0898952818	36974.2279718559	24334.4925561483
760	1	Deaths	6	China	1	Male	160	85+ years	500	Atrial fibrillation and flutter	2	Percent	2019	0.00680679001220957	0.00810392764816264	0.00579763551454223
761	1	Deaths	6	China	2	Female	160	85+ years	500	Atrial fibrillation and flutter	2	Percent	2019	0.0191121577970679	0.0221539322217161	0.0147633492490184
762	1	Deaths	6	China	3	Both	160	85+ years	500	Atrial fibrillation and flutter	2	Percent	2019	0.0131724446719031	0.0151036833042206	0.0105192445773107
763	1	Deaths	6	China	1	Male	160	85+ years	500	Atrial fibrillation and flutter	3	Rate	2019	198.784838448276	244.650099672007	161.172027555911
764	1	Deaths	6	China	2	Female	160	85+ years	500	Atrial fibrillation and flutter	3	Rate	2019	303.925145818394	375.087308797246	230.717483130863
765	1	Deaths	6	China	3	Both	160	85+ years	500	Atrial fibrillation and flutter	3	Rate	2019	268.527405034349	318.162048617698	209.397529804532
766	1	Deaths	6	China	1	Male	169	10 to 54 years	500	Atrial fibrillation and flutter	1	Number	2019	399.117814412884	556.781099041284	286.818656242043
767	1	Deaths	6	China	2	Female	169	10 to 54 years	500	Atrial fibrillation and flutter	1	Number	2019	288.456917561614	374.610725843475	215.583180727337
768	1	Deaths	6	China	3	Both	169	10 to 54 years	500	Atrial fibrillation and flutter	1	Number	2019	687.574731974497	875.16384182651	548.151480273336
769	1	Deaths	6	China	1	Male	169	10 to 54 years	500	Atrial fibrillation and flutter	2	Percent	2019	0.000414322966929631	0.000508895530868864	0.000345392265498183
770	1	Deaths	6	China	2	Female	169	10 to 54 years	500	Atrial fibrillation and flutter	2	Percent	2019	0.000719221696064318	0.000818351501726936	0.000612952537906941
771	1	Deaths	6	China	3	Both	169	10 to 54 years	500	Atrial fibrillation and flutter	2	Percent	2019	0.000504756080104711	0.00057833222601546	0.000444039131027394
772	1	Deaths	6	China	1	Male	169	10 to 54 years	500	Atrial fibrillation and flutter	3	Rate	2019	0.0866350558720232	0.120858453023166	0.0622586850582481
773	1	Deaths	6	China	2	Female	169	10 to 54 years	500	Atrial fibrillation and flutter	3	Rate	2019	0.0669624806569792	0.0869622531338067	0.0500455481929667
774	1	Deaths	6	China	3	Both	169	10 to 54 years	500	Atrial fibrillation and flutter	3	Rate	2019	0.0771288427646438	0.0981716913239363	0.061489009655429
775	1	Deaths	6	China	1	Male	197	15-39 years	500	Atrial fibrillation and flutter	1	Number	2019	6.30707271684499	8.14252622955098	4.844176449527
776	1	Deaths	6	China	2	Female	197	15-39 years	500	Atrial fibrillation and flutter	1	Number	2019	2.56956071100923	3.46167408499865	1.89902509934844
777	1	Deaths	6	China	3	Both	197	15-39 years	500	Atrial fibrillation and flutter	1	Number	2019	8.87663342785423	10.9147735879075	7.18310202902365
778	1	Deaths	6	China	1	Male	197	15-39 years	500	Atrial fibrillation and flutter	2	Percent	2019	2.35304981052819e-05	2.86608691254991e-05	1.9695369868217e-05
779	1	Deaths	6	China	2	Female	197	15-39 years	500	Atrial fibrillation and flutter	2	Percent	2019	2.70149715760388e-05	3.23323427173042e-05	2.29123975198321e-05
780	1	Deaths	6	China	3	Both	197	15-39 years	500	Atrial fibrillation and flutter	2	Percent	2019	2.44534921901118e-05	2.85452163892775e-05	2.10370694920456e-05
781	1	Deaths	6	China	1	Male	197	15-39 years	500	Atrial fibrillation and flutter	3	Rate	2019	0.00257591767594989	0.0033255486631012	0.00197844551695588
782	1	Deaths	6	China	2	Female	197	15-39 years	500	Atrial fibrillation and flutter	3	Rate	2019	0.0011367420199471	0.0015314019921461	0.000840105321549581
783	1	Deaths	6	China	3	Both	197	15-39 years	500	Atrial fibrillation and flutter	3	Rate	2019	0.00188506107266336	0.00231788492503652	0.00152541908212547
784	1	Deaths	6	China	1	Male	228	55+ years	500	Atrial fibrillation and flutter	1	Number	2019	19392.7696958664	24198.8560134867	15149.7208872569
785	1	Deaths	6	China	2	Female	228	55+ years	500	Atrial fibrillation and flutter	1	Number	2019	38154.4530764319	46663.1867581941	29317.0680597404
786	1	Deaths	6	China	3	Both	228	55+ years	500	Atrial fibrillation and flutter	1	Number	2019	57547.2227722984	67129.2951551211	46179.7282124495
787	1	Deaths	6	China	1	Male	228	55+ years	500	Atrial fibrillation and flutter	2	Percent	2019	0.00355191788863376	0.00417134427641778	0.00306452181694899
788	1	Deaths	6	China	2	Female	228	55+ years	500	Atrial fibrillation and flutter	2	Percent	2019	0.00930480109589479	0.0106204210721689	0.00748682810512638
789	1	Deaths	6	China	3	Both	228	55+ years	500	Atrial fibrillation and flutter	2	Percent	2019	0.00601967110306884	0.00684527325932129	0.00495721066488814
790	1	Deaths	6	China	1	Male	228	55+ years	500	Atrial fibrillation and flutter	3	Rate	2019	11.4367894610417	14.2711549595363	8.934472532721
791	1	Deaths	6	China	2	Female	228	55+ years	500	Atrial fibrillation and flutter	3	Rate	2019	21.3256665121262	26.0814525949266	16.386187355455
792	1	Deaths	6	China	3	Both	228	55+ years	500	Atrial fibrillation and flutter	3	Rate	2019	16.5138706012074	19.2635619989564	13.2518307463208
793	1	Deaths	6	China	1	Male	232	65-74 years	500	Atrial fibrillation and flutter	1	Number	2019	2765.69045038057	3655.04489992284	2069.14195047823
794	1	Deaths	6	China	2	Female	232	65-74 years	500	Atrial fibrillation and flutter	1	Number	2019	3006.0973930684	3694.42430112859	2334.73139744426
795	1	Deaths	6	China	3	Both	232	65-74 years	500	Atrial fibrillation and flutter	1	Number	2019	5771.78784344896	6835.12046938337	4694.81257606721
796	1	Deaths	6	China	1	Male	232	65-74 years	500	Atrial fibrillation and flutter	2	Percent	2019	0.00175512928717212	0.00201024513647643	0.00149476664009054
797	1	Deaths	6	China	2	Female	232	65-74 years	500	Atrial fibrillation and flutter	2	Percent	2019	0.00309438554188587	0.00338554517985816	0.00270513367460607
798	1	Deaths	6	China	3	Both	232	65-74 years	500	Atrial fibrillation and flutter	2	Percent	2019	0.00226801437595957	0.00253445864598639	0.00201032951596526
799	1	Deaths	6	China	1	Male	232	65-74 years	500	Atrial fibrillation and flutter	3	Rate	2019	4.80643911884271	6.35203075083775	3.59592116024719
800	1	Deaths	6	China	2	Female	232	65-74 years	500	Atrial fibrillation and flutter	3	Rate	2019	5.01929522208431	6.16859795885694	3.89831220208093
801	1	Deaths	6	China	3	Both	232	65-74 years	500	Atrial fibrillation and flutter	3	Rate	2019	4.91499647690282	5.82048300066257	3.99789248963468
802	1	Deaths	6	China	1	Male	234	75+ years	500	Atrial fibrillation and flutter	1	Number	2019	15573.0209374463	19256.0906306874	12390.7411051017
803	1	Deaths	6	China	2	Female	234	75+ years	500	Atrial fibrillation and flutter	1	Number	2019	34218.1310733728	41861.2283958503	26305.5392398219
804	1	Deaths	6	China	3	Both	234	75+ years	500	Atrial fibrillation and flutter	1	Number	2019	49791.1520108192	58054.4764643611	39933.3042404408
805	1	Deaths	6	China	1	Male	234	75+ years	500	Atrial fibrillation and flutter	2	Percent	2019	0.00519426757099782	0.00606435036393676	0.00442416648165123
806	1	Deaths	6	China	2	Female	234	75+ years	500	Atrial fibrillation and flutter	2	Percent	2019	0.0128361832830202	0.0146240630692176	0.0101489616184592
807	1	Deaths	6	China	3	Both	234	75+ years	500	Atrial fibrillation and flutter	2	Percent	2019	0.00879111618188459	0.00995496485923467	0.00712441849050456
808	1	Deaths	6	China	1	Male	234	75+ years	500	Atrial fibrillation and flutter	3	Rate	2019	58.7267947524127	72.6158711751964	46.7262268915255
809	1	Deaths	6	China	2	Female	234	75+ years	500	Atrial fibrillation and flutter	3	Rate	2019	99.7880957334247	122.077160138487	76.7131221268061
810	1	Deaths	6	China	3	Both	234	75+ years	500	Atrial fibrillation and flutter	3	Rate	2019	81.8818430201312	95.4709287995143	65.670554245871
811	1	Deaths	6	China	1	Male	235	95+ years	500	Atrial fibrillation and flutter	1	Number	2019	853.839847090728	1111.74255586357	616.153603747556
812	1	Deaths	6	China	2	Female	235	95+ years	500	Atrial fibrillation and flutter	1	Number	2019	3617.06760814504	4483.31028546295	2553.2690703698
813	1	Deaths	6	China	3	Both	235	95+ years	500	Atrial fibrillation and flutter	1	Number	2019	4470.90745523577	5462.36117478587	3264.37070826694
814	1	Deaths	6	China	1	Male	235	95+ years	500	Atrial fibrillation and flutter	2	Percent	2019	0.0188258227435511	0.0241011826381576	0.0134988650224647
815	1	Deaths	6	China	2	Female	235	95+ years	500	Atrial fibrillation and flutter	2	Percent	2019	0.0255792547724751	0.0299247875359288	0.018806433029792
816	1	Deaths	6	China	3	Both	235	95+ years	500	Atrial fibrillation and flutter	2	Percent	2019	0.0239306825459026	0.028268664082932	0.0181765971727485
817	1	Deaths	6	China	1	Male	235	95+ years	500	Atrial fibrillation and flutter	3	Rate	2019	815.242079525767	1061.48631529398	588.300425352575
818	1	Deaths	6	China	2	Female	235	95+ years	500	Atrial fibrillation and flutter	3	Rate	2019	830.482846102226	1029.37315228678	586.233489153093
819	1	Deaths	6	China	3	Both	235	95+ years	500	Atrial fibrillation and flutter	3	Rate	2019	827.52834714315	1011.03830927565	604.20827845836
820	1	Deaths	6	China	1	Male	243	75-84 years	500	Atrial fibrillation and flutter	1	Number	2019	7795.51592402126	9872.68658523266	6064.45350435736
821	1	Deaths	6	China	2	Female	243	75-84 years	500	Atrial fibrillation and flutter	1	Number	2019	10789.5461915161	13250.3958343996	8204.4825330559
822	1	Deaths	6	China	3	Both	243	75-84 years	500	Atrial fibrillation and flutter	1	Number	2019	18585.0621155374	21782.6272319832	15299.7718602437
823	1	Deaths	6	China	1	Male	243	75-84 years	500	Atrial fibrillation and flutter	2	Percent	2019	0.00419895150148655	0.00488129941955657	0.00360958071244505
824	1	Deaths	6	China	2	Female	243	75-84 years	500	Atrial fibrillation and flutter	2	Percent	2019	0.00749094363681023	0.00834662079004283	0.0060747842792367
825	1	Deaths	6	China	3	Both	243	75-84 years	500	Atrial fibrillation and flutter	2	Percent	2019	0.00563860907575442	0.00624015676210091	0.00476672455749626
826	1	Deaths	6	China	1	Male	243	75-84 years	500	Atrial fibrillation and flutter	3	Rate	2019	34.4854688499614	43.6743672925303	26.8276691953282
827	1	Deaths	6	China	2	Female	243	75-84 years	500	Atrial fibrillation and flutter	3	Rate	2019	40.5894791320284	49.8470144772518	30.8646597969446
828	1	Deaths	6	China	3	Both	243	75-84 years	500	Atrial fibrillation and flutter	3	Rate	2019	37.7842353678562	44.2850235929775	31.1050981400088
829	1	Deaths	6	China	1	Male	284	20-54 years	500	Atrial fibrillation and flutter	1	Number	2019	399.117814412884	556.781099041284	286.818656242043
830	1	Deaths	6	China	2	Female	284	20-54 years	500	Atrial fibrillation and flutter	1	Number	2019	288.456917561614	374.610725843475	215.583180727337
831	1	Deaths	6	China	3	Both	284	20-54 years	500	Atrial fibrillation and flutter	1	Number	2019	687.574731974497	875.16384182651	548.151480273336
832	1	Deaths	6	China	1	Male	284	20-54 years	500	Atrial fibrillation and flutter	2	Percent	2019	0.000427791273889478	0.000524822243973426	0.000356375048931035
833	1	Deaths	6	China	2	Female	284	20-54 years	500	Atrial fibrillation and flutter	2	Percent	2019	0.000743868071539265	0.000847298244066265	0.00063457337546848
834	1	Deaths	6	China	3	Both	284	20-54 years	500	Atrial fibrillation and flutter	2	Percent	2019	0.000521392404559502	0.000597813089920386	0.000458757693061001
835	1	Deaths	6	China	1	Male	284	20-54 years	500	Atrial fibrillation and flutter	3	Rate	2019	0.105836896072492	0.147645585304293	0.0760577333712747
836	1	Deaths	6	China	2	Female	284	20-54 years	500	Atrial fibrillation and flutter	3	Rate	2019	0.0804459590935916	0.104472859870965	0.060122655003943
837	1	Deaths	6	China	3	Both	284	20-54 years	500	Atrial fibrillation and flutter	3	Rate	2019	0.0934612689107398	0.118960048062001	0.0745096213098571
838	1	Deaths	6	China	1	Male	420	<70 years	500	Atrial fibrillation and flutter	1	Number	2019	2429.55924927408	3289.68582943293	1776.54463736185
839	1	Deaths	6	China	2	Female	420	<70 years	500	Atrial fibrillation and flutter	1	Number	2019	2245.03489818467	2871.91829989657	1715.36936575692
840	1	Deaths	6	China	3	Both	420	<70 years	500	Atrial fibrillation and flutter	1	Number	2019	4674.59414745874	5657.20116256348	3784.1884554653
841	1	Deaths	6	China	1	Male	420	<70 years	500	Atrial fibrillation and flutter	2	Percent	2019	0.000916891045685299	0.00107792572691295	0.000772310849662706
842	1	Deaths	6	China	2	Female	420	<70 years	500	Atrial fibrillation and flutter	2	Percent	2019	0.00166625268549055	0.00183742998877438	0.00148182054829813
843	1	Deaths	6	China	3	Both	420	<70 years	500	Atrial fibrillation and flutter	2	Percent	2019	0.00117124257280781	0.00131956713777274	0.00102983420305199
844	1	Deaths	6	China	1	Male	420	<70 years	500	Atrial fibrillation and flutter	3	Rate	2019	0.360682138624041	0.488372909907668	0.263738338283455
845	1	Deaths	6	China	2	Female	420	<70 years	500	Atrial fibrillation and flutter	3	Rate	2019	0.355113205339275	0.454271830595348	0.271332224860868
846	1	Deaths	6	China	3	Both	420	<70 years	500	Atrial fibrillation and flutter	3	Rate	2019	0.357985949456759	0.433235157013392	0.289797628290256
847	1	Deaths	6	China	1	Male	11	30-34 years	500	Atrial fibrillation and flutter	1	Number	2020	3.33917194959946	4.20133191478633	2.49765893572037
848	1	Deaths	6	China	2	Female	11	30-34 years	500	Atrial fibrillation and flutter	1	Number	2020	1.09282740828738	1.49088842165232	0.789240958415711
849	1	Deaths	6	China	3	Both	11	30-34 years	500	Atrial fibrillation and flutter	1	Number	2020	4.43199935788683	5.43746049559431	3.55787372180557
850	1	Deaths	6	China	1	Male	11	30-34 years	500	Atrial fibrillation and flutter	2	Percent	2020	4.12338206510481e-05	4.99431307617527e-05	3.37031090187372e-05
851	1	Deaths	6	China	2	Female	11	30-34 years	500	Atrial fibrillation and flutter	2	Percent	2020	3.94587308139128e-05	4.43519213784739e-05	3.40267505819612e-05
852	1	Deaths	6	China	3	Both	11	30-34 years	500	Atrial fibrillation and flutter	2	Percent	2020	4.0783490698019e-05	4.78468916334608e-05	3.45867751655148e-05
853	1	Deaths	6	China	1	Male	11	30-34 years	500	Atrial fibrillation and flutter	3	Rate	2020	0.00520866664170016	0.00655352216823779	0.00389601762867934
854	1	Deaths	6	China	2	Female	11	30-34 years	500	Atrial fibrillation and flutter	3	Rate	2020	0.00180165060211569	0.0024578995751641	0.00130115372030467
855	1	Deaths	6	China	3	Both	11	30-34 years	500	Atrial fibrillation and flutter	3	Rate	2020	0.00355227748178019	0.00435816138876395	0.00285165986824814
856	1	Deaths	6	China	1	Male	12	35-39 years	500	Atrial fibrillation and flutter	1	Number	2020	3.16740202845018	4.28897053885939	2.25239170767275
857	1	Deaths	6	China	2	Female	12	35-39 years	500	Atrial fibrillation and flutter	1	Number	2020	1.54644508464862	2.28753894875777	1.04843827319963
858	1	Deaths	6	China	3	Both	12	35-39 years	500	Atrial fibrillation and flutter	1	Number	2020	4.7138471130988	6.17182993185584	3.6197721432617
859	1	Deaths	6	China	1	Male	12	35-39 years	500	Atrial fibrillation and flutter	2	Percent	2020	3.43501996278964e-05	4.28270135598471e-05	2.74907370709278e-05
860	1	Deaths	6	China	2	Female	12	35-39 years	500	Atrial fibrillation and flutter	2	Percent	2020	4.6555250396932e-05	6.09005264549225e-05	3.66622457570508e-05
861	1	Deaths	6	China	3	Both	12	35-39 years	500	Atrial fibrillation and flutter	2	Percent	2020	3.75937425153408e-05	4.54715522886484e-05	3.0837005987645e-05
862	1	Deaths	6	China	1	Male	12	35-39 years	500	Atrial fibrillation and flutter	3	Rate	2020	0.00618408864666271	0.00837385774745152	0.00439760720683499
863	1	Deaths	6	China	2	Female	12	35-39 years	500	Atrial fibrillation and flutter	3	Rate	2020	0.00318729248795486	0.00471472008909807	0.0021608781750002
864	1	Deaths	6	China	3	Both	12	35-39 years	500	Atrial fibrillation and flutter	3	Rate	2020	0.00472624608669561	0.00618806388143738	0.0036292933386153
865	1	Deaths	6	China	1	Male	13	40-44 years	500	Atrial fibrillation and flutter	1	Number	2020	23.416188353006	31.2533926095979	16.3892179773611
866	1	Deaths	6	China	2	Female	13	40-44 years	500	Atrial fibrillation and flutter	1	Number	2020	14.1814128199529	19.1437850728544	10.0323147078298
867	1	Deaths	6	China	3	Both	13	40-44 years	500	Atrial fibrillation and flutter	1	Number	2020	37.5976011729589	47.4114798214682	29.5473825426362
868	1	Deaths	6	China	1	Male	13	40-44 years	500	Atrial fibrillation and flutter	2	Percent	2020	0.000181817391489504	0.000219161819472058	0.000148170531020837
869	1	Deaths	6	China	2	Female	13	40-44 years	500	Atrial fibrillation and flutter	2	Percent	2020	0.000283382215229684	0.000333169125708215	0.00023674222521865
870	1	Deaths	6	China	3	Both	13	40-44 years	500	Atrial fibrillation and flutter	2	Percent	2020	0.000210284653103871	0.000245338619795221	0.000176873472040436
871	1	Deaths	6	China	1	Male	13	40-44 years	500	Atrial fibrillation and flutter	3	Rate	2020	0.0488754869908176	0.0652337075907243	0.0342084287146313
872	1	Deaths	6	China	2	Female	13	40-44 years	500	Atrial fibrillation and flutter	3	Rate	2020	0.0310145581283361	0.041867199162487	0.0219405366459659
873	1	Deaths	6	China	3	Both	13	40-44 years	500	Atrial fibrillation and flutter	3	Rate	2020	0.0401534046719612	0.0506344095361366	0.0315559496142807
874	1	Deaths	6	China	1	Male	14	45-49 years	500	Atrial fibrillation and flutter	1	Number	2020	91.4419788930702	123.296950392559	63.7424905870336
875	1	Deaths	6	China	2	Female	14	45-49 years	500	Atrial fibrillation and flutter	1	Number	2020	65.3431878084375	90.1589136705939	47.2931332803999
876	1	Deaths	6	China	3	Both	14	45-49 years	500	Atrial fibrillation and flutter	1	Number	2020	156.785166701508	196.734533726709	121.241024459428
877	1	Deaths	6	China	1	Male	14	45-49 years	500	Atrial fibrillation and flutter	2	Percent	2020	0.000451679347976819	0.000577801292504158	0.000370506458214112
878	1	Deaths	6	China	2	Female	14	45-49 years	500	Atrial fibrillation and flutter	2	Percent	2020	0.000761518436513388	0.000881235903837779	0.000645651130621823
879	1	Deaths	6	China	3	Both	14	45-49 years	500	Atrial fibrillation and flutter	2	Percent	2020	0.000544223447437434	0.000645183452287276	0.000466040963438094
880	1	Deaths	6	China	1	Male	14	45-49 years	500	Atrial fibrillation and flutter	3	Rate	2020	0.156427910256606	0.210921554021423	0.109042966018277
881	1	Deaths	6	China	2	Female	14	45-49 years	500	Atrial fibrillation and flutter	3	Rate	2020	0.115844327004814	0.159839135921471	0.0838441064870949
882	1	Deaths	6	China	3	Both	14	45-49 years	500	Atrial fibrillation and flutter	3	Rate	2020	0.136498323967794	0.17127853792066	0.105553331243108
883	1	Deaths	6	China	1	Male	15	50-54 years	500	Atrial fibrillation and flutter	1	Number	2020	267.7621207454	361.63436799896	183.063689787714
884	1	Deaths	6	China	2	Female	15	50-54 years	500	Atrial fibrillation and flutter	1	Number	2020	199.597921895602	260.371889821323	147.074161344251
885	1	Deaths	6	China	3	Both	15	50-54 years	500	Atrial fibrillation and flutter	1	Number	2020	467.360042641002	577.669014596832	371.281550934194
886	1	Deaths	6	China	1	Male	15	50-54 years	500	Atrial fibrillation and flutter	2	Percent	2020	0.000798110175491589	0.000977486218131806	0.000667358128283107
887	1	Deaths	6	China	2	Female	15	50-54 years	500	Atrial fibrillation and flutter	2	Percent	2020	0.00125636335757453	0.00140637107159777	0.00106001206281327
888	1	Deaths	6	China	3	Both	15	50-54 years	500	Atrial fibrillation and flutter	2	Percent	2020	0.000945977704668664	0.00109173119504119	0.00081375137700181
889	1	Deaths	6	China	1	Male	15	50-54 years	500	Atrial fibrillation and flutter	3	Rate	2020	0.436168281040858	0.589080487622009	0.298199665708599
890	1	Deaths	6	China	2	Female	15	50-54 years	500	Atrial fibrillation and flutter	3	Rate	2020	0.330250358392204	0.43080563721361	0.243345692344314
891	1	Deaths	6	China	3	Both	15	50-54 years	500	Atrial fibrillation and flutter	3	Rate	2020	0.383622839210454	0.474167680769764	0.304758793479579
892	1	Deaths	6	China	1	Male	16	55-59 years	500	Atrial fibrillation and flutter	1	Number	2020	465.714843887401	662.957073174134	312.065644034925
893	1	Deaths	6	China	2	Female	16	55-59 years	500	Atrial fibrillation and flutter	1	Number	2020	386.916566154775	540.45118473706	270.029303816611
894	1	Deaths	6	China	3	Both	16	55-59 years	500	Atrial fibrillation and flutter	1	Number	2020	852.631410042175	1096.48626251339	648.740239620612
895	1	Deaths	6	China	1	Male	16	55-59 years	500	Atrial fibrillation and flutter	2	Percent	2020	0.00112408645668011	0.001393499164037	0.000892100350350857
896	1	Deaths	6	China	2	Female	16	55-59 years	500	Atrial fibrillation and flutter	2	Percent	2020	0.00183828177190129	0.002235022611492	0.00153317444056713
897	1	Deaths	6	China	3	Both	16	55-59 years	500	Atrial fibrillation and flutter	2	Percent	2020	0.0013653617950735	0.00163080403931202	0.00112708292031047
898	1	Deaths	6	China	1	Male	16	55-59 years	500	Atrial fibrillation and flutter	3	Rate	2020	0.910864008344486	1.29663837208015	0.610350662262721
899	1	Deaths	6	China	2	Female	16	55-59 years	500	Atrial fibrillation and flutter	3	Rate	2020	0.759356230087383	1.06068080327175	0.529955168880722
900	1	Deaths	6	China	3	Both	16	55-59 years	500	Atrial fibrillation and flutter	3	Rate	2020	0.835240485668795	1.0741214874849	0.635508035983341
901	1	Deaths	6	China	1	Male	17	60-64 years	500	Atrial fibrillation and flutter	1	Number	2020	597.075734400994	790.518854300091	424.624090152136
902	1	Deaths	6	China	2	Female	17	60-64 years	500	Atrial fibrillation and flutter	1	Number	2020	552.588592777815	712.249234155306	407.132219650147
903	1	Deaths	6	China	3	Both	17	60-64 years	500	Atrial fibrillation and flutter	1	Number	2020	1149.66432717881	1390.85471831964	922.460601865749
904	1	Deaths	6	China	1	Male	17	60-64 years	500	Atrial fibrillation and flutter	2	Percent	2020	0.0012210438124316	0.00142080541984408	0.00103446663288427
905	1	Deaths	6	China	2	Female	17	60-64 years	500	Atrial fibrillation and flutter	2	Percent	2020	0.00210884585492281	0.00235500723824489	0.00179369685719548
906	1	Deaths	6	China	3	Both	17	60-64 years	500	Atrial fibrillation and flutter	2	Percent	2020	0.0015316445439565	0.00172504153704898	0.00131480173534977
907	1	Deaths	6	China	1	Male	17	60-64 years	500	Atrial fibrillation and flutter	3	Rate	2020	1.60414993953862	2.12386921669467	1.14082798763804
908	1	Deaths	6	China	2	Female	17	60-64 years	500	Atrial fibrillation and flutter	3	Rate	2020	1.49886351449718	1.9319334569275	1.10432180031487
909	1	Deaths	6	China	3	Both	17	60-64 years	500	Atrial fibrillation and flutter	3	Rate	2020	1.55175792205823	1.87730433706751	1.24508999095799
910	1	Deaths	6	China	1	Male	18	65-69 years	500	Atrial fibrillation and flutter	1	Number	2020	1049.80505882361	1374.52166413952	735.097055797921
911	1	Deaths	6	China	2	Female	18	65-69 years	500	Atrial fibrillation and flutter	1	Number	2020	1104.07967136921	1411.64327277934	818.482242552202
912	1	Deaths	6	China	3	Both	18	65-69 years	500	Atrial fibrillation and flutter	1	Number	2020	2153.88473019282	2569.8794027235	1723.73010660836
913	1	Deaths	6	China	1	Male	18	65-69 years	500	Atrial fibrillation and flutter	2	Percent	2020	0.00139307256986896	0.00164847648441005	0.00112864281457896
914	1	Deaths	6	China	2	Female	18	65-69 years	500	Atrial fibrillation and flutter	2	Percent	2020	0.0024311556299816	0.00272304743080409	0.00211526368132531
915	1	Deaths	6	China	3	Both	18	65-69 years	500	Atrial fibrillation and flutter	2	Percent	2020	0.00178446526828392	0.00198091177847836	0.00153852612493991
916	1	Deaths	6	China	1	Male	18	65-69 years	500	Atrial fibrillation and flutter	3	Rate	2020	2.87095371056196	3.75897223845652	2.0103062013543
917	1	Deaths	6	China	2	Female	18	65-69 years	500	Atrial fibrillation and flutter	3	Rate	2020	2.91247444592843	3.72380278828786	2.15909112149781
918	1	Deaths	6	China	3	Both	18	65-69 years	500	Atrial fibrillation and flutter	3	Rate	2020	2.89208823147677	3.45065725790527	2.31450619695788
919	1	Deaths	6	China	1	Male	19	70-74 years	500	Atrial fibrillation and flutter	1	Number	2020	1878.42778148409	2390.87803987906	1372.98325157216
920	1	Deaths	6	China	2	Female	19	70-74 years	500	Atrial fibrillation and flutter	1	Number	2020	2096.0437719209	2640.85336090712	1623.05834359289
921	1	Deaths	6	China	3	Both	19	70-74 years	500	Atrial fibrillation and flutter	1	Number	2020	3974.47155340499	4755.4895046913	3272.76771184097
922	1	Deaths	6	China	1	Male	19	70-74 years	500	Atrial fibrillation and flutter	2	Percent	2020	0.00206345059805024	0.00241250353293353	0.00171790939490807
923	1	Deaths	6	China	2	Female	19	70-74 years	500	Atrial fibrillation and flutter	2	Percent	2020	0.00363317129426138	0.00404673540872882	0.00312071526504315
924	1	Deaths	6	China	3	Both	19	70-74 years	500	Atrial fibrillation and flutter	2	Percent	2020	0.00267327095624443	0.00300851400069943	0.0023366562870674
925	1	Deaths	6	China	1	Male	19	70-74 years	500	Atrial fibrillation and flutter	3	Rate	2020	7.71457788824477	9.81917699565136	5.6387508414833
926	1	Deaths	6	China	2	Female	19	70-74 years	500	Atrial fibrillation and flutter	3	Rate	2020	8.17891786074345	10.3048051813026	6.33329372853455
927	1	Deaths	6	China	3	Both	19	70-74 years	500	Atrial fibrillation and flutter	3	Rate	2020	7.95268646562813	9.51545797050554	6.5486178822451
928	1	Deaths	6	China	1	Male	20	75-79 years	500	Atrial fibrillation and flutter	1	Number	2020	2826.5489166364	3554.94959008246	2080.55356461273
929	1	Deaths	6	China	2	Female	20	75-79 years	500	Atrial fibrillation and flutter	1	Number	2020	3462.32231055736	4349.62488371691	2556.72068820049
930	1	Deaths	6	China	3	Both	20	75-79 years	500	Atrial fibrillation and flutter	1	Number	2020	6288.87122719377	7447.86507472405	5039.7196514374
931	1	Deaths	6	China	1	Male	20	75-79 years	500	Atrial fibrillation and flutter	2	Percent	2020	0.00303258559317647	0.00356470545721862	0.00255236270216263
932	1	Deaths	6	China	2	Female	20	75-79 years	500	Atrial fibrillation and flutter	2	Percent	2020	0.00531998729744111	0.00600844065144745	0.0044355036742006
933	1	Deaths	6	China	3	Both	20	75-79 years	500	Atrial fibrillation and flutter	2	Percent	2020	0.00397374026620789	0.00443384158866642	0.00334739972646341
934	1	Deaths	6	China	1	Male	20	75-79 years	500	Atrial fibrillation and flutter	3	Rate	2020	19.0609572396221	23.9729592956096	14.0303046929111
935	1	Deaths	6	China	2	Female	20	75-79 years	500	Atrial fibrillation and flutter	3	Rate	2020	20.9034976522357	26.2605168986263	15.4359993407482
936	1	Deaths	6	China	3	Both	20	75-79 years	500	Atrial fibrillation and flutter	3	Rate	2020	20.0331258011118	23.7250871581659	16.0539680543963
937	1	Deaths	6	China	1	Male	21	80+ years	500	Atrial fibrillation and flutter	1	Number	2020	13591.7253354477	16474.1301371157	10693.9594434401
938	1	Deaths	6	China	2	Female	21	80+ years	500	Atrial fibrillation and flutter	1	Number	2020	32904.6484478255	41071.7161620664	24588.7622469195
939	1	Deaths	6	China	3	Both	21	80+ years	500	Atrial fibrillation and flutter	1	Number	2020	46496.3737832732	55643.6331651764	35992.9915621333
940	1	Deaths	6	China	1	Male	21	80+ years	500	Atrial fibrillation and flutter	2	Percent	2020	0.00622616387859819	0.00735339839524513	0.00526122146864894
941	1	Deaths	6	China	2	Female	21	80+ years	500	Atrial fibrillation and flutter	2	Percent	2020	0.0154587640081831	0.0178308290038793	0.0120454574992658
942	1	Deaths	6	China	3	Both	21	80+ years	500	Atrial fibrillation and flutter	2	Percent	2020	0.0107802227973626	0.0123592966093853	0.00870912746993366
943	1	Deaths	6	China	1	Male	21	80+ years	500	Atrial fibrillation and flutter	3	Rate	2020	107.705943121338	130.547202781835	84.7429564040046
944	1	Deaths	6	China	2	Female	21	80+ years	500	Atrial fibrillation and flutter	3	Rate	2020	172.571653931458	215.404641053371	128.958173669797
945	1	Deaths	6	China	3	Both	21	80+ years	500	Atrial fibrillation and flutter	3	Rate	2020	146.738618212515	175.606594205404	113.590833379401
946	1	Deaths	6	China	1	Male	22	All ages	500	Atrial fibrillation and flutter	1	Number	2020	20798.4245326498	25578.0241961227	15978.2113466317
947	1	Deaths	6	China	2	Female	22	All ages	500	Atrial fibrillation and flutter	1	Number	2020	40788.3611556225	50334.5674900678	30846.4362728701
948	1	Deaths	6	China	3	Both	22	All ages	500	Atrial fibrillation and flutter	1	Number	2020	61586.7856882723	72850.9456745159	48782.367909774
949	1	Deaths	6	China	1	Male	22	All ages	500	Atrial fibrillation and flutter	2	Percent	2020	0.00310900327692072	0.00367321724073677	0.00265620518824681
950	1	Deaths	6	China	2	Female	22	All ages	500	Atrial fibrillation and flutter	2	Percent	2020	0.00863945230141393	0.00988955976300975	0.00685076438249306
951	1	Deaths	6	China	3	Both	22	All ages	500	Atrial fibrillation and flutter	2	Percent	2020	0.00539495908938209	0.006175509469211	0.00444695344418145
952	1	Deaths	6	China	1	Male	22	All ages	500	Atrial fibrillation and flutter	3	Rate	2020	2.86359240635301	3.52166269817933	2.19993031719738
953	1	Deaths	6	China	2	Female	22	All ages	500	Atrial fibrillation and flutter	3	Rate	2020	5.88424276762657	7.26140512449139	4.44999294904668
954	1	Deaths	6	China	3	Both	22	All ages	500	Atrial fibrillation and flutter	3	Rate	2020	4.33867178678814	5.13221041017971	3.43662493467587
955	1	Deaths	6	China	1	Male	24	15-49 years	500	Atrial fibrillation and flutter	1	Number	2020	121.364741224126	162.627778988832	84.9233255228143
956	1	Deaths	6	China	2	Female	24	15-49 years	500	Atrial fibrillation and flutter	1	Number	2020	82.1638731213264	112.329733890973	60.174642156153
957	1	Deaths	6	China	3	Both	24	15-49 years	500	Atrial fibrillation and flutter	1	Number	2020	203.528614345452	255.797230542195	158.589441685938
958	1	Deaths	6	China	1	Male	24	15-49 years	500	Atrial fibrillation and flutter	2	Percent	2020	0.000202720574281126	0.000254993832380801	0.000165758821819841
959	1	Deaths	6	China	2	Female	24	15-49 years	500	Atrial fibrillation and flutter	2	Percent	2020	0.000357508473798159	0.000410226357672236	0.000307496792283001
960	1	Deaths	6	China	3	Both	24	15-49 years	500	Atrial fibrillation and flutter	2	Percent	2020	0.000245871565045554	0.000286425278859121	0.000211095709618705
961	1	Deaths	6	China	1	Male	24	15-49 years	500	Atrial fibrillation and flutter	3	Rate	2020	0.0347475385569205	0.0465614227315427	0.0243141170839435
962	1	Deaths	6	China	2	Female	24	15-49 years	500	Atrial fibrillation and flutter	3	Rate	2020	0.0253071127185088	0.0345984327323671	0.0185342583545569
963	1	Deaths	6	China	3	Both	24	15-49 years	500	Atrial fibrillation and flutter	3	Rate	2020	0.0301996817769556	0.0379553262652744	0.0235315839372411
964	1	Deaths	6	China	1	Male	25	50-69 years	500	Atrial fibrillation and flutter	1	Number	2020	2380.3577578574	3185.2587638409	1690.83745986165
965	1	Deaths	6	China	2	Female	25	50-69 years	500	Atrial fibrillation and flutter	1	Number	2020	2243.18275219741	2889.09288236839	1683.03842208441
966	1	Deaths	6	China	3	Both	25	50-69 years	500	Atrial fibrillation and flutter	1	Number	2020	4623.54051005481	5604.10470921197	3695.18345933534
967	1	Deaths	6	China	1	Male	25	50-69 years	500	Atrial fibrillation and flutter	2	Percent	2020	0.00119483458514974	0.00142462844674813	0.000997052385826057
968	1	Deaths	6	China	2	Female	25	50-69 years	500	Atrial fibrillation and flutter	2	Percent	2020	0.00206689395256711	0.00230190563040671	0.00180916079808535
969	1	Deaths	6	China	3	Both	25	50-69 years	500	Atrial fibrillation and flutter	2	Percent	2020	0.00150319202452767	0.00167881901393407	0.00129627374158661
970	1	Deaths	6	China	1	Male	25	50-69 years	500	Atrial fibrillation and flutter	3	Rate	2020	1.2776625916729	1.70969508844796	0.907560959663897
971	1	Deaths	6	China	2	Female	25	50-69 years	500	Atrial fibrillation and flutter	3	Rate	2020	1.20492765882954	1.55187887365982	0.904045621631038
972	1	Deaths	6	China	3	Both	25	50-69 years	500	Atrial fibrillation and flutter	3	Rate	2020	1.24130862282783	1.50456635637706	0.992067243928912
973	1	Deaths	6	China	1	Male	26	70+ years	500	Atrial fibrillation and flutter	1	Number	2020	18296.7020335682	22459.0691554026	14240.2723032059
974	1	Deaths	6	China	2	Female	26	70+ years	500	Atrial fibrillation and flutter	1	Number	2020	38463.0145303037	47577.372007741	29118.8033654338
975	1	Deaths	6	China	3	Both	26	70+ years	500	Atrial fibrillation and flutter	1	Number	2020	56759.716563872	67309.7993827753	44740.9417304405
976	1	Deaths	6	China	1	Male	26	70+ years	500	Atrial fibrillation and flutter	2	Percent	2020	0.00454908699075733	0.00535477442264338	0.00389563401960825
977	1	Deaths	6	China	2	Female	26	70+ years	500	Atrial fibrillation and flutter	2	Percent	2020	0.0114637059531786	0.0131523374675265	0.00901776274336176
978	1	Deaths	6	China	3	Both	26	70+ years	500	Atrial fibrillation and flutter	2	Percent	2020	0.00769093176784517	0.0087916547067636	0.00632334728800591
979	1	Deaths	6	China	1	Male	26	70+ years	500	Atrial fibrillation and flutter	3	Rate	2020	35.3236220738971	43.3594901158395	27.492276812781
980	1	Deaths	6	China	2	Female	26	70+ years	500	Atrial fibrillation and flutter	3	Rate	2020	62.7885584006344	77.6671989269885	47.5346955508817
981	1	Deaths	6	China	3	Both	26	70+ years	500	Atrial fibrillation and flutter	3	Rate	2020	50.2052440314652	59.5370292224495	39.5743677692019
982	1	Deaths	6	China	1	Male	27	Age-standardized	500	Atrial fibrillation and flutter	3	Rate	2020	3.78755203347825	4.5937688736549	2.9815026761646
983	1	Deaths	6	China	2	Female	27	Age-standardized	500	Atrial fibrillation and flutter	3	Rate	2020	4.59134135878812	5.68406674184233	3.45930802584431
984	1	Deaths	6	China	3	Both	27	Age-standardized	500	Atrial fibrillation and flutter	3	Rate	2020	4.32857453436607	5.16405003375896	3.37829318549536
985	1	Deaths	6	China	1	Male	30	80-84 years	500	Atrial fibrillation and flutter	1	Number	2020	5178.28649429702	6519.62158932749	3908.59142997191
986	1	Deaths	6	China	2	Female	30	80-84 years	500	Atrial fibrillation and flutter	1	Number	2020	7649.48535220535	9543.84300503564	5855.91064870249
987	1	Deaths	6	China	3	Both	30	80-84 years	500	Atrial fibrillation and flutter	1	Number	2020	12827.7718465024	15162.0585753378	10461.4328926218
988	1	Deaths	6	China	1	Male	30	80-84 years	500	Atrial fibrillation and flutter	2	Percent	2020	0.00534453281783117	0.00633438433360173	0.00447373313186161
989	1	Deaths	6	China	2	Female	30	80-84 years	500	Atrial fibrillation and flutter	2	Percent	2020	0.00928440501967656	0.0105164475804091	0.00734277076665832
990	1	Deaths	6	China	3	Both	30	80-84 years	500	Atrial fibrillation and flutter	2	Percent	2020	0.00715505786649396	0.00810283732016183	0.00605026436612036
991	1	Deaths	6	China	1	Male	30	80-84 years	500	Atrial fibrillation and flutter	3	Rate	2020	61.238557508865	77.1012229767078	46.2231090007478
992	1	Deaths	6	China	2	Female	30	80-84 years	500	Atrial fibrillation and flutter	3	Rate	2020	70.414201113058	87.8519337976491	53.9041845473901
993	1	Deaths	6	China	3	Both	30	80-84 years	500	Atrial fibrillation and flutter	3	Rate	2020	66.3981222748337	78.4806770240433	54.1496612729098
994	1	Deaths	6	China	1	Male	31	85-89 years	500	Atrial fibrillation and flutter	1	Number	2020	4664.13941334327	5628.93603996901	3709.0519289049
995	1	Deaths	6	China	2	Female	31	85-89 years	500	Atrial fibrillation and flutter	1	Number	2020	10518.5242690893	13191.1266783443	7697.68558028102
996	1	Deaths	6	China	3	Both	31	85-89 years	500	Atrial fibrillation and flutter	1	Number	2020	15182.6636824326	18081.5977790815	11810.1605588986
997	1	Deaths	6	China	1	Male	31	85-89 years	500	Atrial fibrillation and flutter	2	Percent	2020	0.00553415252184994	0.00665015646808566	0.00464806640832168
998	1	Deaths	6	China	2	Female	31	85-89 years	500	Atrial fibrillation and flutter	2	Percent	2020	0.0144201332773023	0.0166047005379925	0.0112894321741195
999	1	Deaths	6	China	3	Both	31	85-89 years	500	Atrial fibrillation and flutter	2	Percent	2020	0.00965151464364861	0.0111380863003106	0.00776090642826759
1000	1	Deaths	6	China	1	Male	31	85-89 years	500	Atrial fibrillation and flutter	3	Rate	2020	141.63663175289	170.934757818953	112.633344686
1001	1	Deaths	6	China	2	Female	31	85-89 years	500	Atrial fibrillation and flutter	3	Rate	2020	183.243399892358	229.802854384618	134.101518516076
1002	1	Deaths	6	China	3	Both	31	85-89 years	500	Atrial fibrillation and flutter	3	Rate	2020	168.075791448488	200.167699221895	130.741358999303
1003	1	Deaths	6	China	1	Male	32	90-94 years	500	Atrial fibrillation and flutter	1	Number	2020	2829.27837045153	3509.18147632923	2134.13041729944
1004	1	Deaths	6	China	2	Female	32	90-94 years	500	Atrial fibrillation and flutter	1	Number	2020	10744.1017203677	13469.137497496	7672.55395157696
1005	1	Deaths	6	China	3	Both	32	90-94 years	500	Atrial fibrillation and flutter	1	Number	2020	13573.3800908192	16496.1181253807	10357.257507135
1006	1	Deaths	6	China	1	Male	32	90-94 years	500	Atrial fibrillation and flutter	2	Percent	2020	0.00875781542667596	0.0107145054181767	0.00715476939972435
1007	1	Deaths	6	China	2	Female	32	90-94 years	500	Atrial fibrillation and flutter	2	Percent	2020	0.0255120126352018	0.0299285725350478	0.019098562696196
1008	1	Deaths	6	China	3	Both	32	90-94 years	500	Atrial fibrillation and flutter	2	Percent	2020	0.0182332110249532	0.0211253415411618	0.0140826105964399
1009	1	Deaths	6	China	1	Male	32	90-94 years	500	Atrial fibrillation and flutter	3	Rate	2020	373.453061777409	463.197464185389	281.696402480743
1010	1	Deaths	6	China	2	Female	32	90-94 years	500	Atrial fibrillation and flutter	3	Rate	2020	540.665247702206	677.794640347983	386.098660521239
1011	1	Deaths	6	China	3	Both	32	90-94 years	500	Atrial fibrillation and flutter	3	Rate	2020	494.512569903363	600.995309424001	377.341089156453
1012	1	Deaths	6	China	1	Male	37	20+ years	500	Atrial fibrillation and flutter	1	Number	2020	20798.4245326498	25578.0241961227	15978.2113466317
1013	1	Deaths	6	China	2	Female	37	20+ years	500	Atrial fibrillation and flutter	1	Number	2020	40788.3611556225	50334.5674900678	30846.4362728701
1014	1	Deaths	6	China	3	Both	37	20+ years	500	Atrial fibrillation and flutter	1	Number	2020	61586.7856882723	72850.9456745159	48782.367909774
1015	1	Deaths	6	China	1	Male	37	20+ years	500	Atrial fibrillation and flutter	2	Percent	2020	0.00315844380065363	0.00374083129048425	0.00269368460464758
1016	1	Deaths	6	China	2	Female	37	20+ years	500	Atrial fibrillation and flutter	2	Percent	2020	0.00875429717867287	0.0100147065434916	0.00694080899943273
1017	1	Deaths	6	China	3	Both	37	20+ years	500	Atrial fibrillation and flutter	2	Percent	2020	0.00547453378223626	0.00625568479346637	0.00451320320386072
1018	1	Deaths	6	China	1	Male	37	20+ years	500	Atrial fibrillation and flutter	3	Rate	2020	3.79438460401598	4.66635638956982	2.91500344356364
1019	1	Deaths	6	China	2	Female	37	20+ years	500	Atrial fibrillation and flutter	3	Rate	2020	7.57760828194871	9.35108998436598	5.73061050621994
1020	1	Deaths	6	China	3	Both	37	20+ years	500	Atrial fibrillation and flutter	3	Rate	2020	5.66882500705378	6.70564729124764	4.49022796075042
1021	1	Deaths	6	China	1	Male	41	50-74 years	500	Atrial fibrillation and flutter	1	Number	2020	4258.78553934149	5563.35397415017	3066.58461168218
1022	1	Deaths	6	China	2	Female	41	50-74 years	500	Atrial fibrillation and flutter	1	Number	2020	4339.22652411831	5479.18275987632	3267.29339677632
1023	1	Deaths	6	China	3	Both	41	50-74 years	500	Atrial fibrillation and flutter	1	Number	2020	8598.01206345979	10312.725209839	6983.21511284393
1024	1	Deaths	6	China	1	Male	41	50-74 years	500	Atrial fibrillation and flutter	2	Percent	2020	0.00146760707648113	0.00171139319142485	0.00124155642764467
1025	1	Deaths	6	China	2	Female	41	50-74 years	500	Atrial fibrillation and flutter	2	Percent	2020	0.00261109798147377	0.00286323052412377	0.00227183265753425
1026	1	Deaths	6	China	3	Both	41	50-74 years	500	Atrial fibrillation and flutter	2	Percent	2020	0.00188475513103354	0.00211062168098943	0.00164772424476104
1027	1	Deaths	6	China	1	Male	41	50-74 years	500	Atrial fibrillation and flutter	3	Rate	2020	2.02168996405131	2.64098222183394	1.4557397352088
1028	1	Deaths	6	China	2	Female	41	50-74 years	500	Atrial fibrillation and flutter	3	Rate	2020	2.04878785585728	2.58702398597136	1.54266918208382
1029	1	Deaths	6	China	3	Both	41	50-74 years	500	Atrial fibrillation and flutter	3	Rate	2020	2.03527547525991	2.44117320931438	1.65302936920008
1030	1	Deaths	6	China	1	Male	157	25+ years	500	Atrial fibrillation and flutter	1	Number	2020	20798.4245326498	25578.0241961227	15978.2113466317
1031	1	Deaths	6	China	2	Female	157	25+ years	500	Atrial fibrillation and flutter	1	Number	2020	40788.3611556225	50334.5674900678	30846.4362728701
1032	1	Deaths	6	China	3	Both	157	25+ years	500	Atrial fibrillation and flutter	1	Number	2020	61586.7856882723	72850.9456745159	48782.367909774
1033	1	Deaths	6	China	1	Male	157	25+ years	500	Atrial fibrillation and flutter	2	Percent	2020	0.00317341155454227	0.00375864307647006	0.00270644358413784
1034	1	Deaths	6	China	2	Female	157	25+ years	500	Atrial fibrillation and flutter	2	Percent	2020	0.00877495793782964	0.0100378559039191	0.00695712796422376
1035	1	Deaths	6	China	3	Both	157	25+ years	500	Atrial fibrillation and flutter	2	Percent	2020	0.00549506315460333	0.00627862018363846	0.00453023954908125
1036	1	Deaths	6	China	1	Male	157	25+ years	500	Atrial fibrillation and flutter	3	Rate	2020	4.09190091693098	5.03224369216503	3.14356780041499
1037	1	Deaths	6	China	2	Female	157	25+ years	500	Atrial fibrillation and flutter	3	Rate	2020	8.11176002925268	10.0102558937789	6.13456588384321
1038	1	Deaths	6	China	3	Both	157	25+ years	500	Atrial fibrillation and flutter	3	Rate	2020	6.09099133401771	7.2050274067635	4.82462230932567
1039	1	Deaths	6	China	1	Male	160	85+ years	500	Atrial fibrillation and flutter	1	Number	2020	8413.43884115073	10101.0513514667	6695.23758140209
1040	1	Deaths	6	China	2	Female	160	85+ years	500	Atrial fibrillation and flutter	1	Number	2020	25255.1630956201	31665.8402075415	18567.8172916049
1041	1	Deaths	6	China	3	Both	160	85+ years	500	Atrial fibrillation and flutter	1	Number	2020	33668.6019367708	40731.4987729058	25777.9348280787
1042	1	Deaths	6	China	1	Male	160	85+ years	500	Atrial fibrillation and flutter	2	Percent	2020	0.00692741509854636	0.00833808306649885	0.00583213537412771
1043	1	Deaths	6	China	2	Female	160	85+ years	500	Atrial fibrillation and flutter	2	Percent	2020	0.0193573572255711	0.0223691302516561	0.0148772469655542
1044	1	Deaths	6	China	3	Both	160	85+ years	500	Atrial fibrillation and flutter	2	Percent	2020	0.0133572288126075	0.0153832337305408	0.0105888582198945
1045	1	Deaths	6	China	1	Male	160	85+ years	500	Atrial fibrillation and flutter	3	Rate	2020	202.082661350834	242.617481161442	160.813129372056
1046	1	Deaths	6	China	2	Female	160	85+ years	500	Atrial fibrillation and flutter	3	Rate	2020	307.85150714598	385.995394130954	226.3351266428
1047	1	Deaths	6	China	3	Both	160	85+ years	500	Atrial fibrillation and flutter	3	Rate	2020	272.244440945823	329.355051128647	208.440477249031
1048	1	Deaths	6	China	1	Male	169	10 to 54 years	500	Atrial fibrillation and flutter	1	Number	2020	389.126861969527	526.622491622913	272.076074416001
1049	1	Deaths	6	China	2	Female	169	10 to 54 years	500	Atrial fibrillation and flutter	1	Number	2020	281.761795016929	371.904965299528	207.853364818525
1050	1	Deaths	6	China	3	Both	169	10 to 54 years	500	Atrial fibrillation and flutter	1	Number	2020	670.888656986454	829.914855319107	530.016290094473
1051	1	Deaths	6	China	1	Male	169	10 to 54 years	500	Atrial fibrillation and flutter	2	Percent	2020	0.000411126795576397	0.000504428807246071	0.0003410721273746
1052	1	Deaths	6	China	2	Female	169	10 to 54 years	500	Atrial fibrillation and flutter	2	Percent	2020	0.000714506817404867	0.000791520301047473	0.000606704920157077
1053	1	Deaths	6	China	3	Both	169	10 to 54 years	500	Atrial fibrillation and flutter	2	Percent	2020	0.000500880210383985	0.000577598331022906	0.000440674791349231
1054	1	Deaths	6	China	1	Male	169	10 to 54 years	500	Atrial fibrillation and flutter	3	Rate	2020	0.0852599872741884	0.115386089530841	0.0596134703343509
1055	1	Deaths	6	China	2	Female	169	10 to 54 years	500	Atrial fibrillation and flutter	3	Rate	2020	0.066316625361445	0.0875330960052558	0.0489212305165707
1056	1	Deaths	6	China	3	Both	169	10 to 54 years	500	Atrial fibrillation and flutter	3	Rate	2020	0.0761271472551705	0.0941721845230226	0.0601420634310646
1057	1	Deaths	6	China	1	Male	197	15-39 years	500	Atrial fibrillation and flutter	1	Number	2020	6.50657397804964	8.33498737140669	4.79514341950592
1058	1	Deaths	6	China	2	Female	197	15-39 years	500	Atrial fibrillation and flutter	1	Number	2020	2.639272492936	3.70967617444716	1.8854300020206
1059	1	Deaths	6	China	3	Both	197	15-39 years	500	Atrial fibrillation and flutter	1	Number	2020	9.14584647098563	11.4303789029626	7.14548967528081
1060	1	Deaths	6	China	1	Male	197	15-39 years	500	Atrial fibrillation and flutter	2	Percent	2020	2.44261798193403e-05	2.98437740749165e-05	2.00745609321893e-05
1061	1	Deaths	6	China	2	Female	197	15-39 years	500	Atrial fibrillation and flutter	2	Percent	2020	2.80647722575672e-05	3.42665392716367e-05	2.35245951892171e-05
1062	1	Deaths	6	China	3	Both	197	15-39 years	500	Atrial fibrillation and flutter	2	Percent	2020	2.53821840334549e-05	2.99091978349232e-05	2.13087537094949e-05
1063	1	Deaths	6	China	1	Male	197	15-39 years	500	Atrial fibrillation and flutter	3	Rate	2020	0.00267859888754872	0.00343131238899321	0.00197404438533338
1064	1	Deaths	6	China	2	Female	197	15-39 years	500	Atrial fibrillation and flutter	3	Rate	2020	0.0011859976460251	0.00166699998661958	0.000847246940255882
1065	1	Deaths	6	China	3	Both	197	15-39 years	500	Atrial fibrillation and flutter	3	Rate	2020	0.00196496542112563	0.00245579229499848	0.00153519307080866
1066	1	Deaths	6	China	1	Male	228	55+ years	500	Atrial fibrillation and flutter	1	Number	2020	20409.2976706803	25038.0327864199	15708.0480121572
1067	1	Deaths	6	China	2	Female	228	55+ years	500	Atrial fibrillation and flutter	1	Number	2020	40506.5993606056	49985.5174653041	30656.3373133886
1068	1	Deaths	6	China	3	Both	228	55+ years	500	Atrial fibrillation and flutter	1	Number	2020	60915.8970312858	72110.3069248368	48242.295061203
1069	1	Deaths	6	China	1	Male	228	55+ years	500	Atrial fibrillation and flutter	2	Percent	2020	0.00359768859459766	0.00425057966320434	0.00307420381499941
1070	1	Deaths	6	China	2	Female	228	55+ years	500	Atrial fibrillation and flutter	2	Percent	2020	0.00946479537152376	0.0108235517256036	0.00749111323381226
1071	1	Deaths	6	China	3	Both	228	55+ years	500	Atrial fibrillation and flutter	2	Percent	2020	0.00611773458040104	0.00698562897364169	0.0050389890315941
1072	1	Deaths	6	China	1	Male	228	55+ years	500	Atrial fibrillation and flutter	3	Rate	2020	11.5493786956122	14.1687248189311	8.88899745540414
1073	1	Deaths	6	China	2	Female	228	55+ years	500	Atrial fibrillation and flutter	3	Rate	2020	21.6627827927286	26.7320739021632	16.3948982862883
1074	1	Deaths	6	China	3	Both	228	55+ years	500	Atrial fibrillation and flutter	3	Rate	2020	16.7489205490158	19.826840944802	13.2642939931966
1075	1	Deaths	6	China	1	Male	232	65-74 years	500	Atrial fibrillation and flutter	1	Number	2020	2928.23284030769	3766.95612016269	2118.15373536614
1076	1	Deaths	6	China	2	Female	232	65-74 years	500	Atrial fibrillation and flutter	1	Number	2020	3200.12344329011	4000.4128532491	2445.75273848132
1077	1	Deaths	6	China	3	Both	232	65-74 years	500	Atrial fibrillation and flutter	1	Number	2020	6128.3562835978	7284.54610367293	5006.15198052142
1078	1	Deaths	6	China	1	Male	232	65-74 years	500	Atrial fibrillation and flutter	2	Percent	2020	0.00176005329373779	0.00202715106019005	0.00148685058520235
1079	1	Deaths	6	China	2	Female	232	65-74 years	500	Atrial fibrillation and flutter	2	Percent	2020	0.00310393894354245	0.00341157019463972	0.0026920944536354
1080	1	Deaths	6	China	3	Both	232	65-74 years	500	Atrial fibrillation and flutter	2	Percent	2020	0.00227513441715914	0.00254988653781473	0.00198975919441143
1081	1	Deaths	6	China	1	Male	232	65-74 years	500	Atrial fibrillation and flutter	3	Rate	2020	4.80704143675245	6.18390515630838	3.47720052693867
1082	1	Deaths	6	China	2	Female	232	65-74 years	500	Atrial fibrillation and flutter	3	Rate	2020	5.03670547172886	6.29628877266644	3.8493940682925
1083	1	Deaths	6	China	3	Both	232	65-74 years	500	Atrial fibrillation and flutter	3	Rate	2020	4.92429145257655	5.85331962670377	4.02257151301072
1084	1	Deaths	6	China	1	Male	234	75+ years	500	Atrial fibrillation and flutter	1	Number	2020	16418.2742520841	20042.0577735949	12824.2017310052
1085	1	Deaths	6	China	2	Female	234	75+ years	500	Atrial fibrillation and flutter	1	Number	2020	36366.9707583828	45089.228822749	27440.6368120724
1086	1	Deaths	6	China	3	Both	234	75+ years	500	Atrial fibrillation and flutter	1	Number	2020	52785.245010467	62666.4518163749	41199.4123845541
1087	1	Deaths	6	China	1	Male	234	75+ years	500	Atrial fibrillation and flutter	2	Percent	2020	0.00527286842362059	0.00617842483347459	0.00447801575154908
1088	1	Deaths	6	China	2	Female	234	75+ years	500	Atrial fibrillation and flutter	2	Percent	2020	0.0130869481517451	0.015063892875469	0.0102922893861165
1089	1	Deaths	6	China	3	Both	234	75+ years	500	Atrial fibrillation and flutter	2	Percent	2020	0.00895459768359072	0.0102552053112814	0.00731617910559546
1090	1	Deaths	6	China	1	Male	234	75+ years	500	Atrial fibrillation and flutter	3	Rate	2020	59.815294850048	73.0175155270717	46.7213177206609
1091	1	Deaths	6	China	2	Female	234	75+ years	500	Atrial fibrillation and flutter	3	Rate	2020	102.066675549369	126.546357671596	77.0142389085369
1092	1	Deaths	6	China	3	Both	234	75+ years	500	Atrial fibrillation and flutter	3	Rate	2020	83.6813161485327	99.3461556408993	65.3141053376185
1093	1	Deaths	6	China	1	Male	235	95+ years	500	Atrial fibrillation and flutter	1	Number	2020	920.021057355929	1205.35163698257	661.301818449733
1094	1	Deaths	6	China	2	Female	235	95+ years	500	Atrial fibrillation and flutter	1	Number	2020	3992.53710616316	5086.5521414415	2818.56706892378
1095	1	Deaths	6	China	3	Both	235	95+ years	500	Atrial fibrillation and flutter	1	Number	2020	4912.55816351909	6191.29817398327	3551.97418721232
1096	1	Deaths	6	China	1	Male	235	95+ years	500	Atrial fibrillation and flutter	2	Percent	2020	0.0188814986906324	0.0246438370013512	0.0135005948723294
1097	1	Deaths	6	China	2	Female	235	95+ years	500	Atrial fibrillation and flutter	2	Percent	2020	0.0258770876853544	0.0302628184721474	0.0188668694794043
1098	1	Deaths	6	China	3	Both	235	95+ years	500	Atrial fibrillation and flutter	2	Percent	2020	0.0241935255562305	0.02874374886155	0.0180957760505552
1099	1	Deaths	6	China	1	Male	235	95+ years	500	Atrial fibrillation and flutter	3	Rate	2020	816.101160837285	1069.20256041274	586.605249288164
1100	1	Deaths	6	China	2	Female	235	95+ years	500	Atrial fibrillation and flutter	3	Rate	2020	838.256932555938	1067.95190175907	591.774934728103
1101	1	Deaths	6	China	3	Both	235	95+ years	500	Atrial fibrillation and flutter	3	Rate	2020	834.016524957542	1051.11121663393	603.02699118286
1102	1	Deaths	6	China	1	Male	243	75-84 years	500	Atrial fibrillation and flutter	1	Number	2020	8004.83541093343	10062.6150244149	6045.26715767009
1103	1	Deaths	6	China	2	Female	243	75-84 years	500	Atrial fibrillation and flutter	1	Number	2020	11111.8076627627	13791.1671697612	8528.61870227174
1104	1	Deaths	6	China	3	Both	243	75-84 years	500	Atrial fibrillation and flutter	1	Number	2020	19116.6430736961	22517.896414034	15433.4061252907
1105	1	Deaths	6	China	1	Male	243	75-84 years	500	Atrial fibrillation and flutter	2	Percent	2020	0.00421193142105127	0.00490746147498542	0.00357266056434385
1106	1	Deaths	6	China	2	Female	243	75-84 years	500	Atrial fibrillation and flutter	2	Percent	2020	0.00753600918870772	0.00847900092149736	0.0060537976610562
1107	1	Deaths	6	China	3	Both	243	75-84 years	500	Atrial fibrillation and flutter	2	Percent	2020	0.00566399890798496	0.00635339547545498	0.00480271198345845
1108	1	Deaths	6	China	1	Male	243	75-84 years	500	Atrial fibrillation and flutter	3	Rate	2020	34.3777623964725	43.2151531715466	25.9621525366687
1109	1	Deaths	6	China	2	Female	243	75-84 years	500	Atrial fibrillation and flutter	3	Rate	2020	40.5142404470407	50.2833274043661	31.095796406096
1110	1	Deaths	6	China	3	Both	243	75-84 years	500	Atrial fibrillation and flutter	3	Rate	2020	37.6966062594672	44.4036262872581	30.4335354122949
1111	1	Deaths	6	China	1	Male	284	20-54 years	500	Atrial fibrillation and flutter	1	Number	2020	389.126861969527	526.622491622913	272.076074416001
1112	1	Deaths	6	China	2	Female	284	20-54 years	500	Atrial fibrillation and flutter	1	Number	2020	281.761795016929	371.904965299528	207.853364818525
1113	1	Deaths	6	China	3	Both	284	20-54 years	500	Atrial fibrillation and flutter	1	Number	2020	670.888656986454	829.914855319107	530.016290094473
1114	1	Deaths	6	China	1	Male	284	20-54 years	500	Atrial fibrillation and flutter	2	Percent	2020	0.000424545021426997	0.000520969653988393	0.000352356648350276
1115	1	Deaths	6	China	2	Female	284	20-54 years	500	Atrial fibrillation and flutter	2	Percent	2020	0.000739252923157923	0.000819759083696379	0.000627562850575868
1116	1	Deaths	6	China	3	Both	284	20-54 years	500	Atrial fibrillation and flutter	2	Percent	2020	0.000517482885572843	0.000596013046517028	0.000454771969185759
1117	1	Deaths	6	China	1	Male	284	20-54 years	500	Atrial fibrillation and flutter	3	Rate	2020	0.1047663319407	0.141784883432502	0.0732522349680955
1118	1	Deaths	6	China	2	Female	284	20-54 years	500	Atrial fibrillation and flutter	3	Rate	2020	0.0802082457480744	0.105869019076491	0.0591689649192035
1119	1	Deaths	6	China	3	Both	284	20-54 years	500	Atrial fibrillation and flutter	3	Rate	2020	0.0928294004052197	0.114833508667017	0.0733371982103168
1120	1	Deaths	6	China	1	Male	420	<70 years	500	Atrial fibrillation and flutter	1	Number	2020	2501.72249908153	3343.20049337226	1777.69546898429
1121	1	Deaths	6	China	2	Female	420	<70 years	500	Atrial fibrillation and flutter	1	Number	2020	2325.34662531873	2996.35542437014	1737.28795697907
1122	1	Deaths	6	China	3	Both	420	<70 years	500	Atrial fibrillation and flutter	1	Number	2020	4827.06912440025	5865.51420311788	3860.44909212284
1123	1	Deaths	6	China	1	Male	420	<70 years	500	Atrial fibrillation and flutter	2	Percent	2020	0.000934007946502903	0.00111393424756811	0.000766569442043
1124	1	Deaths	6	China	2	Female	420	<70 years	500	Atrial fibrillation and flutter	2	Percent	2020	0.00169805308901707	0.00188979969174464	0.0014899407890866
1125	1	Deaths	6	China	3	Both	420	<70 years	500	Atrial fibrillation and flutter	2	Percent	2020	0.00119358315241194	0.00133402395769077	0.00103441171861755
1126	1	Deaths	6	China	1	Male	420	<70 years	500	Atrial fibrillation and flutter	3	Rate	2020	0.370895906322125	0.495650247963602	0.263554399968714
1127	1	Deaths	6	China	2	Female	420	<70 years	500	Atrial fibrillation and flutter	3	Rate	2020	0.367980332535515	0.474165809711568	0.274921507683388
1128	1	Deaths	6	China	3	Both	420	<70 years	500	Atrial fibrillation and flutter	3	Rate	2020	0.369485639869118	0.448972909367582	0.295496183341353
1555	2	DALYs (Disability-Adjusted Life Years)	6	China	1	Male	1	<5 years	500	Atrial fibrillation and flutter	1	Number	2019	0	0	0
1556	2	DALYs (Disability-Adjusted Life Years)	6	China	2	Female	1	<5 years	500	Atrial fibrillation and flutter	1	Number	2019	0	0	0
1557	2	DALYs (Disability-Adjusted Life Years)	6	China	3	Both	1	<5 years	500	Atrial fibrillation and flutter	1	Number	2019	0	0	0
1558	2	DALYs (Disability-Adjusted Life Years)	6	China	1	Male	1	<5 years	500	Atrial fibrillation and flutter	2	Percent	2019	0	0	0
1559	2	DALYs (Disability-Adjusted Life Years)	6	China	2	Female	1	<5 years	500	Atrial fibrillation and flutter	2	Percent	2019	0	0	0
1560	2	DALYs (Disability-Adjusted Life Years)	6	China	3	Both	1	<5 years	500	Atrial fibrillation and flutter	2	Percent	2019	0	0	0
1561	2	DALYs (Disability-Adjusted Life Years)	6	China	1	Male	1	<5 years	500	Atrial fibrillation and flutter	3	Rate	2019	0	0	0
1562	2	DALYs (Disability-Adjusted Life Years)	6	China	2	Female	1	<5 years	500	Atrial fibrillation and flutter	3	Rate	2019	0	0	0
1563	2	DALYs (Disability-Adjusted Life Years)	6	China	3	Both	1	<5 years	500	Atrial fibrillation and flutter	3	Rate	2019	0	0	0
1564	2	DALYs (Disability-Adjusted Life Years)	6	China	1	Male	6	5-9 years	500	Atrial fibrillation and flutter	1	Number	2019	0	0	0
1565	2	DALYs (Disability-Adjusted Life Years)	6	China	2	Female	6	5-9 years	500	Atrial fibrillation and flutter	1	Number	2019	0	0	0
1566	2	DALYs (Disability-Adjusted Life Years)	6	China	3	Both	6	5-9 years	500	Atrial fibrillation and flutter	1	Number	2019	0	0	0
1567	2	DALYs (Disability-Adjusted Life Years)	6	China	1	Male	6	5-9 years	500	Atrial fibrillation and flutter	2	Percent	2019	0	0	0
1568	2	DALYs (Disability-Adjusted Life Years)	6	China	2	Female	6	5-9 years	500	Atrial fibrillation and flutter	2	Percent	2019	0	0	0
1569	2	DALYs (Disability-Adjusted Life Years)	6	China	3	Both	6	5-9 years	500	Atrial fibrillation and flutter	2	Percent	2019	0	0	0
1570	2	DALYs (Disability-Adjusted Life Years)	6	China	1	Male	6	5-9 years	500	Atrial fibrillation and flutter	3	Rate	2019	0	0	0
1571	2	DALYs (Disability-Adjusted Life Years)	6	China	2	Female	6	5-9 years	500	Atrial fibrillation and flutter	3	Rate	2019	0	0	0
1572	2	DALYs (Disability-Adjusted Life Years)	6	China	3	Both	6	5-9 years	500	Atrial fibrillation and flutter	3	Rate	2019	0	0	0
1573	2	DALYs (Disability-Adjusted Life Years)	6	China	1	Male	7	10-14 years	500	Atrial fibrillation and flutter	1	Number	2019	0	0	0
1574	2	DALYs (Disability-Adjusted Life Years)	6	China	2	Female	7	10-14 years	500	Atrial fibrillation and flutter	1	Number	2019	0	0	0
1575	2	DALYs (Disability-Adjusted Life Years)	6	China	3	Both	7	10-14 years	500	Atrial fibrillation and flutter	1	Number	2019	0	0	0
1576	2	DALYs (Disability-Adjusted Life Years)	6	China	1	Male	7	10-14 years	500	Atrial fibrillation and flutter	2	Percent	2019	0	0	0
1577	2	DALYs (Disability-Adjusted Life Years)	6	China	2	Female	7	10-14 years	500	Atrial fibrillation and flutter	2	Percent	2019	0	0	0
1578	2	DALYs (Disability-Adjusted Life Years)	6	China	3	Both	7	10-14 years	500	Atrial fibrillation and flutter	2	Percent	2019	0	0	0
1579	2	DALYs (Disability-Adjusted Life Years)	6	China	1	Male	7	10-14 years	500	Atrial fibrillation and flutter	3	Rate	2019	0	0	0
1580	2	DALYs (Disability-Adjusted Life Years)	6	China	2	Female	7	10-14 years	500	Atrial fibrillation and flutter	3	Rate	2019	0	0	0
1581	2	DALYs (Disability-Adjusted Life Years)	6	China	3	Both	7	10-14 years	500	Atrial fibrillation and flutter	3	Rate	2019	0	0	0
1582	2	DALYs (Disability-Adjusted Life Years)	6	China	1	Male	8	15-19 years	500	Atrial fibrillation and flutter	1	Number	2019	0	0	0
1583	2	DALYs (Disability-Adjusted Life Years)	6	China	2	Female	8	15-19 years	500	Atrial fibrillation and flutter	1	Number	2019	0	0	0
1584	2	DALYs (Disability-Adjusted Life Years)	6	China	3	Both	8	15-19 years	500	Atrial fibrillation and flutter	1	Number	2019	0	0	0
1585	2	DALYs (Disability-Adjusted Life Years)	6	China	1	Male	8	15-19 years	500	Atrial fibrillation and flutter	2	Percent	2019	0	0	0
1586	2	DALYs (Disability-Adjusted Life Years)	6	China	2	Female	8	15-19 years	500	Atrial fibrillation and flutter	2	Percent	2019	0	0	0
1587	2	DALYs (Disability-Adjusted Life Years)	6	China	3	Both	8	15-19 years	500	Atrial fibrillation and flutter	2	Percent	2019	0	0	0
1588	2	DALYs (Disability-Adjusted Life Years)	6	China	1	Male	8	15-19 years	500	Atrial fibrillation and flutter	3	Rate	2019	0	0	0
1589	2	DALYs (Disability-Adjusted Life Years)	6	China	2	Female	8	15-19 years	500	Atrial fibrillation and flutter	3	Rate	2019	0	0	0
1590	2	DALYs (Disability-Adjusted Life Years)	6	China	3	Both	8	15-19 years	500	Atrial fibrillation and flutter	3	Rate	2019	0	0	0
1591	2	DALYs (Disability-Adjusted Life Years)	6	China	1	Male	9	20-24 years	500	Atrial fibrillation and flutter	1	Number	2019	0	0	0
1592	2	DALYs (Disability-Adjusted Life Years)	6	China	2	Female	9	20-24 years	500	Atrial fibrillation and flutter	1	Number	2019	0	0	0
1593	2	DALYs (Disability-Adjusted Life Years)	6	China	3	Both	9	20-24 years	500	Atrial fibrillation and flutter	1	Number	2019	0	0	0
1594	2	DALYs (Disability-Adjusted Life Years)	6	China	1	Male	9	20-24 years	500	Atrial fibrillation and flutter	2	Percent	2019	0	0	0
1595	2	DALYs (Disability-Adjusted Life Years)	6	China	2	Female	9	20-24 years	500	Atrial fibrillation and flutter	2	Percent	2019	0	0	0
1596	2	DALYs (Disability-Adjusted Life Years)	6	China	3	Both	9	20-24 years	500	Atrial fibrillation and flutter	2	Percent	2019	0	0	0
1597	2	DALYs (Disability-Adjusted Life Years)	6	China	1	Male	9	20-24 years	500	Atrial fibrillation and flutter	3	Rate	2019	0	0	0
1598	2	DALYs (Disability-Adjusted Life Years)	6	China	2	Female	9	20-24 years	500	Atrial fibrillation and flutter	3	Rate	2019	0	0	0
1599	2	DALYs (Disability-Adjusted Life Years)	6	China	3	Both	9	20-24 years	500	Atrial fibrillation and flutter	3	Rate	2019	0	0	0
1600	2	DALYs (Disability-Adjusted Life Years)	6	China	1	Male	10	25-29 years	500	Atrial fibrillation and flutter	1	Number	2019	0	0	0
1601	2	DALYs (Disability-Adjusted Life Years)	6	China	2	Female	10	25-29 years	500	Atrial fibrillation and flutter	1	Number	2019	0	0	0
1602	2	DALYs (Disability-Adjusted Life Years)	6	China	3	Both	10	25-29 years	500	Atrial fibrillation and flutter	1	Number	2019	0	0	0
1603	2	DALYs (Disability-Adjusted Life Years)	6	China	1	Male	10	25-29 years	500	Atrial fibrillation and flutter	2	Percent	2019	0	0	0
1604	2	DALYs (Disability-Adjusted Life Years)	6	China	2	Female	10	25-29 years	500	Atrial fibrillation and flutter	2	Percent	2019	0	0	0
1605	2	DALYs (Disability-Adjusted Life Years)	6	China	3	Both	10	25-29 years	500	Atrial fibrillation and flutter	2	Percent	2019	0	0	0
1606	2	DALYs (Disability-Adjusted Life Years)	6	China	1	Male	10	25-29 years	500	Atrial fibrillation and flutter	3	Rate	2019	0	0	0
1607	2	DALYs (Disability-Adjusted Life Years)	6	China	2	Female	10	25-29 years	500	Atrial fibrillation and flutter	3	Rate	2019	0	0	0
1608	2	DALYs (Disability-Adjusted Life Years)	6	China	3	Both	10	25-29 years	500	Atrial fibrillation and flutter	3	Rate	2019	0	0	0
1609	2	DALYs (Disability-Adjusted Life Years)	6	China	1	Male	11	30-34 years	500	Atrial fibrillation and flutter	1	Number	2019	674.613458473431	1107.41419957111	388.594889743287
1610	2	DALYs (Disability-Adjusted Life Years)	6	China	2	Female	11	30-34 years	500	Atrial fibrillation and flutter	1	Number	2019	464.463347936463	821.974292287323	234.251888156888
1611	2	DALYs (Disability-Adjusted Life Years)	6	China	3	Both	11	30-34 years	500	Atrial fibrillation and flutter	1	Number	2019	1139.07680640989	1916.12616601403	623.923261792747
1612	2	DALYs (Disability-Adjusted Life Years)	6	China	1	Male	11	30-34 years	500	Atrial fibrillation and flutter	2	Percent	2019	7.44555879863481e-05	0.000114628194342977	4.49096037731274e-05
1613	2	DALYs (Disability-Adjusted Life Years)	6	China	2	Female	11	30-34 years	500	Atrial fibrillation and flutter	2	Percent	2019	6.66665702303457e-05	0.000109649257551412	3.5134152439065e-05
1614	2	DALYs (Disability-Adjusted Life Years)	6	China	3	Both	11	30-34 years	500	Atrial fibrillation and flutter	2	Percent	2019	7.10229504710943e-05	0.000112316371887736	4.0565891783151e-05
1615	2	DALYs (Disability-Adjusted Life Years)	6	China	1	Male	11	30-34 years	500	Atrial fibrillation and flutter	3	Rate	2019	1.06015552488432	1.74030219418887	0.610677142782473
1616	2	DALYs (Disability-Adjusted Life Years)	6	China	2	Female	11	30-34 years	500	Atrial fibrillation and flutter	3	Rate	2019	0.761773093922035	1.34813199478927	0.384199929641729
1617	2	DALYs (Disability-Adjusted Life Years)	6	China	3	Both	11	30-34 years	500	Atrial fibrillation and flutter	3	Rate	2019	0.914151672140237	1.53776279952018	0.500721715906651
1618	2	DALYs (Disability-Adjusted Life Years)	6	China	1	Male	12	35-39 years	500	Atrial fibrillation and flutter	1	Number	2019	2618.48413172444	4848.78201559379	1166.31271453727
1619	2	DALYs (Disability-Adjusted Life Years)	6	China	2	Female	12	35-39 years	500	Atrial fibrillation and flutter	1	Number	2019	2056.60824025013	3972.15006428763	883.864637070579
1620	2	DALYs (Disability-Adjusted Life Years)	6	China	3	Both	12	35-39 years	500	Atrial fibrillation and flutter	1	Number	2019	4675.09237197456	8603.87890769955	2116.34652761788
1621	2	DALYs (Disability-Adjusted Life Years)	6	China	1	Male	12	35-39 years	500	Atrial fibrillation and flutter	2	Percent	2019	0.000306635731960314	0.000554867122633683	0.000144614453941184
1622	2	DALYs (Disability-Adjusted Life Years)	6	China	2	Female	12	35-39 years	500	Atrial fibrillation and flutter	2	Percent	2019	0.000329650476834803	0.000587624086729497	0.000144105473532361
1623	2	DALYs (Disability-Adjusted Life Years)	6	China	3	Both	12	35-39 years	500	Atrial fibrillation and flutter	2	Percent	2019	0.000315881217773903	0.000562171745471326	0.000144687516587503
1624	2	DALYs (Disability-Adjusted Life Years)	6	China	1	Male	12	35-39 years	500	Atrial fibrillation and flutter	3	Rate	2019	5.3398845366006	9.88813939818109	2.3784659046594
1625	2	DALYs (Disability-Adjusted Life Years)	6	China	2	Female	12	35-39 years	500	Atrial fibrillation and flutter	3	Rate	2019	4.4320649940418	8.56012676914537	1.90476019728266
1626	2	DALYs (Disability-Adjusted Life Years)	6	China	3	Both	12	35-39 years	500	Atrial fibrillation and flutter	3	Rate	2019	4.8984992721443	9.01502926864806	2.21747959190863
1627	2	DALYs (Disability-Adjusted Life Years)	6	China	1	Male	13	40-44 years	500	Atrial fibrillation and flutter	1	Number	2019	8203.16456719786	13724.3617817817	4626.93097456675
1628	2	DALYs (Disability-Adjusted Life Years)	6	China	2	Female	13	40-44 years	500	Atrial fibrillation and flutter	1	Number	2019	6225.40946453506	10556.2496778644	3375.94046199517
1629	2	DALYs (Disability-Adjusted Life Years)	6	China	3	Both	13	40-44 years	500	Atrial fibrillation and flutter	1	Number	2019	14428.5740317329	24197.6763297875	7920.15283875081
1630	2	DALYs (Disability-Adjusted Life Years)	6	China	1	Male	13	40-44 years	500	Atrial fibrillation and flutter	2	Percent	2019	0.000757462262992787	0.00124261173184359	0.000454738282164308
1631	2	DALYs (Disability-Adjusted Life Years)	6	China	2	Female	13	40-44 years	500	Atrial fibrillation and flutter	2	Percent	2019	0.000810855033466918	0.0013477955461579	0.000460511144334801
1632	2	DALYs (Disability-Adjusted Life Years)	6	China	3	Both	13	40-44 years	500	Atrial fibrillation and flutter	2	Percent	2019	0.000778427828646003	0.0012682728550727	0.000464114185230835
1633	2	DALYs (Disability-Adjusted Life Years)	6	China	1	Male	13	40-44 years	500	Atrial fibrillation and flutter	3	Rate	2019	16.6108409717138	27.7908835215916	9.36921525540952
1634	2	DALYs (Disability-Adjusted Life Years)	6	China	2	Female	13	40-44 years	500	Atrial fibrillation and flutter	3	Rate	2019	13.1495656226169	22.2973442403396	7.1308001338621
1635	2	DALYs (Disability-Adjusted Life Years)	6	China	3	Both	13	40-44 years	500	Atrial fibrillation and flutter	3	Rate	2019	14.9167264064824	25.0163402627462	8.18811011631073
1636	2	DALYs (Disability-Adjusted Life Years)	6	China	1	Male	14	45-49 years	500	Atrial fibrillation and flutter	1	Number	2019	22639.0980601224	33989.0369767725	14029.6331538533
1637	2	DALYs (Disability-Adjusted Life Years)	6	China	2	Female	14	45-49 years	500	Atrial fibrillation and flutter	1	Number	2019	16526.6386391392	25405.1401984869	10072.1119477108
1638	2	DALYs (Disability-Adjusted Life Years)	6	China	3	Both	14	45-49 years	500	Atrial fibrillation and flutter	1	Number	2019	39165.7366992616	58878.9284303766	23800.6419938683
1639	2	DALYs (Disability-Adjusted Life Years)	6	China	1	Male	14	45-49 years	500	Atrial fibrillation and flutter	2	Percent	2019	0.00148979526115926	0.00227178482141987	0.000960660025676313
1640	2	DALYs (Disability-Adjusted Life Years)	6	China	2	Female	14	45-49 years	500	Atrial fibrillation and flutter	2	Percent	2019	0.00150788834385879	0.00224782046001442	0.00100708441770202
1641	2	DALYs (Disability-Adjusted Life Years)	6	China	3	Both	14	45-49 years	500	Atrial fibrillation and flutter	2	Percent	2019	0.00149489072505669	0.00225652019815814	0.000981771015860879
1642	2	DALYs (Disability-Adjusted Life Years)	6	China	1	Male	14	45-49 years	500	Atrial fibrillation and flutter	3	Rate	2019	37.5887359680578	56.4335616788059	23.2940453258521
1643	2	DALYs (Disability-Adjusted Life Years)	6	China	2	Female	14	45-49 years	500	Atrial fibrillation and flutter	3	Rate	2019	28.5572257667462	43.8988435655551	17.4041183521455
1644	2	DALYs (Disability-Adjusted Life Years)	6	China	3	Both	14	45-49 years	500	Atrial fibrillation and flutter	3	Rate	2019	33.1630817893191	49.8549723243393	20.1528862623396
1645	2	DALYs (Disability-Adjusted Life Years)	6	China	1	Male	15	50-54 years	500	Atrial fibrillation and flutter	1	Number	2019	45006.6566384979	65620.938566683	28105.2582915493
1646	2	DALYs (Disability-Adjusted Life Years)	6	China	2	Female	15	50-54 years	500	Atrial fibrillation and flutter	1	Number	2019	32287.7854558661	47035.6284173715	20653.8567776932
1647	2	DALYs (Disability-Adjusted Life Years)	6	China	3	Both	15	50-54 years	500	Atrial fibrillation and flutter	1	Number	2019	77294.4420943639	112169.121661067	49657.8675992085
1648	2	DALYs (Disability-Adjusted Life Years)	6	China	1	Male	15	50-54 years	500	Atrial fibrillation and flutter	2	Percent	2019	0.00223680768374298	0.00332856578353986	0.00148327846398961
1649	2	DALYs (Disability-Adjusted Life Years)	6	China	2	Female	15	50-54 years	500	Atrial fibrillation and flutter	2	Percent	2019	0.00222455353473904	0.00313950750878771	0.00153993542329092
1650	2	DALYs (Disability-Adjusted Life Years)	6	China	3	Both	15	50-54 years	500	Atrial fibrillation and flutter	2	Percent	2019	0.00222805384342936	0.00323873804058587	0.00151849556754863
1651	2	DALYs (Disability-Adjusted Life Years)	6	China	1	Male	15	50-54 years	500	Atrial fibrillation and flutter	3	Rate	2019	73.1880793225144	106.710225014318	45.7036808964425
1652	2	DALYs (Disability-Adjusted Life Years)	6	China	2	Female	15	50-54 years	500	Atrial fibrillation and flutter	3	Rate	2019	53.0765446265479	77.3199089217431	33.9520142212912
1653	2	DALYs (Disability-Adjusted Life Years)	6	China	3	Both	15	50-54 years	500	Atrial fibrillation and flutter	3	Rate	2019	63.1867330431298	91.6961188157279	40.5943601954152
1654	2	DALYs (Disability-Adjusted Life Years)	6	China	1	Male	16	55-59 years	500	Atrial fibrillation and flutter	1	Number	2019	56935.703663322	77957.4933797926	38021.1854738593
1655	2	DALYs (Disability-Adjusted Life Years)	6	China	2	Female	16	55-59 years	500	Atrial fibrillation and flutter	1	Number	2019	41247.2537968467	57842.2163256669	27538.5910273389
1656	2	DALYs (Disability-Adjusted Life Years)	6	China	3	Both	16	55-59 years	500	Atrial fibrillation and flutter	1	Number	2019	98182.9574601687	136069.066591811	65897.2945425593
1657	2	DALYs (Disability-Adjusted Life Years)	6	China	1	Male	16	55-59 years	500	Atrial fibrillation and flutter	2	Percent	2019	0.00297847585079365	0.00421629878343576	0.00206514206699862
1658	2	DALYs (Disability-Adjusted Life Years)	6	China	2	Female	16	55-59 years	500	Atrial fibrillation and flutter	2	Percent	2019	0.00300871761630523	0.00401403792672325	0.00216834446442089
1659	2	DALYs (Disability-Adjusted Life Years)	6	China	3	Both	16	55-59 years	500	Atrial fibrillation and flutter	2	Percent	2019	0.00298574115183921	0.004107555059501	0.00214950404179707
1660	2	DALYs (Disability-Adjusted Life Years)	6	China	1	Male	16	55-59 years	500	Atrial fibrillation and flutter	3	Rate	2019	121.755874187487	166.710554980573	81.3075518024468
1661	2	DALYs (Disability-Adjusted Life Years)	6	China	2	Female	16	55-59 years	500	Atrial fibrillation and flutter	3	Rate	2019	89.0040883917501	124.813005975636	59.4232819002585
1662	2	DALYs (Disability-Adjusted Life Years)	6	China	3	Both	16	55-59 years	500	Atrial fibrillation and flutter	3	Rate	2019	105.453691848136	146.145377870263	70.7771814180284
1663	2	DALYs (Disability-Adjusted Life Years)	6	China	1	Male	17	60-64 years	500	Atrial fibrillation and flutter	1	Number	2019	72006.3577569851	100713.071770137	49021.8558909522
1664	2	DALYs (Disability-Adjusted Life Years)	6	China	2	Female	17	60-64 years	500	Atrial fibrillation and flutter	1	Number	2019	53432.9537489665	75470.5449072726	36778.844047057
1665	2	DALYs (Disability-Adjusted Life Years)	6	China	3	Both	17	60-64 years	500	Atrial fibrillation and flutter	1	Number	2019	125439.311505952	176294.886184595	85939.2603207576
1666	2	DALYs (Disability-Adjusted Life Years)	6	China	1	Male	17	60-64 years	500	Atrial fibrillation and flutter	2	Percent	2019	0.00345753650932879	0.00488654592581968	0.00246300108821137
1667	2	DALYs (Disability-Adjusted Life Years)	6	China	2	Female	17	60-64 years	500	Atrial fibrillation and flutter	2	Percent	2019	0.00361859125325214	0.00486488394397777	0.0026531258421101
1668	2	DALYs (Disability-Adjusted Life Years)	6	China	3	Both	17	60-64 years	500	Atrial fibrillation and flutter	2	Percent	2019	0.00351806149496328	0.00488697318433567	0.00261383086025064
1669	2	DALYs (Disability-Adjusted Life Years)	6	China	1	Male	17	60-64 years	500	Atrial fibrillation and flutter	3	Rate	2019	185.853946109125	259.948182303885	126.529179460442
1670	2	DALYs (Disability-Adjusted Life Years)	6	China	2	Female	17	60-64 years	500	Atrial fibrillation and flutter	3	Rate	2019	139.189727075306	196.596366302716	95.8067429531562
1671	2	DALYs (Disability-Adjusted Life Years)	6	China	3	Both	17	60-64 years	500	Atrial fibrillation and flutter	3	Rate	2019	162.629205144059	228.562297313014	111.418290078626
1672	2	DALYs (Disability-Adjusted Life Years)	6	China	1	Male	18	65-69 years	500	Atrial fibrillation and flutter	1	Number	2019	90602.893724803	125593.19134161	61949.4050546849
1673	2	DALYs (Disability-Adjusted Life Years)	6	China	2	Female	18	65-69 years	500	Atrial fibrillation and flutter	1	Number	2019	74482.2907543738	101272.249804089	52231.3687778373
1674	2	DALYs (Disability-Adjusted Life Years)	6	China	3	Both	18	65-69 years	500	Atrial fibrillation and flutter	1	Number	2019	165085.184479177	225284.36812857	114534.517415675
1675	2	DALYs (Disability-Adjusted Life Years)	6	China	1	Male	18	65-69 years	500	Atrial fibrillation and flutter	2	Percent	2019	0.0038648745213864	0.00533665751433303	0.00276376348240692
1676	2	DALYs (Disability-Adjusted Life Years)	6	China	2	Female	18	65-69 years	500	Atrial fibrillation and flutter	2	Percent	2019	0.00422109363258681	0.00548626275825832	0.00319404289195602
1677	2	DALYs (Disability-Adjusted Life Years)	6	China	3	Both	18	65-69 years	500	Atrial fibrillation and flutter	2	Percent	2019	0.00401083485364537	0.00529077837812259	0.00295033507962305
1678	2	DALYs (Disability-Adjusted Life Years)	6	China	1	Male	18	65-69 years	500	Atrial fibrillation and flutter	3	Rate	2019	264.976075041622	367.308256121857	181.176445118996
1679	2	DALYs (Disability-Adjusted Life Years)	6	China	2	Female	18	65-69 years	500	Atrial fibrillation and flutter	3	Rate	2019	209.915998018873	285.419059670819	147.205460436885
1680	2	DALYs (Disability-Adjusted Life Years)	6	China	3	Both	18	65-69 years	500	Atrial fibrillation and flutter	3	Rate	2019	236.936687983777	323.336901535426	164.384401313209
1681	2	DALYs (Disability-Adjusted Life Years)	6	China	1	Male	19	70-74 years	500	Atrial fibrillation and flutter	1	Number	2019	97755.7441096136	131248.226707702	70095.3483182879
1682	2	DALYs (Disability-Adjusted Life Years)	6	China	2	Female	19	70-74 years	500	Atrial fibrillation and flutter	1	Number	2019	88275.4955986631	115998.32968375	66123.5289123127
1683	2	DALYs (Disability-Adjusted Life Years)	6	China	3	Both	19	70-74 years	500	Atrial fibrillation and flutter	1	Number	2019	186031.239708277	246110.439663614	138075.719800124
1684	2	DALYs (Disability-Adjusted Life Years)	6	China	1	Male	19	70-74 years	500	Atrial fibrillation and flutter	2	Percent	2019	0.00434456865596209	0.00561447251564332	0.00331328675393187
1685	2	DALYs (Disability-Adjusted Life Years)	6	China	2	Female	19	70-74 years	500	Atrial fibrillation and flutter	2	Percent	2019	0.00524398801875077	0.00665973835616114	0.00412585713319354
1686	2	DALYs (Disability-Adjusted Life Years)	6	China	3	Both	19	70-74 years	500	Atrial fibrillation and flutter	2	Percent	2019	0.00472313297525317	0.00604192033044336	0.00368154088636966
1687	2	DALYs (Disability-Adjusted Life Years)	6	China	1	Male	19	70-74 years	500	Atrial fibrillation and flutter	3	Rate	2019	418.681009750345	562.12696846035	300.213470625271
1688	2	DALYs (Disability-Adjusted Life Years)	6	China	2	Female	19	70-74 years	500	Atrial fibrillation and flutter	3	Rate	2019	361.653260952098	475.230118059628	270.899525339628
1689	2	DALYs (Disability-Adjusted Life Years)	6	China	3	Both	19	70-74 years	500	Atrial fibrillation and flutter	3	Rate	2019	389.534031778779	515.334908133445	289.119138854539
1690	2	DALYs (Disability-Adjusted Life Years)	6	China	1	Male	20	75-79 years	500	Atrial fibrillation and flutter	1	Number	2019	95442.5761165657	125445.216326511	70689.5272668534
1691	2	DALYs (Disability-Adjusted Life Years)	6	China	2	Female	20	75-79 years	500	Atrial fibrillation and flutter	1	Number	2019	98827.9423956485	126045.544010333	76251.302376163
1692	2	DALYs (Disability-Adjusted Life Years)	6	China	3	Both	20	75-79 years	500	Atrial fibrillation and flutter	1	Number	2019	194270.518512214	247886.601094435	149737.038487255
1693	2	DALYs (Disability-Adjusted Life Years)	6	China	1	Male	20	75-79 years	500	Atrial fibrillation and flutter	2	Percent	2019	0.00526890324726956	0.0067356808197479	0.00413172198937046
1694	2	DALYs (Disability-Adjusted Life Years)	6	China	2	Female	20	75-79 years	500	Atrial fibrillation and flutter	2	Percent	2019	0.00684602212974754	0.0083927500350315	0.00538171507106964
1695	2	DALYs (Disability-Adjusted Life Years)	6	China	3	Both	20	75-79 years	500	Atrial fibrillation and flutter	2	Percent	2019	0.00596259827282735	0.0074418416299294	0.00473122391521319
1696	2	DALYs (Disability-Adjusted Life Years)	6	China	1	Male	20	75-79 years	500	Atrial fibrillation and flutter	3	Rate	2019	663.983454509661	872.708506803721	491.779229166819
1697	2	DALYs (Disability-Adjusted Life Years)	6	China	2	Female	20	75-79 years	500	Atrial fibrillation and flutter	3	Rate	2019	618.663461740258	789.0457972117	477.333571323218
1698	2	DALYs (Disability-Adjusted Life Years)	6	China	3	Both	20	75-79 years	500	Atrial fibrillation and flutter	3	Rate	2019	640.128670017856	816.795680008705	493.389177283905
1699	2	DALYs (Disability-Adjusted Life Years)	6	China	1	Male	21	80+ years	500	Atrial fibrillation and flutter	1	Number	2019	199388.125281824	248530.43545192	161846.526626642
1700	2	DALYs (Disability-Adjusted Life Years)	6	China	2	Female	21	80+ years	500	Atrial fibrillation and flutter	1	Number	2019	394681.861074269	478652.97611694	304079.062992765
1701	2	DALYs (Disability-Adjusted Life Years)	6	China	3	Both	21	80+ years	500	Atrial fibrillation and flutter	1	Number	2019	594069.986356093	696125.916721486	482559.629604895
1702	2	DALYs (Disability-Adjusted Life Years)	6	China	1	Male	21	80+ years	500	Atrial fibrillation and flutter	2	Percent	2019	0.00756073010200186	0.00896140600541959	0.00637437823130017
1703	2	DALYs (Disability-Adjusted Life Years)	6	China	2	Female	21	80+ years	500	Atrial fibrillation and flutter	2	Percent	2019	0.0142441765770725	0.0163595433257999	0.0116440881120043
1704	2	DALYs (Disability-Adjusted Life Years)	6	China	3	Both	21	80+ years	500	Atrial fibrillation and flutter	2	Percent	2019	0.0109823805672106	0.0126969266076339	0.00926400754262916
1705	2	DALYs (Disability-Adjusted Life Years)	6	China	1	Male	21	80+ years	500	Atrial fibrillation and flutter	3	Rate	2019	1641.9324405012	2046.61227364274	1332.78279273209
1706	2	DALYs (Disability-Adjusted Life Years)	6	China	2	Female	21	80+ years	500	Atrial fibrillation and flutter	3	Rate	2019	2154.80418677448	2613.25269456648	1660.14935741872
1707	2	DALYs (Disability-Adjusted Life Years)	6	China	3	Both	21	80+ years	500	Atrial fibrillation and flutter	3	Rate	2019	1950.33648524703	2285.38691549743	1584.24709805417
1708	2	DALYs (Disability-Adjusted Life Years)	6	China	1	Male	22	All ages	500	Atrial fibrillation and flutter	1	Number	2019	691273.417509129	890539.220321552	522672.198242737
1709	2	DALYs (Disability-Adjusted Life Years)	6	China	2	Female	22	All ages	500	Atrial fibrillation and flutter	1	Number	2019	808508.702516493	996927.667304687	641407.625486593
1710	2	DALYs (Disability-Adjusted Life Years)	6	China	3	Both	22	All ages	500	Atrial fibrillation and flutter	1	Number	2019	1499782.12002562	1845162.9053303	1184479.66785076
1711	2	DALYs (Disability-Adjusted Life Years)	6	China	1	Male	22	All ages	500	Atrial fibrillation and flutter	2	Percent	2019	0.00313666674097122	0.00393293933792078	0.00253181325103087
1712	2	DALYs (Disability-Adjusted Life Years)	6	China	2	Female	22	All ages	500	Atrial fibrillation and flutter	2	Percent	2019	0.00473886172582921	0.00559803362232989	0.0039370739876337
1713	2	DALYs (Disability-Adjusted Life Years)	6	China	3	Both	22	All ages	500	Atrial fibrillation and flutter	2	Percent	2019	0.00383337118151504	0.0045823961881292	0.00318504400868073
1714	2	DALYs (Disability-Adjusted Life Years)	6	China	1	Male	22	All ages	500	Atrial fibrillation and flutter	3	Rate	2019	95.5500364510633	123.09319700074	72.2454333250727
1715	2	DALYs (Disability-Adjusted Life Years)	6	China	2	Female	22	All ages	500	Atrial fibrillation and flutter	3	Rate	2019	117.022152500577	144.293587876369	92.8362313616451
1716	2	DALYs (Disability-Adjusted Life Years)	6	China	3	Both	22	All ages	500	Atrial fibrillation and flutter	3	Rate	2019	106.038901844861	130.458314973614	83.7461132249759
1717	2	DALYs (Disability-Adjusted Life Years)	6	China	1	Male	23	5-14 years	500	Atrial fibrillation and flutter	1	Number	2019	0	0	0
1718	2	DALYs (Disability-Adjusted Life Years)	6	China	2	Female	23	5-14 years	500	Atrial fibrillation and flutter	1	Number	2019	0	0	0
1719	2	DALYs (Disability-Adjusted Life Years)	6	China	3	Both	23	5-14 years	500	Atrial fibrillation and flutter	1	Number	2019	0	0	0
1720	2	DALYs (Disability-Adjusted Life Years)	6	China	1	Male	23	5-14 years	500	Atrial fibrillation and flutter	2	Percent	2019	0	0	0
1721	2	DALYs (Disability-Adjusted Life Years)	6	China	2	Female	23	5-14 years	500	Atrial fibrillation and flutter	2	Percent	2019	0	0	0
1722	2	DALYs (Disability-Adjusted Life Years)	6	China	3	Both	23	5-14 years	500	Atrial fibrillation and flutter	2	Percent	2019	0	0	0
1723	2	DALYs (Disability-Adjusted Life Years)	6	China	1	Male	23	5-14 years	500	Atrial fibrillation and flutter	3	Rate	2019	0	0	0
1724	2	DALYs (Disability-Adjusted Life Years)	6	China	2	Female	23	5-14 years	500	Atrial fibrillation and flutter	3	Rate	2019	0	0	0
1725	2	DALYs (Disability-Adjusted Life Years)	6	China	3	Both	23	5-14 years	500	Atrial fibrillation and flutter	3	Rate	2019	0	0	0
1726	2	DALYs (Disability-Adjusted Life Years)	6	China	1	Male	24	15-49 years	500	Atrial fibrillation and flutter	1	Number	2019	34135.3602175181	52640.1555113867	20496.6394234493
1727	2	DALYs (Disability-Adjusted Life Years)	6	China	2	Female	24	15-49 years	500	Atrial fibrillation and flutter	1	Number	2019	25273.1196918608	40811.5914732102	14962.4821899683
1728	2	DALYs (Disability-Adjusted Life Years)	6	China	3	Both	24	15-49 years	500	Atrial fibrillation and flutter	1	Number	2019	59408.4799093789	92940.8664507623	35698.8411137617
1729	2	DALYs (Disability-Adjusted Life Years)	6	China	1	Male	24	15-49 years	500	Atrial fibrillation and flutter	2	Percent	2019	0.0005950207358361	0.0009073313591394	0.000381315133199036
1730	2	DALYs (Disability-Adjusted Life Years)	6	China	2	Female	24	15-49 years	500	Atrial fibrillation and flutter	2	Percent	2019	0.000596764868093036	0.000888832866010049	0.000383526894883949
1731	2	DALYs (Disability-Adjusted Life Years)	6	China	3	Both	24	15-49 years	500	Atrial fibrillation and flutter	2	Percent	2019	0.000595054439955241	0.000897087056613949	0.000386857634772832
1732	2	DALYs (Disability-Adjusted Life Years)	6	China	1	Male	24	15-49 years	500	Atrial fibrillation and flutter	3	Rate	2019	9.63023192185628	14.8507853072861	5.78249035629572
1733	2	DALYs (Disability-Adjusted Life Years)	6	China	2	Female	24	15-49 years	500	Atrial fibrillation and flutter	3	Rate	2019	7.62936404050992	12.3200654378243	4.51682360423741
1734	2	DALYs (Disability-Adjusted Life Years)	6	China	3	Both	24	15-49 years	500	Atrial fibrillation and flutter	3	Rate	2019	8.66364455466901	13.5537322745948	5.20602565315611
1735	2	DALYs (Disability-Adjusted Life Years)	6	China	1	Male	25	50-69 years	500	Atrial fibrillation and flutter	1	Number	2019	264551.611783608	366967.86628393	181509.722326091
1736	2	DALYs (Disability-Adjusted Life Years)	6	China	2	Female	25	50-69 years	500	Atrial fibrillation and flutter	1	Number	2019	201450.283756053	280057.938864189	142434.938251498
1737	2	DALYs (Disability-Adjusted Life Years)	6	China	3	Both	25	50-69 years	500	Atrial fibrillation and flutter	1	Number	2019	466001.895539661	644371.435842048	320478.798533355
1738	2	DALYs (Disability-Adjusted Life Years)	6	China	1	Male	25	50-69 years	500	Atrial fibrillation and flutter	2	Percent	2019	0.00316799822530809	0.00435449044121803	0.0022635388531641
1739	2	DALYs (Disability-Adjusted Life Years)	6	China	2	Female	25	50-69 years	500	Atrial fibrillation and flutter	2	Percent	2019	0.00332196168455123	0.0042317268617167	0.00248931392718818
1740	2	DALYs (Disability-Adjusted Life Years)	6	China	3	Both	25	50-69 years	500	Atrial fibrillation and flutter	2	Percent	2019	0.00322721142063899	0.00426235345936528	0.00238509946930537
1741	2	DALYs (Disability-Adjusted Life Years)	6	China	1	Male	25	50-69 years	500	Atrial fibrillation and flutter	3	Rate	2019	146.005364252046	202.528635619906	100.174755862707
1742	2	DALYs (Disability-Adjusted Life Years)	6	China	2	Female	25	50-69 years	500	Atrial fibrillation and flutter	3	Rate	2019	111.270147097264	154.688727522027	78.6732896848439
1743	2	DALYs (Disability-Adjusted Life Years)	6	China	3	Both	25	50-69 years	500	Atrial fibrillation and flutter	3	Rate	2019	128.644801551056	177.88561866915	88.4715960026291
1744	2	DALYs (Disability-Adjusted Life Years)	6	China	1	Male	26	70+ years	500	Atrial fibrillation and flutter	1	Number	2019	392586.445508003	497181.63168957	305838.617848362
1745	2	DALYs (Disability-Adjusted Life Years)	6	China	2	Female	26	70+ years	500	Atrial fibrillation and flutter	1	Number	2019	581785.299068581	704878.708386584	458459.8752042
1746	2	DALYs (Disability-Adjusted Life Years)	6	China	3	Both	26	70+ years	500	Atrial fibrillation and flutter	1	Number	2019	974371.744576583	1163253.86973182	796903.292213476
1747	2	DALYs (Disability-Adjusted Life Years)	6	China	1	Male	26	70+ years	500	Atrial fibrillation and flutter	2	Percent	2019	0.00586076903526696	0.00722206917813218	0.00481377289444999
1748	2	DALYs (Disability-Adjusted Life Years)	6	China	2	Female	26	70+ years	500	Atrial fibrillation and flutter	2	Percent	2019	0.00986660707516901	0.011441459461776	0.00815312170396859
1749	2	DALYs (Disability-Adjusted Life Years)	6	China	3	Both	26	70+ years	500	Atrial fibrillation and flutter	2	Percent	2019	0.00773149839619748	0.00903006653167099	0.00646825768086278
1750	2	DALYs (Disability-Adjusted Life Years)	6	China	1	Male	26	70+ years	500	Atrial fibrillation and flutter	3	Rate	2019	787.278928616177	997.030403883946	613.317912893156
1751	2	DALYs (Disability-Adjusted Life Years)	6	China	2	Female	26	70+ years	500	Atrial fibrillation and flutter	3	Rate	2019	991.121914266279	1200.82225504859	781.026316502203
1752	2	DALYs (Disability-Adjusted Life Years)	6	China	3	Both	26	70+ years	500	Atrial fibrillation and flutter	3	Rate	2019	897.493225260201	1071.47243662705	734.027141006582
1753	2	DALYs (Disability-Adjusted Life Years)	6	China	1	Male	27	Age-standardized	500	Atrial fibrillation and flutter	3	Rate	2019	88.3309675445649	111.157759664589	68.8944660207934
1754	2	DALYs (Disability-Adjusted Life Years)	6	China	2	Female	27	Age-standardized	500	Atrial fibrillation and flutter	3	Rate	2019	85.9809276881784	105.35211260884	67.8933870184354
1755	2	DALYs (Disability-Adjusted Life Years)	6	China	3	Both	27	Age-standardized	500	Atrial fibrillation and flutter	3	Rate	2019	88.2781991585693	108.053346874447	71.2352089016646
1756	2	DALYs (Disability-Adjusted Life Years)	6	China	1	Male	28	<1 year	500	Atrial fibrillation and flutter	1	Number	2019	0	0	0
1757	2	DALYs (Disability-Adjusted Life Years)	6	China	2	Female	28	<1 year	500	Atrial fibrillation and flutter	1	Number	2019	0	0	0
1758	2	DALYs (Disability-Adjusted Life Years)	6	China	3	Both	28	<1 year	500	Atrial fibrillation and flutter	1	Number	2019	0	0	0
1759	2	DALYs (Disability-Adjusted Life Years)	6	China	1	Male	28	<1 year	500	Atrial fibrillation and flutter	2	Percent	2019	0	0	0
1760	2	DALYs (Disability-Adjusted Life Years)	6	China	2	Female	28	<1 year	500	Atrial fibrillation and flutter	2	Percent	2019	0	0	0
1761	2	DALYs (Disability-Adjusted Life Years)	6	China	3	Both	28	<1 year	500	Atrial fibrillation and flutter	2	Percent	2019	0	0	0
1762	2	DALYs (Disability-Adjusted Life Years)	6	China	1	Male	28	<1 year	500	Atrial fibrillation and flutter	3	Rate	2019	0	0	0
1763	2	DALYs (Disability-Adjusted Life Years)	6	China	2	Female	28	<1 year	500	Atrial fibrillation and flutter	3	Rate	2019	0	0	0
1764	2	DALYs (Disability-Adjusted Life Years)	6	China	3	Both	28	<1 year	500	Atrial fibrillation and flutter	3	Rate	2019	0	0	0
1765	2	DALYs (Disability-Adjusted Life Years)	6	China	1	Male	30	80-84 years	500	Atrial fibrillation and flutter	1	Number	2019	102371.801249081	132363.963205451	79913.2163832221
1766	2	DALYs (Disability-Adjusted Life Years)	6	China	2	Female	30	80-84 years	500	Atrial fibrillation and flutter	1	Number	2019	135510.320316944	165579.431304026	106903.959589852
1767	2	DALYs (Disability-Adjusted Life Years)	6	China	3	Both	30	80-84 years	500	Atrial fibrillation and flutter	1	Number	2019	237882.121566025	288083.981191535	193549.854392771
1768	2	DALYs (Disability-Adjusted Life Years)	6	China	1	Male	30	80-84 years	500	Atrial fibrillation and flutter	2	Percent	2019	0.0072049511873901	0.00872454984706151	0.00596702444867185
1769	2	DALYs (Disability-Adjusted Life Years)	6	China	2	Female	30	80-84 years	500	Atrial fibrillation and flutter	2	Percent	2019	0.010095571044275	0.0118807125945472	0.00828692133861108
1770	2	DALYs (Disability-Adjusted Life Years)	6	China	3	Both	30	80-84 years	500	Atrial fibrillation and flutter	2	Percent	2019	0.00860603301970354	0.010202129587946	0.00721596628591169
1771	2	DALYs (Disability-Adjusted Life Years)	6	China	1	Male	30	80-84 years	500	Atrial fibrillation and flutter	3	Rate	2019	1243.73779501704	1608.11924502834	970.883449587441
1772	2	DALYs (Disability-Adjusted Life Years)	6	China	2	Female	30	80-84 years	500	Atrial fibrillation and flutter	3	Rate	2019	1277.47146839253	1560.93645671285	1007.79599601572
1773	2	DALYs (Disability-Adjusted Life Years)	6	China	3	Both	30	80-84 years	500	Atrial fibrillation and flutter	3	Rate	2019	1262.73257996688	1529.21550565602	1027.40679030712
1774	2	DALYs (Disability-Adjusted Life Years)	6	China	1	Male	31	85-89 years	500	Atrial fibrillation and flutter	1	Number	2019	61960.3798465661	75921.6151337393	50196.4205225175
1775	2	DALYs (Disability-Adjusted Life Years)	6	China	2	Female	31	85-89 years	500	Atrial fibrillation and flutter	1	Number	2019	127715.406965305	157932.31393176	96963.4743877231
1776	2	DALYs (Disability-Adjusted Life Years)	6	China	3	Both	31	85-89 years	500	Atrial fibrillation and flutter	1	Number	2019	189675.78681187	225672.216163189	151511.044120724
1777	2	DALYs (Disability-Adjusted Life Years)	6	China	1	Male	31	85-89 years	500	Atrial fibrillation and flutter	2	Percent	2019	0.00697264978945035	0.00828154695988128	0.00586689908618808
1778	2	DALYs (Disability-Adjusted Life Years)	6	China	2	Female	31	85-89 years	500	Atrial fibrillation and flutter	2	Percent	2019	0.0145088367587785	0.0169695220874953	0.0117870844911179
1779	2	DALYs (Disability-Adjusted Life Years)	6	China	3	Both	31	85-89 years	500	Atrial fibrillation and flutter	2	Percent	2019	0.0107194812740961	0.0125833569721881	0.00896857757919256
1780	2	DALYs (Disability-Adjusted Life Years)	6	China	1	Male	31	85-89 years	500	Atrial fibrillation and flutter	3	Rate	2019	1998.94599853311	2449.35891531934	1619.42089755818
1781	2	DALYs (Disability-Adjusted Life Years)	6	China	2	Female	31	85-89 years	500	Atrial fibrillation and flutter	3	Rate	2019	2357.48411846988	2915.25455490637	1789.83770535075
1782	2	DALYs (Disability-Adjusted Life Years)	6	China	3	Both	31	85-89 years	500	Atrial fibrillation and flutter	3	Rate	2019	2227.00028001151	2649.63755803324	1778.90464224805
1783	2	DALYs (Disability-Adjusted Life Years)	6	China	1	Male	32	90-94 years	500	Atrial fibrillation and flutter	1	Number	2019	27277.6138771385	33875.8233603407	22052.8622015945
1784	2	DALYs (Disability-Adjusted Life Years)	6	China	2	Female	32	90-94 years	500	Atrial fibrillation and flutter	1	Number	2019	98614.4096308828	121510.088930514	74240.2410107085
1785	2	DALYs (Disability-Adjusted Life Years)	6	China	3	Both	32	90-94 years	500	Atrial fibrillation and flutter	1	Number	2019	125892.023508021	150768.664712453	98152.9377181412
1786	2	DALYs (Disability-Adjusted Life Years)	6	China	1	Male	32	90-94 years	500	Atrial fibrillation and flutter	2	Percent	2019	0.00952070135557951	0.0112516634578663	0.00800587094321283
1787	2	DALYs (Disability-Adjusted Life Years)	6	China	2	Female	32	90-94 years	500	Atrial fibrillation and flutter	2	Percent	2019	0.0238263558631319	0.027686509813809	0.0185396591871213
1788	2	DALYs (Disability-Adjusted Life Years)	6	China	3	Both	32	90-94 years	500	Atrial fibrillation and flutter	2	Percent	2019	0.0179738585955351	0.0209031733104366	0.0143870834655218
1789	2	DALYs (Disability-Adjusted Life Years)	6	China	1	Male	32	90-94 years	500	Atrial fibrillation and flutter	3	Rate	2019	3852.02372361036	4783.79362024149	3114.20745072013
1790	2	DALYs (Disability-Adjusted Life Years)	6	China	2	Female	32	90-94 years	500	Atrial fibrillation and flutter	3	Rate	2019	5314.17404781047	6547.98587304483	4000.6887792466
1791	2	DALYs (Disability-Adjusted Life Years)	6	China	3	Both	32	90-94 years	500	Atrial fibrillation and flutter	3	Rate	2019	4910.32292961738	5880.61745912109	3828.38091927235
1792	2	DALYs (Disability-Adjusted Life Years)	6	China	1	Male	34	2-4 years	500	Atrial fibrillation and flutter	1	Number	2019	0	0	0
1793	2	DALYs (Disability-Adjusted Life Years)	6	China	2	Female	34	2-4 years	500	Atrial fibrillation and flutter	1	Number	2019	0	0	0
1794	2	DALYs (Disability-Adjusted Life Years)	6	China	3	Both	34	2-4 years	500	Atrial fibrillation and flutter	1	Number	2019	0	0	0
1795	2	DALYs (Disability-Adjusted Life Years)	6	China	1	Male	34	2-4 years	500	Atrial fibrillation and flutter	2	Percent	2019	0	0	0
1796	2	DALYs (Disability-Adjusted Life Years)	6	China	2	Female	34	2-4 years	500	Atrial fibrillation and flutter	2	Percent	2019	0	0	0
1797	2	DALYs (Disability-Adjusted Life Years)	6	China	3	Both	34	2-4 years	500	Atrial fibrillation and flutter	2	Percent	2019	0	0	0
1798	2	DALYs (Disability-Adjusted Life Years)	6	China	1	Male	34	2-4 years	500	Atrial fibrillation and flutter	3	Rate	2019	0	0	0
1799	2	DALYs (Disability-Adjusted Life Years)	6	China	2	Female	34	2-4 years	500	Atrial fibrillation and flutter	3	Rate	2019	0	0	0
1800	2	DALYs (Disability-Adjusted Life Years)	6	China	3	Both	34	2-4 years	500	Atrial fibrillation and flutter	3	Rate	2019	0	0	0
1801	2	DALYs (Disability-Adjusted Life Years)	6	China	1	Male	37	20+ years	500	Atrial fibrillation and flutter	1	Number	2019	691273.417509129	890539.220321552	522672.198242737
1802	2	DALYs (Disability-Adjusted Life Years)	6	China	2	Female	37	20+ years	500	Atrial fibrillation and flutter	1	Number	2019	808508.702516493	996927.667304687	641407.625486593
1803	2	DALYs (Disability-Adjusted Life Years)	6	China	3	Both	37	20+ years	500	Atrial fibrillation and flutter	1	Number	2019	1499782.12002562	1845162.9053303	1184479.66785076
1804	2	DALYs (Disability-Adjusted Life Years)	6	China	1	Male	37	20+ years	500	Atrial fibrillation and flutter	2	Percent	2019	0.0033753805085371	0.00424556244446197	0.0027200072328936
1805	2	DALYs (Disability-Adjusted Life Years)	6	China	2	Female	37	20+ years	500	Atrial fibrillation and flutter	2	Percent	2019	0.00507113364703635	0.00601581035156816	0.00420073297435453
1806	2	DALYs (Disability-Adjusted Life Years)	6	China	3	Both	37	20+ years	500	Atrial fibrillation and flutter	2	Percent	2019	0.00411434770443223	0.0049116847319943	0.00341359033675009
1807	2	DALYs (Disability-Adjusted Life Years)	6	China	1	Male	37	20+ years	500	Atrial fibrillation and flutter	3	Rate	2019	126.451381634794	162.902133884159	95.6099568359521
1808	2	DALYs (Disability-Adjusted Life Years)	6	China	2	Female	37	20+ years	500	Atrial fibrillation and flutter	3	Rate	2019	150.42425737684	185.479888523122	119.334851238283
1809	2	DALYs (Disability-Adjusted Life Years)	6	China	3	Both	37	20+ years	500	Atrial fibrillation and flutter	3	Rate	2019	138.33626221778	170.193347485654	109.25352938641
1810	2	DALYs (Disability-Adjusted Life Years)	6	China	1	Male	39	0-14 years	500	Atrial fibrillation and flutter	1	Number	2019	0	0	0
1811	2	DALYs (Disability-Adjusted Life Years)	6	China	2	Female	39	0-14 years	500	Atrial fibrillation and flutter	1	Number	2019	0	0	0
1812	2	DALYs (Disability-Adjusted Life Years)	6	China	3	Both	39	0-14 years	500	Atrial fibrillation and flutter	1	Number	2019	0	0	0
1813	2	DALYs (Disability-Adjusted Life Years)	6	China	1	Male	39	0-14 years	500	Atrial fibrillation and flutter	2	Percent	2019	0	0	0
1814	2	DALYs (Disability-Adjusted Life Years)	6	China	2	Female	39	0-14 years	500	Atrial fibrillation and flutter	2	Percent	2019	0	0	0
1815	2	DALYs (Disability-Adjusted Life Years)	6	China	3	Both	39	0-14 years	500	Atrial fibrillation and flutter	2	Percent	2019	0	0	0
1816	2	DALYs (Disability-Adjusted Life Years)	6	China	1	Male	39	0-14 years	500	Atrial fibrillation and flutter	3	Rate	2019	0	0	0
1817	2	DALYs (Disability-Adjusted Life Years)	6	China	2	Female	39	0-14 years	500	Atrial fibrillation and flutter	3	Rate	2019	0	0	0
1818	2	DALYs (Disability-Adjusted Life Years)	6	China	3	Both	39	0-14 years	500	Atrial fibrillation and flutter	3	Rate	2019	0	0	0
1819	2	DALYs (Disability-Adjusted Life Years)	6	China	1	Male	41	50-74 years	500	Atrial fibrillation and flutter	1	Number	2019	362307.355893221	492455.046866155	254673.671835758
1820	2	DALYs (Disability-Adjusted Life Years)	6	China	2	Female	41	50-74 years	500	Atrial fibrillation and flutter	1	Number	2019	289725.779354716	386893.02912748	210660.365323327
1821	2	DALYs (Disability-Adjusted Life Years)	6	China	3	Both	41	50-74 years	500	Atrial fibrillation and flutter	1	Number	2019	652033.135247938	869489.087839986	470812.361219448
1822	2	DALYs (Disability-Adjusted Life Years)	6	China	1	Male	41	50-74 years	500	Atrial fibrillation and flutter	2	Percent	2019	0.00341756946162727	0.00460956242570381	0.00255089782347818
1823	2	DALYs (Disability-Adjusted Life Years)	6	China	2	Female	41	50-74 years	500	Atrial fibrillation and flutter	2	Percent	2019	0.00373959526452897	0.00471563589940603	0.00289557332772068
1824	2	DALYs (Disability-Adjusted Life Years)	6	China	3	Both	41	50-74 years	500	Atrial fibrillation and flutter	2	Percent	2019	0.00354780628395928	0.0045915395181077	0.00269434039013751
1825	2	DALYs (Disability-Adjusted Life Years)	6	China	1	Male	41	50-74 years	500	Atrial fibrillation and flutter	3	Rate	2019	177.131396922932	240.760362587995	124.509487643566
1826	2	DALYs (Disability-Adjusted Life Years)	6	China	2	Female	41	50-74 years	500	Atrial fibrillation and flutter	3	Rate	2019	141.016663266992	188.310353777734	102.533581466807
1827	2	DALYs (Disability-Adjusted Life Years)	6	China	3	Both	41	50-74 years	500	Atrial fibrillation and flutter	3	Rate	2019	159.033800729554	212.072281080447	114.833242649107
1828	2	DALYs (Disability-Adjusted Life Years)	6	China	1	Male	157	25+ years	500	Atrial fibrillation and flutter	1	Number	2019	691273.417509129	890539.220321552	522672.198242737
1829	2	DALYs (Disability-Adjusted Life Years)	6	China	2	Female	157	25+ years	500	Atrial fibrillation and flutter	1	Number	2019	808508.702516493	996927.667304687	641407.625486593
1830	2	DALYs (Disability-Adjusted Life Years)	6	China	3	Both	157	25+ years	500	Atrial fibrillation and flutter	1	Number	2019	1499782.12002562	1845162.9053303	1184479.66785076
1831	2	DALYs (Disability-Adjusted Life Years)	6	China	1	Male	157	25+ years	500	Atrial fibrillation and flutter	2	Percent	2019	0.0034496937722763	0.00434509772608089	0.0027773276663558
1832	2	DALYs (Disability-Adjusted Life Years)	6	China	2	Female	157	25+ years	500	Atrial fibrillation and flutter	2	Percent	2019	0.00517800517888716	0.00613289588697657	0.00429383771251854
1833	2	DALYs (Disability-Adjusted Life Years)	6	China	3	Both	157	25+ years	500	Atrial fibrillation and flutter	2	Percent	2019	0.00420315160812936	0.00501782052208275	0.00348639753382201
1834	2	DALYs (Disability-Adjusted Life Years)	6	China	1	Male	157	25+ years	500	Atrial fibrillation and flutter	3	Rate	2019	136.762833132539	176.185954358948	103.40645079173
1835	2	DALYs (Disability-Adjusted Life Years)	6	China	2	Female	157	25+ years	500	Atrial fibrillation and flutter	3	Rate	2019	161.525077245707	199.167699702635	128.141374273697
1836	2	DALYs (Disability-Adjusted Life Years)	6	China	3	Both	157	25+ years	500	Atrial fibrillation and flutter	3	Rate	2019	149.083559851557	183.415611347588	117.741399298695
1837	2	DALYs (Disability-Adjusted Life Years)	6	China	1	Male	158	<20 years	500	Atrial fibrillation and flutter	1	Number	2019	0	0	0
1838	2	DALYs (Disability-Adjusted Life Years)	6	China	2	Female	158	<20 years	500	Atrial fibrillation and flutter	1	Number	2019	0	0	0
1839	2	DALYs (Disability-Adjusted Life Years)	6	China	3	Both	158	<20 years	500	Atrial fibrillation and flutter	1	Number	2019	0	0	0
1840	2	DALYs (Disability-Adjusted Life Years)	6	China	1	Male	158	<20 years	500	Atrial fibrillation and flutter	2	Percent	2019	0	0	0
1841	2	DALYs (Disability-Adjusted Life Years)	6	China	2	Female	158	<20 years	500	Atrial fibrillation and flutter	2	Percent	2019	0	0	0
1842	2	DALYs (Disability-Adjusted Life Years)	6	China	3	Both	158	<20 years	500	Atrial fibrillation and flutter	2	Percent	2019	0	0	0
1843	2	DALYs (Disability-Adjusted Life Years)	6	China	1	Male	158	<20 years	500	Atrial fibrillation and flutter	3	Rate	2019	0	0	0
1844	2	DALYs (Disability-Adjusted Life Years)	6	China	2	Female	158	<20 years	500	Atrial fibrillation and flutter	3	Rate	2019	0	0	0
1845	2	DALYs (Disability-Adjusted Life Years)	6	China	3	Both	158	<20 years	500	Atrial fibrillation and flutter	3	Rate	2019	0	0	0
1846	2	DALYs (Disability-Adjusted Life Years)	6	China	1	Male	159	10-24 years	500	Atrial fibrillation and flutter	1	Number	2019	0	0	0
1847	2	DALYs (Disability-Adjusted Life Years)	6	China	2	Female	159	10-24 years	500	Atrial fibrillation and flutter	1	Number	2019	0	0	0
1848	2	DALYs (Disability-Adjusted Life Years)	6	China	3	Both	159	10-24 years	500	Atrial fibrillation and flutter	1	Number	2019	0	0	0
1849	2	DALYs (Disability-Adjusted Life Years)	6	China	1	Male	159	10-24 years	500	Atrial fibrillation and flutter	2	Percent	2019	0	0	0
1850	2	DALYs (Disability-Adjusted Life Years)	6	China	2	Female	159	10-24 years	500	Atrial fibrillation and flutter	2	Percent	2019	0	0	0
1851	2	DALYs (Disability-Adjusted Life Years)	6	China	3	Both	159	10-24 years	500	Atrial fibrillation and flutter	2	Percent	2019	0	0	0
1852	2	DALYs (Disability-Adjusted Life Years)	6	China	1	Male	159	10-24 years	500	Atrial fibrillation and flutter	3	Rate	2019	0	0	0
1853	2	DALYs (Disability-Adjusted Life Years)	6	China	2	Female	159	10-24 years	500	Atrial fibrillation and flutter	3	Rate	2019	0	0	0
1854	2	DALYs (Disability-Adjusted Life Years)	6	China	3	Both	159	10-24 years	500	Atrial fibrillation and flutter	3	Rate	2019	0	0	0
1855	2	DALYs (Disability-Adjusted Life Years)	6	China	1	Male	160	85+ years	500	Atrial fibrillation and flutter	1	Number	2019	97016.3240327426	116962.29770297	79534.8001050698
1856	2	DALYs (Disability-Adjusted Life Years)	6	China	2	Female	160	85+ years	500	Atrial fibrillation and flutter	1	Number	2019	259171.540757325	317671.810496809	200792.16546104
1857	2	DALYs (Disability-Adjusted Life Years)	6	China	3	Both	160	85+ years	500	Atrial fibrillation and flutter	1	Number	2019	356187.864790068	425961.082441713	285421.541138833
1858	2	DALYs (Disability-Adjusted Life Years)	6	China	1	Male	160	85+ years	500	Atrial fibrillation and flutter	2	Percent	2019	0.00797612979487991	0.00927792631014858	0.00681838128261444
1859	2	DALYs (Disability-Adjusted Life Years)	6	China	2	Female	160	85+ years	500	Atrial fibrillation and flutter	2	Percent	2019	0.0181417468634632	0.0210626079725443	0.0145057992571838
1860	2	DALYs (Disability-Adjusted Life Years)	6	China	3	Both	160	85+ years	500	Atrial fibrillation and flutter	2	Percent	2019	0.0134631722529433	0.0155193908861776	0.0111129410437474
1861	2	DALYs (Disability-Adjusted Life Years)	6	China	1	Male	160	85+ years	500	Atrial fibrillation and flutter	3	Rate	2019	2479.63508431111	2989.43316825779	2032.82574072424
1862	2	DALYs (Disability-Adjusted Life Years)	6	China	2	Female	160	85+ years	500	Atrial fibrillation and flutter	3	Rate	2019	3362.07879024085	4120.9681171313	2604.75775530927
1863	2	DALYs (Disability-Adjusted Life Years)	6	China	3	Both	160	85+ years	500	Atrial fibrillation and flutter	3	Rate	2019	3064.9851794237	3665.38148475275	2456.04322874503
1864	2	DALYs (Disability-Adjusted Life Years)	6	China	1	Male	162	10-19 years	500	Atrial fibrillation and flutter	1	Number	2019	0	0	0
1865	2	DALYs (Disability-Adjusted Life Years)	6	China	2	Female	162	10-19 years	500	Atrial fibrillation and flutter	1	Number	2019	0	0	0
1866	2	DALYs (Disability-Adjusted Life Years)	6	China	3	Both	162	10-19 years	500	Atrial fibrillation and flutter	1	Number	2019	0	0	0
1867	2	DALYs (Disability-Adjusted Life Years)	6	China	1	Male	162	10-19 years	500	Atrial fibrillation and flutter	2	Percent	2019	0	0	0
1868	2	DALYs (Disability-Adjusted Life Years)	6	China	2	Female	162	10-19 years	500	Atrial fibrillation and flutter	2	Percent	2019	0	0	0
1869	2	DALYs (Disability-Adjusted Life Years)	6	China	3	Both	162	10-19 years	500	Atrial fibrillation and flutter	2	Percent	2019	0	0	0
1870	2	DALYs (Disability-Adjusted Life Years)	6	China	1	Male	162	10-19 years	500	Atrial fibrillation and flutter	3	Rate	2019	0	0	0
1871	2	DALYs (Disability-Adjusted Life Years)	6	China	2	Female	162	10-19 years	500	Atrial fibrillation and flutter	3	Rate	2019	0	0	0
1872	2	DALYs (Disability-Adjusted Life Years)	6	China	3	Both	162	10-19 years	500	Atrial fibrillation and flutter	3	Rate	2019	0	0	0
1873	2	DALYs (Disability-Adjusted Life Years)	6	China	1	Male	169	10 to 54 years	500	Atrial fibrillation and flutter	1	Number	2019	79142.0168560161	115274.81391802	49525.560485436
1874	2	DALYs (Disability-Adjusted Life Years)	6	China	2	Female	169	10 to 54 years	500	Atrial fibrillation and flutter	1	Number	2019	57560.905147727	85609.497451456	36710.3554562677
1875	2	DALYs (Disability-Adjusted Life Years)	6	China	3	Both	169	10 to 54 years	500	Atrial fibrillation and flutter	1	Number	2019	136702.922003743	202419.693370497	86777.0163772204
1876	2	DALYs (Disability-Adjusted Life Years)	6	China	1	Male	169	10 to 54 years	500	Atrial fibrillation and flutter	2	Percent	2019	0.000988001753484092	0.0014445116466028	0.000660190894586041
1877	2	DALYs (Disability-Adjusted Life Years)	6	China	2	Female	169	10 to 54 years	500	Atrial fibrillation and flutter	2	Percent	2019	0.00097747558216323	0.00139412765643824	0.000677753026823214
1878	2	DALYs (Disability-Adjusted Life Years)	6	China	3	Both	169	10 to 54 years	500	Atrial fibrillation and flutter	2	Percent	2019	0.000982445948544081	0.00140495978970293	0.000669566048252936
1879	2	DALYs (Disability-Adjusted Life Years)	6	China	1	Male	169	10 to 54 years	500	Atrial fibrillation and flutter	3	Rate	2019	17.1790704512442	25.0222856103673	10.7503337230404
1880	2	DALYs (Disability-Adjusted Life Years)	6	China	2	Female	169	10 to 54 years	500	Atrial fibrillation and flutter	3	Rate	2019	13.362206842308	19.873415987406	8.52195360031915
1881	2	DALYs (Disability-Adjusted Life Years)	6	China	3	Both	169	10 to 54 years	500	Atrial fibrillation and flutter	3	Rate	2019	15.3346795430015	22.7064724406126	9.73423039052547
1882	2	DALYs (Disability-Adjusted Life Years)	6	China	1	Male	197	15-39 years	500	Atrial fibrillation and flutter	1	Number	2019	3293.09759019787	5894.54832122684	1589.88229744401
1883	2	DALYs (Disability-Adjusted Life Years)	6	China	2	Female	197	15-39 years	500	Atrial fibrillation and flutter	1	Number	2019	2521.07158818659	4804.59254553724	1125.45245939941
1884	2	DALYs (Disability-Adjusted Life Years)	6	China	3	Both	197	15-39 years	500	Atrial fibrillation and flutter	1	Number	2019	5814.16917838446	10476.2201937341	2777.41157893176
1885	2	DALYs (Disability-Adjusted Life Years)	6	China	1	Male	197	15-39 years	500	Atrial fibrillation and flutter	2	Percent	2019	0.000105151029462604	0.000182350583353095	5.31412842505809e-05
1886	2	DALYs (Disability-Adjusted Life Years)	6	China	2	Female	197	15-39 years	500	Atrial fibrillation and flutter	2	Percent	2019	0.000106312503197422	0.00018457252199424	4.80923659248917e-05
1887	2	DALYs (Disability-Adjusted Life Years)	6	China	3	Both	197	15-39 years	500	Atrial fibrillation and flutter	2	Percent	2019	0.000105534509822007	0.000179871010248898	5.02043065871776e-05
1888	2	DALYs (Disability-Adjusted Life Years)	6	China	1	Male	197	15-39 years	500	Atrial fibrillation and flutter	3	Rate	2019	1.34495806090246	2.40743557178843	0.649335451885275
1889	2	DALYs (Disability-Adjusted Life Years)	6	China	2	Female	197	15-39 years	500	Atrial fibrillation and flutter	3	Rate	2019	1.11529102904943	2.12549258394119	0.497886310516334
1890	2	DALYs (Disability-Adjusted Life Years)	6	China	3	Both	197	15-39 years	500	Atrial fibrillation and flutter	3	Rate	2019	1.23470954130648	2.22475277776924	0.589817129744238
1891	2	DALYs (Disability-Adjusted Life Years)	6	China	1	Male	228	55+ years	500	Atrial fibrillation and flutter	1	Number	2019	612131.400653113	794962.427859686	463254.066927247
1892	2	DALYs (Disability-Adjusted Life Years)	6	China	2	Female	228	55+ years	500	Atrial fibrillation and flutter	1	Number	2019	750947.797368768	916823.560122935	597620.000124409
1893	2	DALYs (Disability-Adjusted Life Years)	6	China	3	Both	228	55+ years	500	Atrial fibrillation and flutter	1	Number	2019	1363079.19802188	1683277.28068741	1081609.47076387
1894	2	DALYs (Disability-Adjusted Life Years)	6	China	1	Male	228	55+ years	500	Atrial fibrillation and flutter	2	Percent	2019	0.00469504849126506	0.00592239436311136	0.00374232047488363
1895	2	DALYs (Disability-Adjusted Life Years)	6	China	2	Female	228	55+ years	500	Atrial fibrillation and flutter	2	Percent	2019	0.00714868346137117	0.00842453402999486	0.00596598152896679
1896	2	DALYs (Disability-Adjusted Life Years)	6	China	3	Both	228	55+ years	500	Atrial fibrillation and flutter	2	Percent	2019	0.00578424341918358	0.00698699773627891	0.00479371904662978
1897	2	DALYs (Disability-Adjusted Life Years)	6	China	1	Male	228	55+ years	500	Atrial fibrillation and flutter	3	Rate	2019	361.001448558141	468.825137381366	273.201781566433
1898	2	DALYs (Disability-Adjusted Life Years)	6	China	2	Female	228	55+ years	500	Atrial fibrillation and flutter	3	Rate	2019	419.727214084854	512.440145701347	334.027716190809
1899	2	DALYs (Disability-Adjusted Life Years)	6	China	3	Both	228	55+ years	500	Atrial fibrillation and flutter	3	Rate	2019	391.152038464077	483.036745477925	310.380900776206
1900	2	DALYs (Disability-Adjusted Life Years)	6	China	1	Male	232	65-74 years	500	Atrial fibrillation and flutter	1	Number	2019	188358.637834417	254181.555082547	132184.65764851
1901	2	DALYs (Disability-Adjusted Life Years)	6	China	2	Female	232	65-74 years	500	Atrial fibrillation and flutter	1	Number	2019	162757.786353037	214070.010704993	118889.686446886
1902	2	DALYs (Disability-Adjusted Life Years)	6	China	3	Both	232	65-74 years	500	Atrial fibrillation and flutter	1	Number	2019	351116.424187454	471328.096421154	254362.10754744
1903	2	DALYs (Disability-Adjusted Life Years)	6	China	1	Male	232	65-74 years	500	Atrial fibrillation and flutter	2	Percent	2019	0.0040997344374978	0.00538523489903514	0.0030585237703063
1904	2	DALYs (Disability-Adjusted Life Years)	6	China	2	Female	232	65-74 years	500	Atrial fibrillation and flutter	2	Percent	2019	0.00472054571603164	0.00598311049975164	0.00364281204633701
1905	2	DALYs (Disability-Adjusted Life Years)	6	China	3	Both	232	65-74 years	500	Atrial fibrillation and flutter	2	Percent	2019	0.00435918138868709	0.00560856911689432	0.00333552334050788
1906	2	DALYs (Disability-Adjusted Life Years)	6	China	1	Male	232	65-74 years	500	Atrial fibrillation and flutter	3	Rate	2019	327.344777552633	441.737132754288	229.721120577759
1907	2	DALYs (Disability-Adjusted Life Years)	6	China	2	Female	232	65-74 years	500	Atrial fibrillation and flutter	3	Rate	2019	271.757455790532	357.433722673356	198.510679166269
1908	2	DALYs (Disability-Adjusted Life Years)	6	China	3	Both	232	65-74 years	500	Atrial fibrillation and flutter	3	Rate	2019	298.995048791126	401.361934327614	216.603398524466
1909	2	DALYs (Disability-Adjusted Life Years)	6	China	1	Male	234	75+ years	500	Atrial fibrillation and flutter	1	Number	2019	294830.701398389	371545.87312961	234467.000494565
1910	2	DALYs (Disability-Adjusted Life Years)	6	China	2	Female	234	75+ years	500	Atrial fibrillation and flutter	1	Number	2019	493509.803469917	598441.66391971	384386.953573935
1911	2	DALYs (Disability-Adjusted Life Years)	6	China	3	Both	234	75+ years	500	Atrial fibrillation and flutter	1	Number	2019	788340.504868307	935567.426692897	644400.41929817
1912	2	DALYs (Disability-Adjusted Life Years)	6	China	1	Male	234	75+ years	500	Atrial fibrillation and flutter	2	Percent	2019	0.00662761020573901	0.00805168793433535	0.00550124476499413
1913	2	DALYs (Disability-Adjusted Life Years)	6	China	2	Female	234	75+ years	500	Atrial fibrillation and flutter	2	Percent	2019	0.0117111615911609	0.0136351551377266	0.00966300073903707
1914	2	DALYs (Disability-Adjusted Life Years)	6	China	3	Both	234	75+ years	500	Atrial fibrillation and flutter	2	Percent	2019	0.00909678774335952	0.0105760642478628	0.00758839064268418
1915	2	DALYs (Disability-Adjusted Life Years)	6	China	1	Male	234	75+ years	500	Atrial fibrillation and flutter	3	Rate	2019	1111.82423482777	1401.1217425337	884.18910303707
1916	2	DALYs (Disability-Adjusted Life Years)	6	China	2	Female	234	75+ years	500	Atrial fibrillation and flutter	3	Rate	2019	1439.19033475096	1745.19625055033	1120.96251077147
1917	2	DALYs (Disability-Adjusted Life Years)	6	China	3	Both	234	75+ years	500	Atrial fibrillation and flutter	3	Rate	2019	1296.43060783192	1538.54614873281	1059.72028852866
1918	2	DALYs (Disability-Adjusted Life Years)	6	China	1	Male	235	95+ years	500	Atrial fibrillation and flutter	1	Number	2019	7778.33030903788	9844.43136408841	5754.5796853004
1919	2	DALYs (Disability-Adjusted Life Years)	6	China	2	Female	235	95+ years	500	Atrial fibrillation and flutter	1	Number	2019	32841.7241611374	41040.3029848873	23845.1833677418
1920	2	DALYs (Disability-Adjusted Life Years)	6	China	3	Both	235	95+ years	500	Atrial fibrillation and flutter	1	Number	2019	40620.0544701753	50151.6596959831	31050.3792959106
1921	2	DALYs (Disability-Adjusted Life Years)	6	China	1	Male	235	95+ years	500	Atrial fibrillation and flutter	2	Percent	2019	0.0188480148159602	0.023699780861898	0.014137785584938
1922	2	DALYs (Disability-Adjusted Life Years)	6	China	2	Female	235	95+ years	500	Atrial fibrillation and flutter	2	Percent	2019	0.0244043415329644	0.0286247156439805	0.0185808105761697
1923	2	DALYs (Disability-Adjusted Life Years)	6	China	3	Both	235	95+ years	500	Atrial fibrillation and flutter	2	Percent	2019	0.0230949565907248	0.0271515271228932	0.0179852190127959
1924	2	DALYs (Disability-Adjusted Life Years)	6	China	1	Male	235	95+ years	500	Atrial fibrillation and flutter	3	Rate	2019	7426.71145881123	9399.41456744326	5494.4443333558
1925	2	DALYs (Disability-Adjusted Life Years)	6	China	2	Female	235	95+ years	500	Atrial fibrillation and flutter	3	Rate	2019	7540.49730528342	9422.90034917705	5474.88128352331
1926	2	DALYs (Disability-Adjusted Life Years)	6	China	3	Both	235	95+ years	500	Atrial fibrillation and flutter	3	Rate	2019	7518.43934886285	9282.66139933198	5747.17086277907
1927	2	DALYs (Disability-Adjusted Life Years)	6	China	1	Male	238	12-23 months	500	Atrial fibrillation and flutter	1	Number	2019	0	0	0
1928	2	DALYs (Disability-Adjusted Life Years)	6	China	2	Female	238	12-23 months	500	Atrial fibrillation and flutter	1	Number	2019	0	0	0
1929	2	DALYs (Disability-Adjusted Life Years)	6	China	3	Both	238	12-23 months	500	Atrial fibrillation and flutter	1	Number	2019	0	0	0
1930	2	DALYs (Disability-Adjusted Life Years)	6	China	1	Male	238	12-23 months	500	Atrial fibrillation and flutter	2	Percent	2019	0	0	0
1931	2	DALYs (Disability-Adjusted Life Years)	6	China	2	Female	238	12-23 months	500	Atrial fibrillation and flutter	2	Percent	2019	0	0	0
1932	2	DALYs (Disability-Adjusted Life Years)	6	China	3	Both	238	12-23 months	500	Atrial fibrillation and flutter	2	Percent	2019	0	0	0
1933	2	DALYs (Disability-Adjusted Life Years)	6	China	1	Male	238	12-23 months	500	Atrial fibrillation and flutter	3	Rate	2019	0	0	0
1934	2	DALYs (Disability-Adjusted Life Years)	6	China	2	Female	238	12-23 months	500	Atrial fibrillation and flutter	3	Rate	2019	0	0	0
1935	2	DALYs (Disability-Adjusted Life Years)	6	China	3	Both	238	12-23 months	500	Atrial fibrillation and flutter	3	Rate	2019	0	0	0
1936	2	DALYs (Disability-Adjusted Life Years)	6	China	1	Male	243	75-84 years	500	Atrial fibrillation and flutter	1	Number	2019	197814.377365647	254735.14873749	150772.054084967
1937	2	DALYs (Disability-Adjusted Life Years)	6	China	2	Female	243	75-84 years	500	Atrial fibrillation and flutter	1	Number	2019	234338.262712592	290829.50524229	183800.559362671
1938	2	DALYs (Disability-Adjusted Life Years)	6	China	3	Both	243	75-84 years	500	Atrial fibrillation and flutter	1	Number	2019	432152.640078239	535450.632393575	347331.396413977
1939	2	DALYs (Disability-Adjusted Life Years)	6	China	1	Male	243	75-84 years	500	Atrial fibrillation and flutter	2	Percent	2019	0.00611988614127217	0.00763965211017221	0.0049838764972881
1940	2	DALYs (Disability-Adjusted Life Years)	6	China	2	Female	243	75-84 years	500	Atrial fibrillation and flutter	2	Percent	2019	0.0084121058312648	0.00988903938416037	0.00675014485835249
1941	2	DALYs (Disability-Adjusted Life Years)	6	China	3	Both	243	75-84 years	500	Atrial fibrillation and flutter	2	Percent	2019	0.0071762858940986	0.00858536439271758	0.00592293464274968
1942	2	DALYs (Disability-Adjusted Life Years)	6	China	1	Male	243	75-84 years	500	Atrial fibrillation and flutter	3	Rate	2019	875.082754650909	1126.8864206547	666.978943442368
1943	2	DALYs (Disability-Adjusted Life Years)	6	China	2	Female	243	75-84 years	500	Atrial fibrillation and flutter	3	Rate	2019	881.563307239707	1094.07920634254	691.444184610139
1944	2	DALYs (Disability-Adjusted Life Years)	6	China	3	Both	243	75-84 years	500	Atrial fibrillation and flutter	3	Rate	2019	878.585014462001	1088.59430205037	706.139756282026
1945	2	DALYs (Disability-Adjusted Life Years)	6	China	1	Male	284	20-54 years	500	Atrial fibrillation and flutter	1	Number	2019	79142.0168560161	115274.81391802	49525.560485436
1946	2	DALYs (Disability-Adjusted Life Years)	6	China	2	Female	284	20-54 years	500	Atrial fibrillation and flutter	1	Number	2019	57560.905147727	85609.497451456	36710.3554562677
1947	2	DALYs (Disability-Adjusted Life Years)	6	China	3	Both	284	20-54 years	500	Atrial fibrillation and flutter	1	Number	2019	136702.922003743	202419.693370497	86777.0163772204
1948	2	DALYs (Disability-Adjusted Life Years)	6	China	1	Male	284	20-54 years	500	Atrial fibrillation and flutter	2	Percent	2019	0.0010632324566686	0.00155798686864098	0.00071014403403151
1949	2	DALYs (Disability-Adjusted Life Years)	6	China	2	Female	284	20-54 years	500	Atrial fibrillation and flutter	2	Percent	2019	0.00105684702405077	0.00150323099681887	0.000732964240246332
1950	2	DALYs (Disability-Adjusted Life Years)	6	China	3	Both	284	20-54 years	500	Atrial fibrillation and flutter	2	Percent	2019	0.00105925966579197	0.00152097137730175	0.000719739484226817
1951	2	DALYs (Disability-Adjusted Life Years)	6	China	1	Male	284	20-54 years	500	Atrial fibrillation and flutter	3	Rate	2019	20.9866488301936	30.5682383993922	13.1330434491872
1952	2	DALYs (Disability-Adjusted Life Years)	6	China	2	Female	284	20-54 years	500	Atrial fibrillation and flutter	3	Rate	2019	16.0528035175827	23.8751013087829	10.23792314745
1953	2	DALYs (Disability-Adjusted Life Years)	6	China	3	Both	284	20-54 years	500	Atrial fibrillation and flutter	3	Rate	2019	18.5818762094207	27.5146838811279	11.7955033623951
1954	2	DALYs (Disability-Adjusted Life Years)	6	China	1	Male	388	1-5 months	500	Atrial fibrillation and flutter	1	Number	2019	0	0	0
1955	2	DALYs (Disability-Adjusted Life Years)	6	China	2	Female	388	1-5 months	500	Atrial fibrillation and flutter	1	Number	2019	0	0	0
1956	2	DALYs (Disability-Adjusted Life Years)	6	China	3	Both	388	1-5 months	500	Atrial fibrillation and flutter	1	Number	2019	0	0	0
1957	2	DALYs (Disability-Adjusted Life Years)	6	China	1	Male	388	1-5 months	500	Atrial fibrillation and flutter	2	Percent	2019	0	0	0
1958	2	DALYs (Disability-Adjusted Life Years)	6	China	2	Female	388	1-5 months	500	Atrial fibrillation and flutter	2	Percent	2019	0	0	0
1959	2	DALYs (Disability-Adjusted Life Years)	6	China	3	Both	388	1-5 months	500	Atrial fibrillation and flutter	2	Percent	2019	0	0	0
1960	2	DALYs (Disability-Adjusted Life Years)	6	China	1	Male	388	1-5 months	500	Atrial fibrillation and flutter	3	Rate	2019	0	0	0
1961	2	DALYs (Disability-Adjusted Life Years)	6	China	2	Female	388	1-5 months	500	Atrial fibrillation and flutter	3	Rate	2019	0	0	0
1962	2	DALYs (Disability-Adjusted Life Years)	6	China	3	Both	388	1-5 months	500	Atrial fibrillation and flutter	3	Rate	2019	0	0	0
1963	2	DALYs (Disability-Adjusted Life Years)	6	China	1	Male	389	6-11 months	500	Atrial fibrillation and flutter	1	Number	2019	0	0	0
1964	2	DALYs (Disability-Adjusted Life Years)	6	China	2	Female	389	6-11 months	500	Atrial fibrillation and flutter	1	Number	2019	0	0	0
1965	2	DALYs (Disability-Adjusted Life Years)	6	China	3	Both	389	6-11 months	500	Atrial fibrillation and flutter	1	Number	2019	0	0	0
1966	2	DALYs (Disability-Adjusted Life Years)	6	China	1	Male	389	6-11 months	500	Atrial fibrillation and flutter	2	Percent	2019	0	0	0
1967	2	DALYs (Disability-Adjusted Life Years)	6	China	2	Female	389	6-11 months	500	Atrial fibrillation and flutter	2	Percent	2019	0	0	0
1968	2	DALYs (Disability-Adjusted Life Years)	6	China	3	Both	389	6-11 months	500	Atrial fibrillation and flutter	2	Percent	2019	0	0	0
1969	2	DALYs (Disability-Adjusted Life Years)	6	China	1	Male	389	6-11 months	500	Atrial fibrillation and flutter	3	Rate	2019	0	0	0
1970	2	DALYs (Disability-Adjusted Life Years)	6	China	2	Female	389	6-11 months	500	Atrial fibrillation and flutter	3	Rate	2019	0	0	0
1971	2	DALYs (Disability-Adjusted Life Years)	6	China	3	Both	389	6-11 months	500	Atrial fibrillation and flutter	3	Rate	2019	0	0	0
1972	2	DALYs (Disability-Adjusted Life Years)	6	China	1	Male	420	<70 years	500	Atrial fibrillation and flutter	1	Number	2019	298686.972001126	407288.253586336	205460.911173529
1973	2	DALYs (Disability-Adjusted Life Years)	6	China	2	Female	420	<70 years	500	Atrial fibrillation and flutter	1	Number	2019	226723.403447914	312822.512775659	159236.832971766
1974	2	DALYs (Disability-Adjusted Life Years)	6	China	3	Both	420	<70 years	500	Atrial fibrillation and flutter	1	Number	2019	525410.37544904	714303.638836629	364523.916200798
1975	2	DALYs (Disability-Adjusted Life Years)	6	China	1	Male	420	<70 years	500	Atrial fibrillation and flutter	2	Percent	2019	0.00194657095895917	0.00259937935632269	0.00141035888972473
1976	2	DALYs (Disability-Adjusted Life Years)	6	China	2	Female	420	<70 years	500	Atrial fibrillation and flutter	2	Percent	2019	0.00202781920678122	0.00257658273689895	0.00153097335704142
1977	2	DALYs (Disability-Adjusted Life Years)	6	China	3	Both	420	<70 years	500	Atrial fibrillation and flutter	2	Percent	2019	0.00197871224168698	0.00258599376766262	0.00148727013131608
1978	2	DALYs (Disability-Adjusted Life Years)	6	China	1	Male	420	<70 years	500	Atrial fibrillation and flutter	3	Rate	2019	44.3418105043925	60.4642995983172	30.5018619602936
1979	2	DALYs (Disability-Adjusted Life Years)	6	China	2	Female	420	<70 years	500	Atrial fibrillation and flutter	3	Rate	2019	35.8624601287582	49.4813712267349	25.1876272437468
1980	2	DALYs (Disability-Adjusted Life Years)	6	China	3	Both	420	<70 years	500	Atrial fibrillation and flutter	3	Rate	2019	40.2365480673458	54.702217622114	27.9156727032184
1981	2	DALYs (Disability-Adjusted Life Years)	6	China	1	Male	1	<5 years	500	Atrial fibrillation and flutter	1	Number	2020	0	0	0
1982	2	DALYs (Disability-Adjusted Life Years)	6	China	2	Female	1	<5 years	500	Atrial fibrillation and flutter	1	Number	2020	0	0	0
1983	2	DALYs (Disability-Adjusted Life Years)	6	China	3	Both	1	<5 years	500	Atrial fibrillation and flutter	1	Number	2020	0	0	0
1984	2	DALYs (Disability-Adjusted Life Years)	6	China	1	Male	1	<5 years	500	Atrial fibrillation and flutter	2	Percent	2020	0	0	0
1985	2	DALYs (Disability-Adjusted Life Years)	6	China	2	Female	1	<5 years	500	Atrial fibrillation and flutter	2	Percent	2020	0	0	0
1986	2	DALYs (Disability-Adjusted Life Years)	6	China	3	Both	1	<5 years	500	Atrial fibrillation and flutter	2	Percent	2020	0	0	0
1987	2	DALYs (Disability-Adjusted Life Years)	6	China	1	Male	1	<5 years	500	Atrial fibrillation and flutter	3	Rate	2020	0	0	0
1988	2	DALYs (Disability-Adjusted Life Years)	6	China	2	Female	1	<5 years	500	Atrial fibrillation and flutter	3	Rate	2020	0	0	0
1989	2	DALYs (Disability-Adjusted Life Years)	6	China	3	Both	1	<5 years	500	Atrial fibrillation and flutter	3	Rate	2020	0	0	0
1990	2	DALYs (Disability-Adjusted Life Years)	6	China	1	Male	6	5-9 years	500	Atrial fibrillation and flutter	1	Number	2020	0	0	0
1991	2	DALYs (Disability-Adjusted Life Years)	6	China	2	Female	6	5-9 years	500	Atrial fibrillation and flutter	1	Number	2020	0	0	0
1992	2	DALYs (Disability-Adjusted Life Years)	6	China	3	Both	6	5-9 years	500	Atrial fibrillation and flutter	1	Number	2020	0	0	0
1993	2	DALYs (Disability-Adjusted Life Years)	6	China	1	Male	6	5-9 years	500	Atrial fibrillation and flutter	2	Percent	2020	0	0	0
1994	2	DALYs (Disability-Adjusted Life Years)	6	China	2	Female	6	5-9 years	500	Atrial fibrillation and flutter	2	Percent	2020	0	0	0
1995	2	DALYs (Disability-Adjusted Life Years)	6	China	3	Both	6	5-9 years	500	Atrial fibrillation and flutter	2	Percent	2020	0	0	0
1996	2	DALYs (Disability-Adjusted Life Years)	6	China	1	Male	6	5-9 years	500	Atrial fibrillation and flutter	3	Rate	2020	0	0	0
1997	2	DALYs (Disability-Adjusted Life Years)	6	China	2	Female	6	5-9 years	500	Atrial fibrillation and flutter	3	Rate	2020	0	0	0
1998	2	DALYs (Disability-Adjusted Life Years)	6	China	3	Both	6	5-9 years	500	Atrial fibrillation and flutter	3	Rate	2020	0	0	0
1999	2	DALYs (Disability-Adjusted Life Years)	6	China	1	Male	7	10-14 years	500	Atrial fibrillation and flutter	1	Number	2020	0	0	0
2000	2	DALYs (Disability-Adjusted Life Years)	6	China	2	Female	7	10-14 years	500	Atrial fibrillation and flutter	1	Number	2020	0	0	0
2001	2	DALYs (Disability-Adjusted Life Years)	6	China	3	Both	7	10-14 years	500	Atrial fibrillation and flutter	1	Number	2020	0	0	0
2002	2	DALYs (Disability-Adjusted Life Years)	6	China	1	Male	7	10-14 years	500	Atrial fibrillation and flutter	2	Percent	2020	0	0	0
2003	2	DALYs (Disability-Adjusted Life Years)	6	China	2	Female	7	10-14 years	500	Atrial fibrillation and flutter	2	Percent	2020	0	0	0
2004	2	DALYs (Disability-Adjusted Life Years)	6	China	3	Both	7	10-14 years	500	Atrial fibrillation and flutter	2	Percent	2020	0	0	0
2005	2	DALYs (Disability-Adjusted Life Years)	6	China	1	Male	7	10-14 years	500	Atrial fibrillation and flutter	3	Rate	2020	0	0	0
2006	2	DALYs (Disability-Adjusted Life Years)	6	China	2	Female	7	10-14 years	500	Atrial fibrillation and flutter	3	Rate	2020	0	0	0
2007	2	DALYs (Disability-Adjusted Life Years)	6	China	3	Both	7	10-14 years	500	Atrial fibrillation and flutter	3	Rate	2020	0	0	0
2008	2	DALYs (Disability-Adjusted Life Years)	6	China	1	Male	8	15-19 years	500	Atrial fibrillation and flutter	1	Number	2020	0	0	0
2009	2	DALYs (Disability-Adjusted Life Years)	6	China	2	Female	8	15-19 years	500	Atrial fibrillation and flutter	1	Number	2020	0	0	0
2010	2	DALYs (Disability-Adjusted Life Years)	6	China	3	Both	8	15-19 years	500	Atrial fibrillation and flutter	1	Number	2020	0	0	0
2011	2	DALYs (Disability-Adjusted Life Years)	6	China	1	Male	8	15-19 years	500	Atrial fibrillation and flutter	2	Percent	2020	0	0	0
2012	2	DALYs (Disability-Adjusted Life Years)	6	China	2	Female	8	15-19 years	500	Atrial fibrillation and flutter	2	Percent	2020	0	0	0
2013	2	DALYs (Disability-Adjusted Life Years)	6	China	3	Both	8	15-19 years	500	Atrial fibrillation and flutter	2	Percent	2020	0	0	0
2014	2	DALYs (Disability-Adjusted Life Years)	6	China	1	Male	8	15-19 years	500	Atrial fibrillation and flutter	3	Rate	2020	0	0	0
2015	2	DALYs (Disability-Adjusted Life Years)	6	China	2	Female	8	15-19 years	500	Atrial fibrillation and flutter	3	Rate	2020	0	0	0
2016	2	DALYs (Disability-Adjusted Life Years)	6	China	3	Both	8	15-19 years	500	Atrial fibrillation and flutter	3	Rate	2020	0	0	0
2017	2	DALYs (Disability-Adjusted Life Years)	6	China	1	Male	9	20-24 years	500	Atrial fibrillation and flutter	1	Number	2020	0	0	0
2018	2	DALYs (Disability-Adjusted Life Years)	6	China	2	Female	9	20-24 years	500	Atrial fibrillation and flutter	1	Number	2020	0	0	0
2019	2	DALYs (Disability-Adjusted Life Years)	6	China	3	Both	9	20-24 years	500	Atrial fibrillation and flutter	1	Number	2020	0	0	0
2020	2	DALYs (Disability-Adjusted Life Years)	6	China	1	Male	9	20-24 years	500	Atrial fibrillation and flutter	2	Percent	2020	0	0	0
2021	2	DALYs (Disability-Adjusted Life Years)	6	China	2	Female	9	20-24 years	500	Atrial fibrillation and flutter	2	Percent	2020	0	0	0
2022	2	DALYs (Disability-Adjusted Life Years)	6	China	3	Both	9	20-24 years	500	Atrial fibrillation and flutter	2	Percent	2020	0	0	0
2023	2	DALYs (Disability-Adjusted Life Years)	6	China	1	Male	9	20-24 years	500	Atrial fibrillation and flutter	3	Rate	2020	0	0	0
2024	2	DALYs (Disability-Adjusted Life Years)	6	China	2	Female	9	20-24 years	500	Atrial fibrillation and flutter	3	Rate	2020	0	0	0
2025	2	DALYs (Disability-Adjusted Life Years)	6	China	3	Both	9	20-24 years	500	Atrial fibrillation and flutter	3	Rate	2020	0	0	0
2026	2	DALYs (Disability-Adjusted Life Years)	6	China	1	Male	10	25-29 years	500	Atrial fibrillation and flutter	1	Number	2020	0	0	0
2027	2	DALYs (Disability-Adjusted Life Years)	6	China	2	Female	10	25-29 years	500	Atrial fibrillation and flutter	1	Number	2020	0	0	0
2028	2	DALYs (Disability-Adjusted Life Years)	6	China	3	Both	10	25-29 years	500	Atrial fibrillation and flutter	1	Number	2020	0	0	0
2029	2	DALYs (Disability-Adjusted Life Years)	6	China	1	Male	10	25-29 years	500	Atrial fibrillation and flutter	2	Percent	2020	0	0	0
2030	2	DALYs (Disability-Adjusted Life Years)	6	China	2	Female	10	25-29 years	500	Atrial fibrillation and flutter	2	Percent	2020	0	0	0
2031	2	DALYs (Disability-Adjusted Life Years)	6	China	3	Both	10	25-29 years	500	Atrial fibrillation and flutter	2	Percent	2020	0	0	0
2032	2	DALYs (Disability-Adjusted Life Years)	6	China	1	Male	10	25-29 years	500	Atrial fibrillation and flutter	3	Rate	2020	0	0	0
2033	2	DALYs (Disability-Adjusted Life Years)	6	China	2	Female	10	25-29 years	500	Atrial fibrillation and flutter	3	Rate	2020	0	0	0
2034	2	DALYs (Disability-Adjusted Life Years)	6	China	3	Both	10	25-29 years	500	Atrial fibrillation and flutter	3	Rate	2020	0	0	0
2035	2	DALYs (Disability-Adjusted Life Years)	6	China	1	Male	11	30-34 years	500	Atrial fibrillation and flutter	1	Number	2020	678.587410918866	1099.95171484514	388.455017282994
2036	2	DALYs (Disability-Adjusted Life Years)	6	China	2	Female	11	30-34 years	500	Atrial fibrillation and flutter	1	Number	2020	468.218441740408	834.485188899165	239.806368322782
2037	2	DALYs (Disability-Adjusted Life Years)	6	China	3	Both	11	30-34 years	500	Atrial fibrillation and flutter	1	Number	2020	1146.80585265927	1931.04173228641	638.869142311157
2038	2	DALYs (Disability-Adjusted Life Years)	6	China	1	Male	11	30-34 years	500	Atrial fibrillation and flutter	2	Percent	2020	7.36012640549401e-05	0.000115383947178262	4.44350785609498e-05
2039	2	DALYs (Disability-Adjusted Life Years)	6	China	2	Female	11	30-34 years	500	Atrial fibrillation and flutter	2	Percent	2020	6.67441473009089e-05	0.000109031102338969	3.46570199577139e-05
2040	2	DALYs (Disability-Adjusted Life Years)	6	China	3	Both	11	30-34 years	500	Atrial fibrillation and flutter	2	Percent	2020	7.05892962606658e-05	0.000112390283056881	4.02637980634336e-05
2041	2	DALYs (Disability-Adjusted Life Years)	6	China	1	Male	11	30-34 years	500	Atrial fibrillation and flutter	3	Rate	2020	1.05850661903013	1.71577920845976	0.60593845446195
2042	2	DALYs (Disability-Adjusted Life Years)	6	China	2	Female	11	30-34 years	500	Atrial fibrillation and flutter	3	Rate	2020	0.771911494062243	1.37574399364026	0.395348144275591
2043	2	DALYs (Disability-Adjusted Life Years)	6	China	3	Both	11	30-34 years	500	Atrial fibrillation and flutter	3	Rate	2020	0.919172652659777	1.54774301800654	0.512057941524209
2044	2	DALYs (Disability-Adjusted Life Years)	6	China	1	Male	12	35-39 years	500	Atrial fibrillation and flutter	1	Number	2020	2749.44334361376	5196.54013622621	1233.76733489614
2045	2	DALYs (Disability-Adjusted Life Years)	6	China	2	Female	12	35-39 years	500	Atrial fibrillation and flutter	1	Number	2020	2188.52393138878	4263.28733666594	1015.06258658046
2046	2	DALYs (Disability-Adjusted Life Years)	6	China	3	Both	12	35-39 years	500	Atrial fibrillation and flutter	1	Number	2020	4937.96727500254	9155.09616987224	2273.09094341686
2047	2	DALYs (Disability-Adjusted Life Years)	6	China	1	Male	12	35-39 years	500	Atrial fibrillation and flutter	2	Percent	2020	0.000306245247062191	0.000556223043899783	0.000140040841992345
2048	2	DALYs (Disability-Adjusted Life Years)	6	China	2	Female	12	35-39 years	500	Atrial fibrillation and flutter	2	Percent	2020	0.000332443383826953	0.000609003440005153	0.000145920170143113
2049	2	DALYs (Disability-Adjusted Life Years)	6	China	3	Both	12	35-39 years	500	Atrial fibrillation and flutter	2	Percent	2020	0.000316867786694525	0.000566081438209828	0.000150610094263804
2050	2	DALYs (Disability-Adjusted Life Years)	6	China	1	Male	12	35-39 years	500	Atrial fibrillation and flutter	3	Rate	2020	5.36805912642663	10.1458117945602	2.40882796052503
2051	2	DALYs (Disability-Adjusted Life Years)	6	China	2	Female	12	35-39 years	500	Atrial fibrillation and flutter	3	Rate	2020	4.5106457096146	8.78682588669869	2.09208939206984
2052	2	DALYs (Disability-Adjusted Life Years)	6	China	3	Both	12	35-39 years	500	Atrial fibrillation and flutter	3	Rate	2020	4.95095575859051	9.17917709421347	2.27906992277584
2053	2	DALYs (Disability-Adjusted Life Years)	6	China	1	Male	13	40-44 years	500	Atrial fibrillation and flutter	1	Number	2020	7900.60160654876	13504.7603641216	4327.87773007209
2054	2	DALYs (Disability-Adjusted Life Years)	6	China	2	Female	13	40-44 years	500	Atrial fibrillation and flutter	1	Number	2020	6109.98580585557	10507.0064918946	3298.17463085735
2055	2	DALYs (Disability-Adjusted Life Years)	6	China	3	Both	13	40-44 years	500	Atrial fibrillation and flutter	1	Number	2020	14010.5874124043	23711.0883468646	7810.32301409592
2056	2	DALYs (Disability-Adjusted Life Years)	6	China	1	Male	13	40-44 years	500	Atrial fibrillation and flutter	2	Percent	2020	0.000748772206464445	0.00122574581440678	0.000446314445319079
2057	2	DALYs (Disability-Adjusted Life Years)	6	China	2	Female	13	40-44 years	500	Atrial fibrillation and flutter	2	Percent	2020	0.000817046174509454	0.00129205366726515	0.000472705639287697
2058	2	DALYs (Disability-Adjusted Life Years)	6	China	3	Both	13	40-44 years	500	Atrial fibrillation and flutter	2	Percent	2020	0.000775832783761791	0.00122163957562419	0.000459942766025738
2059	2	DALYs (Disability-Adjusted Life Years)	6	China	1	Male	13	40-44 years	500	Atrial fibrillation and flutter	3	Rate	2020	16.4905468481567	28.187838667005	9.03337163611573
2060	2	DALYs (Disability-Adjusted Life Years)	6	China	2	Female	13	40-44 years	500	Atrial fibrillation and flutter	3	Rate	2020	13.3624563606523	22.9786811606794	7.21306333189926
2061	2	DALYs (Disability-Adjusted Life Years)	6	China	3	Both	13	40-44 years	500	Atrial fibrillation and flutter	3	Rate	2020	14.9629968006249	25.3229167793034	8.34125185702755
2062	2	DALYs (Disability-Adjusted Life Years)	6	China	1	Male	14	45-49 years	500	Atrial fibrillation and flutter	1	Number	2020	21976.2398427752	32843.3323884626	13168.9449644225
2063	2	DALYs (Disability-Adjusted Life Years)	6	China	2	Female	14	45-49 years	500	Atrial fibrillation and flutter	1	Number	2020	16177.746537943	25332.7044233246	9720.81425181912
2064	2	DALYs (Disability-Adjusted Life Years)	6	China	3	Both	14	45-49 years	500	Atrial fibrillation and flutter	1	Number	2020	38153.9863807183	57240.6577177174	23009.9048109582
2065	2	DALYs (Disability-Adjusted Life Years)	6	China	1	Male	14	45-49 years	500	Atrial fibrillation and flutter	2	Percent	2020	0.00148423771129686	0.00216052496188566	0.000991783147971216
2066	2	DALYs (Disability-Adjusted Life Years)	6	China	2	Female	14	45-49 years	500	Atrial fibrillation and flutter	2	Percent	2020	0.00150247766861398	0.00224586603346558	0.00096389689912198
2067	2	DALYs (Disability-Adjusted Life Years)	6	China	3	Both	14	45-49 years	500	Atrial fibrillation and flutter	2	Percent	2020	0.00148933586397168	0.00220302103282868	0.000980756811178901
2068	2	DALYs (Disability-Adjusted Life Years)	6	China	1	Male	14	45-49 years	500	Atrial fibrillation and flutter	3	Rate	2020	37.5943009492746	56.18441238458	22.5278429667163
2069	2	DALYs (Disability-Adjusted Life Years)	6	China	2	Female	14	45-49 years	500	Atrial fibrillation and flutter	3	Rate	2020	28.6808804865267	44.9113395528732	17.2336432107063
2070	2	DALYs (Disability-Adjusted Life Years)	6	China	3	Both	14	45-49 years	500	Atrial fibrillation and flutter	3	Rate	2020	33.2171423051335	49.8341393236369	20.032593053486
2071	2	DALYs (Disability-Adjusted Life Years)	6	China	1	Male	15	50-54 years	500	Atrial fibrillation and flutter	1	Number	2020	44654.065260125	65710.2910919275	27746.0492946597
2072	2	DALYs (Disability-Adjusted Life Years)	6	China	2	Female	15	50-54 years	500	Atrial fibrillation and flutter	1	Number	2020	32049.495753608	46673.5603791072	20441.4733357641
2073	2	DALYs (Disability-Adjusted Life Years)	6	China	3	Both	15	50-54 years	500	Atrial fibrillation and flutter	1	Number	2020	76703.5610137329	111167.967155883	48159.0681465727
2074	2	DALYs (Disability-Adjusted Life Years)	6	China	1	Male	15	50-54 years	500	Atrial fibrillation and flutter	2	Percent	2020	0.0022202430957136	0.00316264770547448	0.00148525376259062
2075	2	DALYs (Disability-Adjusted Life Years)	6	China	2	Female	15	50-54 years	500	Atrial fibrillation and flutter	2	Percent	2020	0.00220927627672531	0.00316619297256965	0.00153489760153959
2076	2	DALYs (Disability-Adjusted Life Years)	6	China	3	Both	15	50-54 years	500	Atrial fibrillation and flutter	2	Percent	2020	0.00221138457790637	0.00312556569683219	0.00151365839318978
2077	2	DALYs (Disability-Adjusted Life Years)	6	China	1	Male	15	50-54 years	500	Atrial fibrillation and flutter	3	Rate	2020	72.7387683955277	107.038085269396	45.1966342096375
2078	2	DALYs (Disability-Adjusted Life Years)	6	China	2	Female	15	50-54 years	500	Atrial fibrillation and flutter	3	Rate	2020	53.0283950774523	77.2250527272645	33.8220149342622
2079	2	DALYs (Disability-Adjusted Life Years)	6	China	3	Both	15	50-54 years	500	Atrial fibrillation and flutter	3	Rate	2020	62.960533997219	91.2499300295404	39.5303765202479
2080	2	DALYs (Disability-Adjusted Life Years)	6	China	1	Male	16	55-59 years	500	Atrial fibrillation and flutter	1	Number	2020	62698.0862562857	87042.2481222588	40494.9651205652
2081	2	DALYs (Disability-Adjusted Life Years)	6	China	2	Female	16	55-59 years	500	Atrial fibrillation and flutter	1	Number	2020	45602.721831947	63245.741431626	31420.4690716278
2082	2	DALYs (Disability-Adjusted Life Years)	6	China	3	Both	16	55-59 years	500	Atrial fibrillation and flutter	1	Number	2020	108300.808088233	149015.977371894	71718.153665879
2083	2	DALYs (Disability-Adjusted Life Years)	6	China	1	Male	16	55-59 years	500	Atrial fibrillation and flutter	2	Percent	2020	0.00299499775633192	0.00417364462561235	0.00210821103912125
2084	2	DALYs (Disability-Adjusted Life Years)	6	China	2	Female	16	55-59 years	500	Atrial fibrillation and flutter	2	Percent	2020	0.00301014207115928	0.00405743282142265	0.00216149400116315
2085	2	DALYs (Disability-Adjusted Life Years)	6	China	3	Both	16	55-59 years	500	Atrial fibrillation and flutter	2	Percent	2020	0.00299510212132908	0.00409993706107606	0.0021477362347505
2086	2	DALYs (Disability-Adjusted Life Years)	6	China	1	Male	16	55-59 years	500	Atrial fibrillation and flutter	3	Rate	2020	122.62746380645	170.240764408886	79.2016976302482
2087	2	DALYs (Disability-Adjusted Life Years)	6	China	2	Female	16	55-59 years	500	Atrial fibrillation and flutter	3	Rate	2020	89.4991684542623	124.125074973889	61.6653072752235
2088	2	DALYs (Disability-Adjusted Life Years)	6	China	3	Both	16	55-59 years	500	Atrial fibrillation and flutter	3	Rate	2020	106.091821718677	145.976533173173	70.255335181934
2089	2	DALYs (Disability-Adjusted Life Years)	6	China	1	Male	17	60-64 years	500	Atrial fibrillation and flutter	1	Number	2020	68743.0011965859	97406.696286395	46112.0057780045
2090	2	DALYs (Disability-Adjusted Life Years)	6	China	2	Female	17	60-64 years	500	Atrial fibrillation and flutter	1	Number	2020	50998.0898180033	71772.5154735266	36157.9451910286
2091	2	DALYs (Disability-Adjusted Life Years)	6	China	3	Both	17	60-64 years	500	Atrial fibrillation and flutter	1	Number	2020	119741.091014589	170271.235686029	82849.3707525561
2092	2	DALYs (Disability-Adjusted Life Years)	6	China	1	Male	17	60-64 years	500	Atrial fibrillation and flutter	2	Percent	2020	0.00344840964489128	0.00486250194157872	0.00244018583962365
2093	2	DALYs (Disability-Adjusted Life Years)	6	China	2	Female	17	60-64 years	500	Atrial fibrillation and flutter	2	Percent	2020	0.00359595549056351	0.00483332340277812	0.00261785614877729
2094	2	DALYs (Disability-Adjusted Life Years)	6	China	3	Both	17	60-64 years	500	Atrial fibrillation and flutter	2	Percent	2020	0.00350239363241462	0.00474609396773857	0.00254350242359962
2095	2	DALYs (Disability-Adjusted Life Years)	6	China	1	Male	17	60-64 years	500	Atrial fibrillation and flutter	3	Rate	2020	184.690274381754	261.700378956512	123.888088259022
2096	2	DALYs (Disability-Adjusted Life Years)	6	China	2	Female	17	60-64 years	500	Atrial fibrillation and flutter	3	Rate	2020	138.329269073402	194.678656405431	98.0762641761817
2097	2	DALYs (Disability-Adjusted Life Years)	6	China	3	Both	17	60-64 years	500	Atrial fibrillation and flutter	3	Rate	2020	161.620380997423	229.823377683481	111.825829821389
2098	2	DALYs (Disability-Adjusted Life Years)	6	China	1	Male	18	65-69 years	500	Atrial fibrillation and flutter	1	Number	2020	96968.1000814756	134619.746641092	66059.7766713272
2099	2	DALYs (Disability-Adjusted Life Years)	6	China	2	Female	18	65-69 years	500	Atrial fibrillation and flutter	1	Number	2020	79720.9102361937	107406.041296194	57159.1126201156
2100	2	DALYs (Disability-Adjusted Life Years)	6	China	3	Both	18	65-69 years	500	Atrial fibrillation and flutter	1	Number	2020	176689.010317669	242234.12320213	122847.752931845
2101	2	DALYs (Disability-Adjusted Life Years)	6	China	1	Male	18	65-69 years	500	Atrial fibrillation and flutter	2	Percent	2020	0.00386800295822582	0.00525538505304451	0.00284406872525701
2102	2	DALYs (Disability-Adjusted Life Years)	6	China	2	Female	18	65-69 years	500	Atrial fibrillation and flutter	2	Percent	2020	0.00421262777238328	0.00545598712606959	0.00316461685406994
2103	2	DALYs (Disability-Adjusted Life Years)	6	China	3	Both	18	65-69 years	500	Atrial fibrillation and flutter	2	Percent	2020	0.00400806134116041	0.00529211912065601	0.00301905055220292
2104	2	DALYs (Disability-Adjusted Life Years)	6	China	1	Male	18	65-69 years	500	Atrial fibrillation and flutter	3	Rate	2020	265.183449436808	368.151265690455	180.656931836435
2105	2	DALYs (Disability-Adjusted Life Years)	6	China	2	Female	18	65-69 years	500	Atrial fibrillation and flutter	3	Rate	2020	210.297426798129	283.328602749801	150.781197385494
2106	2	DALYs (Disability-Adjusted Life Years)	6	China	3	Both	18	65-69 years	500	Atrial fibrillation and flutter	3	Rate	2020	237.245847100306	325.255315270404	164.951510885055
2107	2	DALYs (Disability-Adjusted Life Years)	6	China	1	Male	19	70-74 years	500	Atrial fibrillation and flutter	1	Number	2020	102130.546828174	139300.683598064	73632.4024057943
2108	2	DALYs (Disability-Adjusted Life Years)	6	China	2	Female	19	70-74 years	500	Atrial fibrillation and flutter	1	Number	2020	92965.6723909562	126043.470838888	69410.3029606547
2109	2	DALYs (Disability-Adjusted Life Years)	6	China	3	Both	19	70-74 years	500	Atrial fibrillation and flutter	1	Number	2020	195096.21921913	261458.310532405	144915.798942107
2110	2	DALYs (Disability-Adjusted Life Years)	6	China	1	Male	19	70-74 years	500	Atrial fibrillation and flutter	2	Percent	2020	0.00435271156777341	0.00565955860240285	0.00330709183527514
2111	2	DALYs (Disability-Adjusted Life Years)	6	China	2	Female	19	70-74 years	500	Atrial fibrillation and flutter	2	Percent	2020	0.00525104175078668	0.00668759634959432	0.00413570469140211
2112	2	DALYs (Disability-Adjusted Life Years)	6	China	3	Both	19	70-74 years	500	Atrial fibrillation and flutter	2	Percent	2020	0.00473127812670344	0.00608082339499303	0.0037186661733578
2113	2	DALYs (Disability-Adjusted Life Years)	6	China	1	Male	19	70-74 years	500	Atrial fibrillation and flutter	3	Rate	2020	419.443358984228	572.098637006934	302.403376407311
2114	2	DALYs (Disability-Adjusted Life Years)	6	China	2	Female	19	70-74 years	500	Atrial fibrillation and flutter	3	Rate	2020	362.758931154186	491.830947752353	270.844137040252
2115	2	DALYs (Disability-Adjusted Life Years)	6	China	3	Both	19	70-74 years	500	Atrial fibrillation and flutter	3	Rate	2020	390.376189949068	523.162875757832	289.968086931014
2116	2	DALYs (Disability-Adjusted Life Years)	6	China	1	Male	20	75-79 years	500	Atrial fibrillation and flutter	1	Number	2020	98680.5645996221	130696.895494317	72987.0768810616
2117	2	DALYs (Disability-Adjusted Life Years)	6	China	2	Female	20	75-79 years	500	Atrial fibrillation and flutter	1	Number	2020	102853.478274073	133760.377533617	78421.8949012466
2118	2	DALYs (Disability-Adjusted Life Years)	6	China	3	Both	20	75-79 years	500	Atrial fibrillation and flutter	1	Number	2020	201534.042873695	259246.911174598	155346.510307972
2119	2	DALYs (Disability-Adjusted Life Years)	6	China	1	Male	20	75-79 years	500	Atrial fibrillation and flutter	2	Percent	2020	0.00530477355020157	0.0068449565030513	0.00414135879776438
2120	2	DALYs (Disability-Adjusted Life Years)	6	China	2	Female	20	75-79 years	500	Atrial fibrillation and flutter	2	Percent	2020	0.00688820007177703	0.0085771637764956	0.00537799128201006
2121	2	DALYs (Disability-Adjusted Life Years)	6	China	3	Both	20	75-79 years	500	Atrial fibrillation and flutter	2	Percent	2020	0.00600248831286645	0.0075718987123	0.00479651852858567
2122	2	DALYs (Disability-Adjusted Life Years)	6	China	1	Male	20	75-79 years	500	Atrial fibrillation and flutter	3	Rate	2020	665.456738124839	881.360277087676	492.191570889372
2123	2	DALYs (Disability-Adjusted Life Years)	6	China	2	Female	20	75-79 years	500	Atrial fibrillation and flutter	3	Rate	2020	620.969756359931	807.5677210092	473.466000248887
2124	2	DALYs (Disability-Adjusted Life Years)	6	China	3	Both	20	75-79 years	500	Atrial fibrillation and flutter	3	Rate	2020	641.984338403595	825.828005931018	494.854493173014
2125	2	DALYs (Disability-Adjusted Life Years)	6	China	1	Male	21	80+ years	500	Atrial fibrillation and flutter	1	Number	2020	209322.897081779	257319.917197029	167714.446883095
2126	2	DALYs (Disability-Adjusted Life Years)	6	China	2	Female	21	80+ years	500	Atrial fibrillation and flutter	1	Number	2020	417223.458079688	509007.751084987	321717.948372248
2127	2	DALYs (Disability-Adjusted Life Years)	6	China	3	Both	21	80+ years	500	Atrial fibrillation and flutter	1	Number	2020	626546.355161467	749034.41392129	504515.309323448
2128	2	DALYs (Disability-Adjusted Life Years)	6	China	1	Male	21	80+ years	500	Atrial fibrillation and flutter	2	Percent	2020	0.00761919936745411	0.00906484348335995	0.00638534169972955
2129	2	DALYs (Disability-Adjusted Life Years)	6	China	2	Female	21	80+ years	500	Atrial fibrillation and flutter	2	Percent	2020	0.0144203402925654	0.0166969822336859	0.0117271434437718
2130	2	DALYs (Disability-Adjusted Life Years)	6	China	3	Both	21	80+ years	500	Atrial fibrillation and flutter	2	Percent	2020	0.0111024923748264	0.0128425421765043	0.00937558929608692
2131	2	DALYs (Disability-Adjusted Life Years)	6	China	1	Male	21	80+ years	500	Atrial fibrillation and flutter	3	Rate	2020	1658.7533584338	2039.09979650111	1329.03235099271
2132	2	DALYs (Disability-Adjusted Life Years)	6	China	2	Female	21	80+ years	500	Atrial fibrillation and flutter	3	Rate	2020	2188.16932002725	2669.54104092466	1687.28131340067
2133	2	DALYs (Disability-Adjusted Life Years)	6	China	3	Both	21	80+ years	500	Atrial fibrillation and flutter	3	Rate	2020	1977.32723913097	2363.88917993367	1592.20759240831
2134	2	DALYs (Disability-Adjusted Life Years)	6	China	1	Male	22	All ages	500	Atrial fibrillation and flutter	1	Number	2020	716502.133507904	913375.40200772	540845.510916986
2135	2	DALYs (Disability-Adjusted Life Years)	6	China	2	Female	22	All ages	500	Atrial fibrillation and flutter	1	Number	2020	846358.301101397	1079830.9682241	669404.003504893
2136	2	DALYs (Disability-Adjusted Life Years)	6	China	3	Both	22	All ages	500	Atrial fibrillation and flutter	1	Number	2020	1562860.4346093	1960974.98251705	1240541.91483175
2137	2	DALYs (Disability-Adjusted Life Years)	6	China	1	Male	22	All ages	500	Atrial fibrillation and flutter	2	Percent	2020	0.00320253640239216	0.00395244165233707	0.00257349027404757
2138	2	DALYs (Disability-Adjusted Life Years)	6	China	2	Female	22	All ages	500	Atrial fibrillation and flutter	2	Percent	2020	0.00486021001379716	0.00572674707637453	0.00400244537742651
2139	2	DALYs (Disability-Adjusted Life Years)	6	China	3	Both	22	All ages	500	Atrial fibrillation and flutter	2	Percent	2020	0.0039247409826364	0.00469001183705279	0.00328527852142853
2140	2	DALYs (Disability-Adjusted Life Years)	6	China	1	Male	22	All ages	500	Atrial fibrillation and flutter	3	Rate	2020	98.6502638903276	125.756393770741	74.4653084487588
2141	2	DALYs (Disability-Adjusted Life Years)	6	China	2	Female	22	All ages	500	Atrial fibrillation and flutter	3	Rate	2020	122.098009603166	155.779427881132	96.5700889823805
2142	2	DALYs (Disability-Adjusted Life Years)	6	China	3	Both	22	All ages	500	Atrial fibrillation and flutter	3	Rate	2020	110.100541837793	138.146953703808	87.3938158333462
2143	2	DALYs (Disability-Adjusted Life Years)	6	China	1	Male	23	5-14 years	500	Atrial fibrillation and flutter	1	Number	2020	0	0	0
2144	2	DALYs (Disability-Adjusted Life Years)	6	China	2	Female	23	5-14 years	500	Atrial fibrillation and flutter	1	Number	2020	0	0	0
2145	2	DALYs (Disability-Adjusted Life Years)	6	China	3	Both	23	5-14 years	500	Atrial fibrillation and flutter	1	Number	2020	0	0	0
2146	2	DALYs (Disability-Adjusted Life Years)	6	China	1	Male	23	5-14 years	500	Atrial fibrillation and flutter	2	Percent	2020	0	0	0
2147	2	DALYs (Disability-Adjusted Life Years)	6	China	2	Female	23	5-14 years	500	Atrial fibrillation and flutter	2	Percent	2020	0	0	0
2148	2	DALYs (Disability-Adjusted Life Years)	6	China	3	Both	23	5-14 years	500	Atrial fibrillation and flutter	2	Percent	2020	0	0	0
2149	2	DALYs (Disability-Adjusted Life Years)	6	China	1	Male	23	5-14 years	500	Atrial fibrillation and flutter	3	Rate	2020	0	0	0
2150	2	DALYs (Disability-Adjusted Life Years)	6	China	2	Female	23	5-14 years	500	Atrial fibrillation and flutter	3	Rate	2020	0	0	0
2151	2	DALYs (Disability-Adjusted Life Years)	6	China	3	Both	23	5-14 years	500	Atrial fibrillation and flutter	3	Rate	2020	0	0	0
2152	2	DALYs (Disability-Adjusted Life Years)	6	China	1	Male	24	15-49 years	500	Atrial fibrillation and flutter	1	Number	2020	33304.8722038566	51063.2432703039	20180.2499463618
2153	2	DALYs (Disability-Adjusted Life Years)	6	China	2	Female	24	15-49 years	500	Atrial fibrillation and flutter	1	Number	2020	24944.4747169278	40028.4482308694	14738.6934851409
2154	2	DALYs (Disability-Adjusted Life Years)	6	China	3	Both	24	15-49 years	500	Atrial fibrillation and flutter	1	Number	2020	58249.3469207844	90719.2232901013	34487.555602011
2155	2	DALYs (Disability-Adjusted Life Years)	6	China	1	Male	24	15-49 years	500	Atrial fibrillation and flutter	2	Percent	2020	0.000586647415923544	0.000887765190351425	0.000382340733575334
2156	2	DALYs (Disability-Adjusted Life Years)	6	China	2	Female	24	15-49 years	500	Atrial fibrillation and flutter	2	Percent	2020	0.000596039997346235	0.000886387667595949	0.000375860338575775
2157	2	DALYs (Disability-Adjusted Life Years)	6	China	3	Both	24	15-49 years	500	Atrial fibrillation and flutter	2	Percent	2020	0.000589926893882407	0.000884241230316864	0.000379070956340979
2158	2	DALYs (Disability-Adjusted Life Years)	6	China	1	Male	24	15-49 years	500	Atrial fibrillation and flutter	3	Rate	2020	9.53540805479647	14.619748672307	5.77774076743227
2159	2	DALYs (Disability-Adjusted Life Years)	6	China	2	Female	24	15-49 years	500	Atrial fibrillation and flutter	3	Rate	2020	7.68309245150994	12.3290737503302	4.53963236130842
2160	2	DALYs (Disability-Adjusted Life Years)	6	China	3	Both	24	15-49 years	500	Atrial fibrillation and flutter	3	Rate	2020	8.64306842740752	13.4609655906344	5.11728145840967
2161	2	DALYs (Disability-Adjusted Life Years)	6	China	1	Male	25	50-69 years	500	Atrial fibrillation and flutter	1	Number	2020	273063.252794472	375682.462379699	182813.556544955
2162	2	DALYs (Disability-Adjusted Life Years)	6	China	2	Female	25	50-69 years	500	Atrial fibrillation and flutter	1	Number	2020	208371.217639752	286107.355860965	147490.534862862
2163	2	DALYs (Disability-Adjusted Life Years)	6	China	3	Both	25	50-69 years	500	Atrial fibrillation and flutter	1	Number	2020	481434.470434224	660594.365361653	331660.390003902
2164	2	DALYs (Disability-Adjusted Life Years)	6	China	1	Male	25	50-69 years	500	Atrial fibrillation and flutter	2	Percent	2020	0.00317325607363298	0.00427210095781211	0.00228411425949327
2165	2	DALYs (Disability-Adjusted Life Years)	6	China	2	Female	25	50-69 years	500	Atrial fibrillation and flutter	2	Percent	2020	0.00331960768780575	0.00428113906732497	0.00249664062513727
2166	2	DALYs (Disability-Adjusted Life Years)	6	China	3	Both	25	50-69 years	500	Atrial fibrillation and flutter	2	Percent	2020	0.00322846414808722	0.00425818031151964	0.00239921282951721
2167	2	DALYs (Disability-Adjusted Life Years)	6	China	1	Male	25	50-69 years	500	Atrial fibrillation and flutter	3	Rate	2020	146.567339344004	201.648440006832	98.1256038833476
2168	2	DALYs (Disability-Adjusted Life Years)	6	China	2	Female	25	50-69 years	500	Atrial fibrillation and flutter	3	Rate	2020	111.926789376469	153.682826837786	79.2246751619928
2169	2	DALYs (Disability-Adjusted Life Years)	6	China	3	Both	25	50-69 years	500	Atrial fibrillation and flutter	3	Rate	2020	129.253492680974	177.353584364979	89.042780325376
2170	2	DALYs (Disability-Adjusted Life Years)	6	China	1	Male	26	70+ years	500	Atrial fibrillation and flutter	1	Number	2020	410134.008509575	521265.997160387	317017.165158919
2171	2	DALYs (Disability-Adjusted Life Years)	6	China	2	Female	26	70+ years	500	Atrial fibrillation and flutter	1	Number	2020	613042.608744717	757934.859389917	483757.233801009
2172	2	DALYs (Disability-Adjusted Life Years)	6	China	3	Both	26	70+ years	500	Atrial fibrillation and flutter	1	Number	2020	1023176.61725429	1248924.25727973	825953.121484194
2173	2	DALYs (Disability-Adjusted Life Years)	6	China	1	Male	26	70+ years	500	Atrial fibrillation and flutter	2	Percent	2020	0.00589796014992042	0.00739046726494903	0.00481277146837868
2174	2	DALYs (Disability-Adjusted Life Years)	6	China	2	Female	26	70+ years	500	Atrial fibrillation and flutter	2	Percent	2020	0.00995822016269409	0.011588225355869	0.00821043547152193
2175	2	DALYs (Disability-Adjusted Life Years)	6	China	3	Both	26	70+ years	500	Atrial fibrillation and flutter	2	Percent	2020	0.0077977185683232	0.00929257410164949	0.00650549971424873
2176	2	DALYs (Disability-Adjusted Life Years)	6	China	1	Male	26	70+ years	500	Atrial fibrillation and flutter	3	Rate	2020	791.804921436946	1006.35639416792	612.033497209879
2177	2	DALYs (Disability-Adjusted Life Years)	6	China	2	Female	26	70+ years	500	Atrial fibrillation and flutter	3	Rate	2020	1000.75519590172	1237.28308256198	789.704595366882
2178	2	DALYs (Disability-Adjusted Life Years)	6	China	3	Both	26	70+ years	500	Atrial fibrillation and flutter	3	Rate	2020	905.022696840553	1104.70155436709	730.574085513644
2179	2	DALYs (Disability-Adjusted Life Years)	6	China	1	Male	27	Age-standardized	500	Atrial fibrillation and flutter	3	Rate	2020	88.6137640398122	110.333191196134	69.5610248408949
2180	2	DALYs (Disability-Adjusted Life Years)	6	China	2	Female	27	Age-standardized	500	Atrial fibrillation and flutter	3	Rate	2020	86.265258748475	109.185411942221	68.4571514065913
2181	2	DALYs (Disability-Adjusted Life Years)	6	China	3	Both	27	Age-standardized	500	Atrial fibrillation and flutter	3	Rate	2020	88.5371712819819	110.945169037768	72.2628802122804
2182	2	DALYs (Disability-Adjusted Life Years)	6	China	1	Male	28	<1 year	500	Atrial fibrillation and flutter	1	Number	2020	0	0	0
2183	2	DALYs (Disability-Adjusted Life Years)	6	China	2	Female	28	<1 year	500	Atrial fibrillation and flutter	1	Number	2020	0	0	0
2184	2	DALYs (Disability-Adjusted Life Years)	6	China	3	Both	28	<1 year	500	Atrial fibrillation and flutter	1	Number	2020	0	0	0
2185	2	DALYs (Disability-Adjusted Life Years)	6	China	1	Male	28	<1 year	500	Atrial fibrillation and flutter	2	Percent	2020	0	0	0
2186	2	DALYs (Disability-Adjusted Life Years)	6	China	2	Female	28	<1 year	500	Atrial fibrillation and flutter	2	Percent	2020	0	0	0
2187	2	DALYs (Disability-Adjusted Life Years)	6	China	3	Both	28	<1 year	500	Atrial fibrillation and flutter	2	Percent	2020	0	0	0
2188	2	DALYs (Disability-Adjusted Life Years)	6	China	1	Male	28	<1 year	500	Atrial fibrillation and flutter	3	Rate	2020	0	0	0
2189	2	DALYs (Disability-Adjusted Life Years)	6	China	2	Female	28	<1 year	500	Atrial fibrillation and flutter	3	Rate	2020	0	0	0
2190	2	DALYs (Disability-Adjusted Life Years)	6	China	3	Both	28	<1 year	500	Atrial fibrillation and flutter	3	Rate	2020	0	0	0
2191	2	DALYs (Disability-Adjusted Life Years)	6	China	1	Male	30	80-84 years	500	Atrial fibrillation and flutter	1	Number	2020	104850.465134461	133374.401243943	81035.1210743459
2192	2	DALYs (Disability-Adjusted Life Years)	6	China	2	Female	30	80-84 years	500	Atrial fibrillation and flutter	1	Number	2020	138920.952540183	172385.289306328	108431.502761511
2193	2	DALYs (Disability-Adjusted Life Years)	6	China	3	Both	30	80-84 years	500	Atrial fibrillation and flutter	1	Number	2020	243771.417674644	297209.421142777	197466.467227268
2194	2	DALYs (Disability-Adjusted Life Years)	6	China	1	Male	30	80-84 years	500	Atrial fibrillation and flutter	2	Percent	2020	0.00721091347569404	0.00873827668551082	0.00593593391906136
2195	2	DALYs (Disability-Adjusted Life Years)	6	China	2	Female	30	80-84 years	500	Atrial fibrillation and flutter	2	Percent	2020	0.0101293571192606	0.0119285061460615	0.00828174659124697
2196	2	DALYs (Disability-Adjusted Life Years)	6	China	3	Both	30	80-84 years	500	Atrial fibrillation and flutter	2	Percent	2020	0.00862253795917104	0.0102543165125718	0.00726881613650925
2197	2	DALYs (Disability-Adjusted Life Years)	6	China	1	Male	30	80-84 years	500	Atrial fibrillation and flutter	3	Rate	2020	1239.96446431448	1577.28931177966	958.323555024324
2198	2	DALYs (Disability-Adjusted Life Years)	6	China	2	Female	30	80-84 years	500	Atrial fibrillation and flutter	3	Rate	2020	1278.77987087874	1586.82210256785	998.121741646174
2199	2	DALYs (Disability-Adjusted Life Years)	6	China	3	Both	30	80-84 years	500	Atrial fibrillation and flutter	3	Rate	2020	1261.790792006	1538.39245992291	1022.11068243395
2200	2	DALYs (Disability-Adjusted Life Years)	6	China	1	Male	31	85-89 years	500	Atrial fibrillation and flutter	1	Number	2020	66172.0964752472	80076.4844225378	53748.6432177109
2201	2	DALYs (Disability-Adjusted Life Years)	6	China	2	Female	31	85-89 years	500	Atrial fibrillation and flutter	1	Number	2020	135776.848870233	167754.448482727	102102.676236581
2202	2	DALYs (Disability-Adjusted Life Years)	6	China	3	Both	31	85-89 years	500	Atrial fibrillation and flutter	1	Number	2020	201948.94534548	243148.109775208	161182.857488032
2203	2	DALYs (Disability-Adjusted Life Years)	6	China	1	Male	31	85-89 years	500	Atrial fibrillation and flutter	2	Percent	2020	0.00701786962278355	0.00834494810754871	0.0058835439468217
2204	2	DALYs (Disability-Adjusted Life Years)	6	China	2	Female	31	85-89 years	500	Atrial fibrillation and flutter	2	Percent	2020	0.0145775289952705	0.0170817957848399	0.0117694897818557
2205	2	DALYs (Disability-Adjusted Life Years)	6	China	3	Both	31	85-89 years	500	Atrial fibrillation and flutter	2	Percent	2020	0.0107685630182835	0.012538183403648	0.00899824237048605
2206	2	DALYs (Disability-Adjusted Life Years)	6	China	1	Male	31	85-89 years	500	Atrial fibrillation and flutter	3	Rate	2020	2009.45812939651	2431.69479535159	1632.19323266059
2207	2	DALYs (Disability-Adjusted Life Years)	6	China	2	Female	31	85-89 years	500	Atrial fibrillation and flutter	3	Rate	2020	2365.37091869129	2922.45325490929	1778.7325534516
2208	2	DALYs (Disability-Adjusted Life Years)	6	China	3	Both	31	85-89 years	500	Atrial fibrillation and flutter	3	Rate	2020	2235.6240993735	2691.7089019734	1784.33356009696
2209	2	DALYs (Disability-Adjusted Life Years)	6	China	1	Male	32	90-94 years	500	Atrial fibrillation and flutter	1	Number	2020	29918.7022828885	36121.1283652043	23439.8652231064
2210	2	DALYs (Disability-Adjusted Life Years)	6	China	2	Female	32	90-94 years	500	Atrial fibrillation and flutter	1	Number	2020	106354.016635845	131808.892509621	78932.0680105434
2211	2	DALYs (Disability-Adjusted Life Years)	6	China	3	Both	32	90-94 years	500	Atrial fibrillation and flutter	1	Number	2020	136272.718918733	165748.224585168	105963.622620325
2212	2	DALYs (Disability-Adjusted Life Years)	6	China	1	Male	32	90-94 years	500	Atrial fibrillation and flutter	2	Percent	2020	0.00977297039117929	0.0117473647211216	0.00812255271682048
2213	2	DALYs (Disability-Adjusted Life Years)	6	China	2	Female	32	90-94 years	500	Atrial fibrillation and flutter	2	Percent	2020	0.0239803278134832	0.0279865171647378	0.0185038810011378
2214	2	DALYs (Disability-Adjusted Life Years)	6	China	3	Both	32	90-94 years	500	Atrial fibrillation and flutter	2	Percent	2020	0.0181719864804842	0.0211391818058548	0.0145001029257834
2215	2	DALYs (Disability-Adjusted Life Years)	6	China	1	Male	32	90-94 years	500	Atrial fibrillation and flutter	3	Rate	2020	3949.14515610859	4767.83978689504	3093.96541769833
2216	2	DALYs (Disability-Adjusted Life Years)	6	China	2	Female	32	90-94 years	500	Atrial fibrillation and flutter	3	Rate	2020	5351.95237769732	6632.89397036989	3972.02364732521
2217	2	DALYs (Disability-Adjusted Life Years)	6	China	3	Both	32	90-94 years	500	Atrial fibrillation and flutter	3	Rate	2020	4964.75984532416	6038.62707358874	3860.52280181043
2218	2	DALYs (Disability-Adjusted Life Years)	6	China	1	Male	34	2-4 years	500	Atrial fibrillation and flutter	1	Number	2020	0	0	0
2219	2	DALYs (Disability-Adjusted Life Years)	6	China	2	Female	34	2-4 years	500	Atrial fibrillation and flutter	1	Number	2020	0	0	0
2220	2	DALYs (Disability-Adjusted Life Years)	6	China	3	Both	34	2-4 years	500	Atrial fibrillation and flutter	1	Number	2020	0	0	0
2221	2	DALYs (Disability-Adjusted Life Years)	6	China	1	Male	34	2-4 years	500	Atrial fibrillation and flutter	2	Percent	2020	0	0	0
2222	2	DALYs (Disability-Adjusted Life Years)	6	China	2	Female	34	2-4 years	500	Atrial fibrillation and flutter	2	Percent	2020	0	0	0
2223	2	DALYs (Disability-Adjusted Life Years)	6	China	3	Both	34	2-4 years	500	Atrial fibrillation and flutter	2	Percent	2020	0	0	0
2224	2	DALYs (Disability-Adjusted Life Years)	6	China	1	Male	34	2-4 years	500	Atrial fibrillation and flutter	3	Rate	2020	0	0	0
2225	2	DALYs (Disability-Adjusted Life Years)	6	China	2	Female	34	2-4 years	500	Atrial fibrillation and flutter	3	Rate	2020	0	0	0
2226	2	DALYs (Disability-Adjusted Life Years)	6	China	3	Both	34	2-4 years	500	Atrial fibrillation and flutter	3	Rate	2020	0	0	0
2227	2	DALYs (Disability-Adjusted Life Years)	6	China	1	Male	37	20+ years	500	Atrial fibrillation and flutter	1	Number	2020	716502.133507904	913375.40200772	540845.510916986
2228	2	DALYs (Disability-Adjusted Life Years)	6	China	2	Female	37	20+ years	500	Atrial fibrillation and flutter	1	Number	2020	846358.301101397	1079830.9682241	669404.003504893
2229	2	DALYs (Disability-Adjusted Life Years)	6	China	3	Both	37	20+ years	500	Atrial fibrillation and flutter	1	Number	2020	1562860.4346093	1960974.98251705	1240541.91483175
2230	2	DALYs (Disability-Adjusted Life Years)	6	China	1	Male	37	20+ years	500	Atrial fibrillation and flutter	2	Percent	2020	0.00342371452692613	0.00423389892837183	0.00274292138752166
2231	2	DALYs (Disability-Adjusted Life Years)	6	China	2	Female	37	20+ years	500	Atrial fibrillation and flutter	2	Percent	2020	0.00516971081658527	0.00606981669549207	0.00427597210342326
2232	2	DALYs (Disability-Adjusted Life Years)	6	China	3	Both	37	20+ years	500	Atrial fibrillation and flutter	2	Percent	2020	0.00418577624197776	0.00499059193692258	0.00350418070872859
2233	2	DALYs (Disability-Adjusted Life Years)	6	China	1	Male	37	20+ years	500	Atrial fibrillation and flutter	3	Rate	2020	130.715894363015	166.632696511434	98.6697755184784
2234	2	DALYs (Disability-Adjusted Life Years)	6	China	2	Female	37	20+ years	500	Atrial fibrillation and flutter	3	Rate	2020	157.235336017856	200.609582147718	124.360998510701
2235	2	DALYs (Disability-Adjusted Life Years)	6	China	3	Both	37	20+ years	500	Atrial fibrillation and flutter	3	Rate	2020	143.855247765191	180.500149421117	114.187076829953
2236	2	DALYs (Disability-Adjusted Life Years)	6	China	1	Male	39	0-14 years	500	Atrial fibrillation and flutter	1	Number	2020	0	0	0
2237	2	DALYs (Disability-Adjusted Life Years)	6	China	2	Female	39	0-14 years	500	Atrial fibrillation and flutter	1	Number	2020	0	0	0
2238	2	DALYs (Disability-Adjusted Life Years)	6	China	3	Both	39	0-14 years	500	Atrial fibrillation and flutter	1	Number	2020	0	0	0
2239	2	DALYs (Disability-Adjusted Life Years)	6	China	1	Male	39	0-14 years	500	Atrial fibrillation and flutter	2	Percent	2020	0	0	0
2240	2	DALYs (Disability-Adjusted Life Years)	6	China	2	Female	39	0-14 years	500	Atrial fibrillation and flutter	2	Percent	2020	0	0	0
2241	2	DALYs (Disability-Adjusted Life Years)	6	China	3	Both	39	0-14 years	500	Atrial fibrillation and flutter	2	Percent	2020	0	0	0
2242	2	DALYs (Disability-Adjusted Life Years)	6	China	1	Male	39	0-14 years	500	Atrial fibrillation and flutter	3	Rate	2020	0	0	0
2243	2	DALYs (Disability-Adjusted Life Years)	6	China	2	Female	39	0-14 years	500	Atrial fibrillation and flutter	3	Rate	2020	0	0	0
2244	2	DALYs (Disability-Adjusted Life Years)	6	China	3	Both	39	0-14 years	500	Atrial fibrillation and flutter	3	Rate	2020	0	0	0
2245	2	DALYs (Disability-Adjusted Life Years)	6	China	1	Male	41	50-74 years	500	Atrial fibrillation and flutter	1	Number	2020	375193.799622646	499197.520413371	264422.116286973
2246	2	DALYs (Disability-Adjusted Life Years)	6	China	2	Female	41	50-74 years	500	Atrial fibrillation and flutter	1	Number	2020	301336.890030708	400137.114166014	219069.198894081
2247	2	DALYs (Disability-Adjusted Life Years)	6	China	3	Both	41	50-74 years	500	Atrial fibrillation and flutter	1	Number	2020	676530.689653354	908848.792159436	483042.905763489
2248	2	DALYs (Disability-Adjusted Life Years)	6	China	1	Male	41	50-74 years	500	Atrial fibrillation and flutter	2	Percent	2020	0.00342583383558367	0.00461498515947997	0.00254791708923302
2249	2	DALYs (Disability-Adjusted Life Years)	6	China	2	Female	41	50-74 years	500	Atrial fibrillation and flutter	2	Percent	2020	0.00374443604642381	0.00475811530839211	0.00288509549219955
2250	2	DALYs (Disability-Adjusted Life Years)	6	China	3	Both	41	50-74 years	500	Atrial fibrillation and flutter	2	Percent	2020	0.00355400532045571	0.00462049572873746	0.00271270377196325
2251	2	DALYs (Disability-Adjusted Life Years)	6	China	1	Male	41	50-74 years	500	Atrial fibrillation and flutter	3	Rate	2020	178.108414303639	236.97427535998	125.523939590825
2252	2	DALYs (Disability-Adjusted Life Years)	6	China	2	Female	41	50-74 years	500	Atrial fibrillation and flutter	3	Rate	2020	142.277744059965	188.926772000612	103.434635595056
2253	2	DALYs (Disability-Adjusted Life Years)	6	China	3	Both	41	50-74 years	500	Atrial fibrillation and flutter	3	Rate	2020	160.14473005497	215.13782997152	114.343335685332
2254	2	DALYs (Disability-Adjusted Life Years)	6	China	1	Male	157	25+ years	500	Atrial fibrillation and flutter	1	Number	2020	716502.133507904	913375.40200772	540845.510916986
2255	2	DALYs (Disability-Adjusted Life Years)	6	China	2	Female	157	25+ years	500	Atrial fibrillation and flutter	1	Number	2020	846358.301101397	1079830.9682241	669404.003504893
2256	2	DALYs (Disability-Adjusted Life Years)	6	China	3	Both	157	25+ years	500	Atrial fibrillation and flutter	1	Number	2020	1562860.4346093	1960974.98251705	1240541.91483175
2257	2	DALYs (Disability-Adjusted Life Years)	6	China	1	Male	157	25+ years	500	Atrial fibrillation and flutter	2	Percent	2020	0.00349509124159286	0.0043232346434908	0.0028002841902397
2258	2	DALYs (Disability-Adjusted Life Years)	6	China	2	Female	157	25+ years	500	Atrial fibrillation and flutter	2	Percent	2020	0.00527167316838801	0.00618107645505565	0.00437066262458935
2259	2	DALYs (Disability-Adjusted Life Years)	6	China	3	Both	157	25+ years	500	Atrial fibrillation and flutter	2	Percent	2020	0.00427087955025933	0.0050903432386553	0.00357191821400882
2260	2	DALYs (Disability-Adjusted Life Years)	6	China	1	Male	157	25+ years	500	Atrial fibrillation and flutter	3	Rate	2020	140.965279965389	179.698305470709	106.406436630095
2261	2	DALYs (Disability-Adjusted Life Years)	6	China	2	Female	157	25+ years	500	Atrial fibrillation and flutter	3	Rate	2020	168.318982248546	214.750714130667	133.127306055154
2262	2	DALYs (Disability-Adjusted Life Years)	6	China	3	Both	157	25+ years	500	Atrial fibrillation and flutter	3	Rate	2020	154.56837464562	193.942279845454	122.690768291952
2263	2	DALYs (Disability-Adjusted Life Years)	6	China	1	Male	158	<20 years	500	Atrial fibrillation and flutter	1	Number	2020	0	0	0
2264	2	DALYs (Disability-Adjusted Life Years)	6	China	2	Female	158	<20 years	500	Atrial fibrillation and flutter	1	Number	2020	0	0	0
2265	2	DALYs (Disability-Adjusted Life Years)	6	China	3	Both	158	<20 years	500	Atrial fibrillation and flutter	1	Number	2020	0	0	0
2266	2	DALYs (Disability-Adjusted Life Years)	6	China	1	Male	158	<20 years	500	Atrial fibrillation and flutter	2	Percent	2020	0	0	0
2267	2	DALYs (Disability-Adjusted Life Years)	6	China	2	Female	158	<20 years	500	Atrial fibrillation and flutter	2	Percent	2020	0	0	0
2268	2	DALYs (Disability-Adjusted Life Years)	6	China	3	Both	158	<20 years	500	Atrial fibrillation and flutter	2	Percent	2020	0	0	0
2269	2	DALYs (Disability-Adjusted Life Years)	6	China	1	Male	158	<20 years	500	Atrial fibrillation and flutter	3	Rate	2020	0	0	0
2270	2	DALYs (Disability-Adjusted Life Years)	6	China	2	Female	158	<20 years	500	Atrial fibrillation and flutter	3	Rate	2020	0	0	0
2271	2	DALYs (Disability-Adjusted Life Years)	6	China	3	Both	158	<20 years	500	Atrial fibrillation and flutter	3	Rate	2020	0	0	0
2272	2	DALYs (Disability-Adjusted Life Years)	6	China	1	Male	159	10-24 years	500	Atrial fibrillation and flutter	1	Number	2020	0	0	0
2273	2	DALYs (Disability-Adjusted Life Years)	6	China	2	Female	159	10-24 years	500	Atrial fibrillation and flutter	1	Number	2020	0	0	0
2274	2	DALYs (Disability-Adjusted Life Years)	6	China	3	Both	159	10-24 years	500	Atrial fibrillation and flutter	1	Number	2020	0	0	0
2275	2	DALYs (Disability-Adjusted Life Years)	6	China	1	Male	159	10-24 years	500	Atrial fibrillation and flutter	2	Percent	2020	0	0	0
2276	2	DALYs (Disability-Adjusted Life Years)	6	China	2	Female	159	10-24 years	500	Atrial fibrillation and flutter	2	Percent	2020	0	0	0
2277	2	DALYs (Disability-Adjusted Life Years)	6	China	3	Both	159	10-24 years	500	Atrial fibrillation and flutter	2	Percent	2020	0	0	0
2278	2	DALYs (Disability-Adjusted Life Years)	6	China	1	Male	159	10-24 years	500	Atrial fibrillation and flutter	3	Rate	2020	0	0	0
2279	2	DALYs (Disability-Adjusted Life Years)	6	China	2	Female	159	10-24 years	500	Atrial fibrillation and flutter	3	Rate	2020	0	0	0
2280	2	DALYs (Disability-Adjusted Life Years)	6	China	3	Both	159	10-24 years	500	Atrial fibrillation and flutter	3	Rate	2020	0	0	0
2281	2	DALYs (Disability-Adjusted Life Years)	6	China	1	Male	160	85+ years	500	Atrial fibrillation and flutter	1	Number	2020	104472.431947318	125799.107387789	85073.9301546431
2282	2	DALYs (Disability-Adjusted Life Years)	6	China	2	Female	160	85+ years	500	Atrial fibrillation and flutter	1	Number	2020	278302.505539505	343979.716278117	210139.297710711
2283	2	DALYs (Disability-Adjusted Life Years)	6	China	3	Both	160	85+ years	500	Atrial fibrillation and flutter	1	Number	2020	382774.937486823	458902.13865368	304367.91753474
2284	2	DALYs (Disability-Adjusted Life Years)	6	China	1	Male	160	85+ years	500	Atrial fibrillation and flutter	2	Percent	2020	0.00807759656337383	0.00950530489826894	0.00686470829226773
2285	2	DALYs (Disability-Adjusted Life Years)	6	China	2	Female	160	85+ years	500	Atrial fibrillation and flutter	2	Percent	2020	0.0182867403053609	0.0212187779215104	0.0146064057974942
2286	2	DALYs (Disability-Adjusted Life Years)	6	China	3	Both	160	85+ years	500	Atrial fibrillation and flutter	2	Percent	2020	0.0135897233960119	0.0156721714541001	0.0111410114610924
2287	2	DALYs (Disability-Adjusted Life Years)	6	China	1	Male	160	85+ years	500	Atrial fibrillation and flutter	3	Rate	2020	2509.32674312045	3021.57285462678	2043.3934972152
2288	2	DALYs (Disability-Adjusted Life Years)	6	China	2	Female	160	85+ years	500	Atrial fibrillation and flutter	3	Rate	2020	3392.40912634207	4192.99109979732	2561.52372748127
2289	2	DALYs (Disability-Adjusted Life Years)	6	China	3	Both	160	85+ years	500	Atrial fibrillation and flutter	3	Rate	2020	3095.1195734196	3710.68440623811	2461.12011739318
2290	2	DALYs (Disability-Adjusted Life Years)	6	China	1	Male	162	10-19 years	500	Atrial fibrillation and flutter	1	Number	2020	0	0	0
2291	2	DALYs (Disability-Adjusted Life Years)	6	China	2	Female	162	10-19 years	500	Atrial fibrillation and flutter	1	Number	2020	0	0	0
2292	2	DALYs (Disability-Adjusted Life Years)	6	China	3	Both	162	10-19 years	500	Atrial fibrillation and flutter	1	Number	2020	0	0	0
2293	2	DALYs (Disability-Adjusted Life Years)	6	China	1	Male	162	10-19 years	500	Atrial fibrillation and flutter	2	Percent	2020	0	0	0
2294	2	DALYs (Disability-Adjusted Life Years)	6	China	2	Female	162	10-19 years	500	Atrial fibrillation and flutter	2	Percent	2020	0	0	0
2295	2	DALYs (Disability-Adjusted Life Years)	6	China	3	Both	162	10-19 years	500	Atrial fibrillation and flutter	2	Percent	2020	0	0	0
2296	2	DALYs (Disability-Adjusted Life Years)	6	China	1	Male	162	10-19 years	500	Atrial fibrillation and flutter	3	Rate	2020	0	0	0
2297	2	DALYs (Disability-Adjusted Life Years)	6	China	2	Female	162	10-19 years	500	Atrial fibrillation and flutter	3	Rate	2020	0	0	0
2298	2	DALYs (Disability-Adjusted Life Years)	6	China	3	Both	162	10-19 years	500	Atrial fibrillation and flutter	3	Rate	2020	0	0	0
2299	2	DALYs (Disability-Adjusted Life Years)	6	China	1	Male	169	10 to 54 years	500	Atrial fibrillation and flutter	1	Number	2020	77958.9374639815	115080.389874002	48375.9462362164
2300	2	DALYs (Disability-Adjusted Life Years)	6	China	2	Female	169	10 to 54 years	500	Atrial fibrillation and flutter	1	Number	2020	56993.9704705359	84947.1477907902	35839.3169003668
2301	2	DALYs (Disability-Adjusted Life Years)	6	China	3	Both	169	10 to 54 years	500	Atrial fibrillation and flutter	1	Number	2020	134952.907934517	199273.37111563	84421.8888049859
2302	2	DALYs (Disability-Adjusted Life Years)	6	China	1	Male	169	10 to 54 years	500	Atrial fibrillation and flutter	2	Percent	2020	0.000980543175690003	0.0013761061976732	0.000671056773936767
2303	2	DALYs (Disability-Adjusted Life Years)	6	China	2	Female	169	10 to 54 years	500	Atrial fibrillation and flutter	2	Percent	2020	0.000975982764240571	0.00140255203923668	0.000671598591178455
2304	2	DALYs (Disability-Adjusted Life Years)	6	China	3	Both	169	10 to 54 years	500	Atrial fibrillation and flutter	2	Percent	2020	0.000977422949385897	0.0013690746018147	0.000675269968583851
2305	2	DALYs (Disability-Adjusted Life Years)	6	China	1	Male	169	10 to 54 years	500	Atrial fibrillation and flutter	3	Rate	2020	17.0812623483414	25.2147912033235	10.5994547372051
2306	2	DALYs (Disability-Adjusted Life Years)	6	China	2	Female	169	10 to 54 years	500	Atrial fibrillation and flutter	3	Rate	2020	13.4143374098277	19.9935132271097	8.43529035563154
2307	2	DALYs (Disability-Adjusted Life Years)	6	China	3	Both	169	10 to 54 years	500	Atrial fibrillation and flutter	3	Rate	2020	15.3133903634503	22.6119686314208	9.57952932083416
2308	2	DALYs (Disability-Adjusted Life Years)	6	China	1	Male	197	15-39 years	500	Atrial fibrillation and flutter	1	Number	2020	3428.03075453262	6275.02920741612	1643.87210718056
2309	2	DALYs (Disability-Adjusted Life Years)	6	China	2	Female	197	15-39 years	500	Atrial fibrillation and flutter	1	Number	2020	2656.74237312919	5078.71428733009	1267.48497236741
2310	2	DALYs (Disability-Adjusted Life Years)	6	China	3	Both	197	15-39 years	500	Atrial fibrillation and flutter	1	Number	2020	6084.77312766181	11081.5486844534	2984.78760180723
2311	2	DALYs (Disability-Adjusted Life Years)	6	China	1	Male	197	15-39 years	500	Atrial fibrillation and flutter	2	Percent	2020	0.00010919239504754	0.00019057472250466	5.44424308454159e-05
2312	2	DALYs (Disability-Adjusted Life Years)	6	China	2	Female	197	15-39 years	500	Atrial fibrillation and flutter	2	Percent	2020	0.000112646298154431	0.000200704944705277	5.10529642546666e-05
2313	2	DALYs (Disability-Adjusted Life Years)	6	China	3	Both	197	15-39 years	500	Atrial fibrillation and flutter	2	Percent	2020	0.000110548324691519	0.000190406060412561	5.42829213318878e-05
2314	2	DALYs (Disability-Adjusted Life Years)	6	China	1	Male	197	15-39 years	500	Atrial fibrillation and flutter	3	Rate	2020	1.41123721893443	2.58327751456057	0.676742324366242
2315	2	DALYs (Disability-Adjusted Life Years)	6	China	2	Female	197	15-39 years	500	Atrial fibrillation and flutter	3	Rate	2020	1.19384800510736	2.28219829734482	0.569563846712813
2316	2	DALYs (Disability-Adjusted Life Years)	6	China	3	Both	197	15-39 years	500	Atrial fibrillation and flutter	3	Rate	2020	1.30730040452575	2.38084687366553	0.641275189296247
2317	2	DALYs (Disability-Adjusted Life Years)	6	China	1	Male	228	55+ years	500	Atrial fibrillation and flutter	1	Number	2020	638543.196043922	817213.98127352	486154.265276971
2318	2	DALYs (Disability-Adjusted Life Years)	6	China	2	Female	228	55+ years	500	Atrial fibrillation and flutter	1	Number	2020	789364.330630862	992513.319461404	629392.844534419
2319	2	DALYs (Disability-Adjusted Life Years)	6	China	3	Both	228	55+ years	500	Atrial fibrillation and flutter	1	Number	2020	1427907.52667478	1808320.85283853	1149833.39276441
2320	2	DALYs (Disability-Adjusted Life Years)	6	China	1	Male	228	55+ years	500	Atrial fibrillation and flutter	2	Percent	2020	0.00471314578796	0.00590064289327737	0.00377094495770111
2321	2	DALYs (Disability-Adjusted Life Years)	6	China	2	Female	228	55+ years	500	Atrial fibrillation and flutter	2	Percent	2020	0.00718925949846378	0.00837809743881127	0.00600147541049756
2322	2	DALYs (Disability-Adjusted Life Years)	6	China	3	Both	228	55+ years	500	Atrial fibrillation and flutter	2	Percent	2020	0.00581431642693129	0.00703473137913599	0.00484509215731475
2323	2	DALYs (Disability-Adjusted Life Years)	6	China	1	Male	228	55+ years	500	Atrial fibrillation and flutter	3	Rate	2020	361.343996428272	462.451667733565	275.108913827887
2324	2	DALYs (Disability-Adjusted Life Years)	6	China	2	Female	228	55+ years	500	Atrial fibrillation and flutter	3	Rate	2020	422.149188248428	530.792532519842	336.597016231058
2325	2	DALYs (Disability-Adjusted Life Years)	6	China	3	Both	228	55+ years	500	Atrial fibrillation and flutter	3	Rate	2020	392.605393356264	497.20062852831	316.14847812428
2326	2	DALYs (Disability-Adjusted Life Years)	6	China	1	Male	232	65-74 years	500	Atrial fibrillation and flutter	1	Number	2020	199098.64690965	272868.119850962	139710.498404608
2327	2	DALYs (Disability-Adjusted Life Years)	6	China	2	Female	232	65-74 years	500	Atrial fibrillation and flutter	1	Number	2020	172686.58262715	233055.636757065	127480.301784361
2328	2	DALYs (Disability-Adjusted Life Years)	6	China	3	Both	232	65-74 years	500	Atrial fibrillation and flutter	1	Number	2020	371785.2295368	501945.131178824	267151.117503669
2329	2	DALYs (Disability-Adjusted Life Years)	6	China	1	Male	232	65-74 years	500	Atrial fibrillation and flutter	2	Percent	2020	0.00410229228834003	0.00542625774926347	0.00307401824316702
2330	2	DALYs (Disability-Adjusted Life Years)	6	China	2	Female	232	65-74 years	500	Atrial fibrillation and flutter	2	Percent	2020	0.00471451193171157	0.00602123973923174	0.00363473444504418
2331	2	DALYs (Disability-Adjusted Life Years)	6	China	3	Both	232	65-74 years	500	Atrial fibrillation and flutter	2	Percent	2020	0.00435762624897041	0.00563869765497064	0.00335541314211249
2332	2	DALYs (Disability-Adjusted Life Years)	6	China	1	Male	232	65-74 years	500	Atrial fibrillation and flutter	3	Rate	2020	326.844037988271	447.945375393876	229.351349979982
2333	2	DALYs (Disability-Adjusted Life Years)	6	China	2	Female	232	65-74 years	500	Atrial fibrillation and flutter	3	Rate	2020	271.793095180758	366.808537755881	200.642489239352
2334	2	DALYs (Disability-Adjusted Life Years)	6	China	3	Both	232	65-74 years	500	Atrial fibrillation and flutter	3	Rate	2020	298.738967396893	403.325786678187	214.662774746066
2335	2	DALYs (Disability-Adjusted Life Years)	6	China	1	Male	234	75+ years	500	Atrial fibrillation and flutter	1	Number	2020	308003.461681401	387678.683442749	242240.77216965
2336	2	DALYs (Disability-Adjusted Life Years)	6	China	2	Female	234	75+ years	500	Atrial fibrillation and flutter	1	Number	2020	520076.936353761	640403.96971205	405252.81339313
2337	2	DALYs (Disability-Adjusted Life Years)	6	China	3	Both	234	75+ years	500	Atrial fibrillation and flutter	1	Number	2020	828080.398035162	997995.522972401	668708.469898375
2338	2	DALYs (Disability-Adjusted Life Years)	6	China	1	Male	234	75+ years	500	Atrial fibrillation and flutter	2	Percent	2020	0.00668500804959467	0.00821727270222379	0.00556234812612586
2339	2	DALYs (Disability-Adjusted Life Years)	6	China	2	Female	234	75+ years	500	Atrial fibrillation and flutter	2	Percent	2020	0.0118573622026372	0.01380133712703	0.00970331809082333
2340	2	DALYs (Disability-Adjusted Life Years)	6	China	3	Both	234	75+ years	500	Atrial fibrillation and flutter	2	Percent	2020	0.00920137236502699	0.0108195870553623	0.00773473535837453
2341	2	DALYs (Disability-Adjusted Life Years)	6	China	1	Male	234	75+ years	500	Atrial fibrillation and flutter	3	Rate	2020	1122.12267820839	1412.39660156504	882.535094100499
2342	2	DALYs (Disability-Adjusted Life Years)	6	China	2	Female	234	75+ years	500	Atrial fibrillation and flutter	3	Rate	2020	1459.63556536513	1797.34255655762	1137.37291166962
2343	2	DALYs (Disability-Adjusted Life Years)	6	China	3	Both	234	75+ years	500	Atrial fibrillation and flutter	3	Rate	2020	1312.76945992469	1582.13869910262	1060.11452385361
2344	2	DALYs (Disability-Adjusted Life Years)	6	China	1	Male	235	95+ years	500	Atrial fibrillation and flutter	1	Number	2020	8381.63318918229	10721.0682265443	6182.72235455399
2345	2	DALYs (Disability-Adjusted Life Years)	6	China	2	Female	235	95+ years	500	Atrial fibrillation and flutter	1	Number	2020	36171.6400334275	45987.0078192029	26696.3818066638
2346	2	DALYs (Disability-Adjusted Life Years)	6	China	3	Both	235	95+ years	500	Atrial fibrillation and flutter	1	Number	2020	44553.2732226098	55716.1553409063	33485.0807881764
2347	2	DALYs (Disability-Adjusted Life Years)	6	China	1	Male	235	95+ years	500	Atrial fibrillation and flutter	2	Percent	2020	0.01889952805289	0.0240377519406628	0.0140440303041254
2348	2	DALYs (Disability-Adjusted Life Years)	6	China	2	Female	235	95+ years	500	Atrial fibrillation and flutter	2	Percent	2020	0.0245884987301727	0.0287847815834377	0.0185712423723278
2349	2	DALYs (Disability-Adjusted Life Years)	6	China	3	Both	235	95+ years	500	Atrial fibrillation and flutter	2	Percent	2020	0.0232687302220765	0.0273951183603111	0.0180860091699252
2350	2	DALYs (Disability-Adjusted Life Years)	6	China	1	Male	235	95+ years	500	Atrial fibrillation and flutter	3	Rate	2020	7434.89566973867	9510.08257380962	5484.36022234881
2351	2	DALYs (Disability-Adjusted Life Years)	6	China	2	Female	235	95+ years	500	Atrial fibrillation and flutter	3	Rate	2020	7594.45115065624	9655.24604704216	5605.06428081815
2352	2	DALYs (Disability-Adjusted Life Years)	6	China	3	Both	235	95+ years	500	Atrial fibrillation and flutter	3	Rate	2020	7563.91372310732	9459.06240998683	5684.84072601229
2353	2	DALYs (Disability-Adjusted Life Years)	6	China	1	Male	238	12-23 months	500	Atrial fibrillation and flutter	1	Number	2020	0	0	0
2354	2	DALYs (Disability-Adjusted Life Years)	6	China	2	Female	238	12-23 months	500	Atrial fibrillation and flutter	1	Number	2020	0	0	0
2355	2	DALYs (Disability-Adjusted Life Years)	6	China	3	Both	238	12-23 months	500	Atrial fibrillation and flutter	1	Number	2020	0	0	0
2356	2	DALYs (Disability-Adjusted Life Years)	6	China	1	Male	238	12-23 months	500	Atrial fibrillation and flutter	2	Percent	2020	0	0	0
2357	2	DALYs (Disability-Adjusted Life Years)	6	China	2	Female	238	12-23 months	500	Atrial fibrillation and flutter	2	Percent	2020	0	0	0
2358	2	DALYs (Disability-Adjusted Life Years)	6	China	3	Both	238	12-23 months	500	Atrial fibrillation and flutter	2	Percent	2020	0	0	0
2359	2	DALYs (Disability-Adjusted Life Years)	6	China	1	Male	238	12-23 months	500	Atrial fibrillation and flutter	3	Rate	2020	0	0	0
2360	2	DALYs (Disability-Adjusted Life Years)	6	China	2	Female	238	12-23 months	500	Atrial fibrillation and flutter	3	Rate	2020	0	0	0
2361	2	DALYs (Disability-Adjusted Life Years)	6	China	3	Both	238	12-23 months	500	Atrial fibrillation and flutter	3	Rate	2020	0	0	0
2362	2	DALYs (Disability-Adjusted Life Years)	6	China	1	Male	243	75-84 years	500	Atrial fibrillation and flutter	1	Number	2020	203531.029734083	266171.715708328	154070.243773815
2363	2	DALYs (Disability-Adjusted Life Years)	6	China	2	Female	243	75-84 years	500	Atrial fibrillation and flutter	1	Number	2020	241774.430814256	299573.658765404	185135.743735642
2364	2	DALYs (Disability-Adjusted Life Years)	6	China	3	Both	243	75-84 years	500	Atrial fibrillation and flutter	1	Number	2020	445305.460548338	561289.874319699	352706.263985388
2365	2	DALYs (Disability-Adjusted Life Years)	6	China	1	Male	243	75-84 years	500	Atrial fibrillation and flutter	2	Percent	2020	0.00614095820370354	0.00774016795286853	0.00499308141092503
2366	2	DALYs (Disability-Adjusted Life Years)	6	China	2	Female	243	75-84 years	500	Atrial fibrillation and flutter	2	Percent	2020	0.0084402277715928	0.0100414776268377	0.00677093770180221
2367	2	DALYs (Disability-Adjusted Life Years)	6	China	3	Both	243	75-84 years	500	Atrial fibrillation and flutter	2	Percent	2020	0.00720050188846756	0.00875311106931773	0.00592161096186962
2368	2	DALYs (Disability-Adjusted Life Years)	6	China	1	Male	243	75-84 years	500	Atrial fibrillation and flutter	3	Rate	2020	874.089349913541	1143.10757555168	661.673845984199
2369	2	DALYs (Disability-Adjusted Life Years)	6	China	2	Female	243	75-84 years	500	Atrial fibrillation and flutter	3	Rate	2020	881.522405826073	1092.26145836686	675.014746896963
2370	2	DALYs (Disability-Adjusted Life Years)	6	China	3	Both	243	75-84 years	500	Atrial fibrillation and flutter	3	Rate	2020	878.109433061449	1106.82211872069	695.510666148256
2371	2	DALYs (Disability-Adjusted Life Years)	6	China	1	Male	284	20-54 years	500	Atrial fibrillation and flutter	1	Number	2020	77958.9374639815	115080.389874002	48375.9462362164
2372	2	DALYs (Disability-Adjusted Life Years)	6	China	2	Female	284	20-54 years	500	Atrial fibrillation and flutter	1	Number	2020	56993.9704705359	84947.1477907902	35839.3169003668
2373	2	DALYs (Disability-Adjusted Life Years)	6	China	3	Both	284	20-54 years	500	Atrial fibrillation and flutter	1	Number	2020	134952.907934517	199273.37111563	84421.8888049859
2374	2	DALYs (Disability-Adjusted Life Years)	6	China	1	Male	284	20-54 years	500	Atrial fibrillation and flutter	2	Percent	2020	0.00105605083227309	0.00148685738871105	0.000719971111475541
2375	2	DALYs (Disability-Adjusted Life Years)	6	China	2	Female	284	20-54 years	500	Atrial fibrillation and flutter	2	Percent	2020	0.00105607006568247	0.00151638116255443	0.000725876563301319
2376	2	DALYs (Disability-Adjusted Life Years)	6	China	3	Both	284	20-54 years	500	Atrial fibrillation and flutter	2	Percent	2020	0.0010546755683816	0.00147704955872709	0.000727004088635717
2377	2	DALYs (Disability-Adjusted Life Years)	6	China	1	Male	284	20-54 years	500	Atrial fibrillation and flutter	3	Rate	2020	20.9892266978356	30.9835981622597	13.0244682047312
2378	2	DALYs (Disability-Adjusted Life Years)	6	China	2	Female	284	20-54 years	500	Atrial fibrillation and flutter	3	Rate	2020	16.2242946719749	24.1816379157875	10.2022658437956
2379	2	DALYs (Disability-Adjusted Life Years)	6	China	3	Both	284	20-54 years	500	Atrial fibrillation and flutter	3	Rate	2020	18.6731395680088	27.5730217894625	11.6812726481992
2380	2	DALYs (Disability-Adjusted Life Years)	6	China	1	Male	388	1-5 months	500	Atrial fibrillation and flutter	1	Number	2020	0	0	0
2381	2	DALYs (Disability-Adjusted Life Years)	6	China	2	Female	388	1-5 months	500	Atrial fibrillation and flutter	1	Number	2020	0	0	0
2382	2	DALYs (Disability-Adjusted Life Years)	6	China	3	Both	388	1-5 months	500	Atrial fibrillation and flutter	1	Number	2020	0	0	0
2383	2	DALYs (Disability-Adjusted Life Years)	6	China	1	Male	388	1-5 months	500	Atrial fibrillation and flutter	2	Percent	2020	0	0	0
2384	2	DALYs (Disability-Adjusted Life Years)	6	China	2	Female	388	1-5 months	500	Atrial fibrillation and flutter	2	Percent	2020	0	0	0
2385	2	DALYs (Disability-Adjusted Life Years)	6	China	3	Both	388	1-5 months	500	Atrial fibrillation and flutter	2	Percent	2020	0	0	0
2386	2	DALYs (Disability-Adjusted Life Years)	6	China	1	Male	388	1-5 months	500	Atrial fibrillation and flutter	3	Rate	2020	0	0	0
2387	2	DALYs (Disability-Adjusted Life Years)	6	China	2	Female	388	1-5 months	500	Atrial fibrillation and flutter	3	Rate	2020	0	0	0
2388	2	DALYs (Disability-Adjusted Life Years)	6	China	3	Both	388	1-5 months	500	Atrial fibrillation and flutter	3	Rate	2020	0	0	0
2389	2	DALYs (Disability-Adjusted Life Years)	6	China	1	Male	389	6-11 months	500	Atrial fibrillation and flutter	1	Number	2020	0	0	0
2390	2	DALYs (Disability-Adjusted Life Years)	6	China	2	Female	389	6-11 months	500	Atrial fibrillation and flutter	1	Number	2020	0	0	0
2391	2	DALYs (Disability-Adjusted Life Years)	6	China	3	Both	389	6-11 months	500	Atrial fibrillation and flutter	1	Number	2020	0	0	0
2392	2	DALYs (Disability-Adjusted Life Years)	6	China	1	Male	389	6-11 months	500	Atrial fibrillation and flutter	2	Percent	2020	0	0	0
2393	2	DALYs (Disability-Adjusted Life Years)	6	China	2	Female	389	6-11 months	500	Atrial fibrillation and flutter	2	Percent	2020	0	0	0
2394	2	DALYs (Disability-Adjusted Life Years)	6	China	3	Both	389	6-11 months	500	Atrial fibrillation and flutter	2	Percent	2020	0	0	0
2395	2	DALYs (Disability-Adjusted Life Years)	6	China	1	Male	389	6-11 months	500	Atrial fibrillation and flutter	3	Rate	2020	0	0	0
2396	2	DALYs (Disability-Adjusted Life Years)	6	China	2	Female	389	6-11 months	500	Atrial fibrillation and flutter	3	Rate	2020	0	0	0
2397	2	DALYs (Disability-Adjusted Life Years)	6	China	3	Both	389	6-11 months	500	Atrial fibrillation and flutter	3	Rate	2020	0	0	0
2398	2	DALYs (Disability-Adjusted Life Years)	6	China	1	Male	420	<70 years	500	Atrial fibrillation and flutter	1	Number	2020	306368.124998329	415656.166872795	206357.227185652
2399	2	DALYs (Disability-Adjusted Life Years)	6	China	2	Female	420	<70 years	500	Atrial fibrillation and flutter	1	Number	2020	233315.69235668	317890.485212537	166485.123330842
2400	2	DALYs (Disability-Adjusted Life Years)	6	China	3	Both	420	<70 years	500	Atrial fibrillation and flutter	1	Number	2020	539683.817355009	732131.208970436	371245.603283374
2401	2	DALYs (Disability-Adjusted Life Years)	6	China	1	Male	420	<70 years	500	Atrial fibrillation and flutter	2	Percent	2020	0.00198625295417602	0.00260344238045451	0.00145331912021453
2402	2	DALYs (Disability-Adjusted Life Years)	6	China	2	Female	420	<70 years	500	Atrial fibrillation and flutter	2	Percent	2020	0.00207040501609375	0.00266644832711687	0.00156411319228521
2403	2	DALYs (Disability-Adjusted Life Years)	6	China	3	Both	420	<70 years	500	Atrial fibrillation and flutter	2	Percent	2020	0.00201921066151221	0.00261096051673532	0.00150636052493705
2404	2	DALYs (Disability-Adjusted Life Years)	6	China	1	Male	420	<70 years	500	Atrial fibrillation and flutter	3	Rate	2020	45.4209783184118	61.6236096478588	30.5937412447793
2405	2	DALYs (Disability-Adjusted Life Years)	6	China	2	Female	420	<70 years	500	Atrial fibrillation and flutter	3	Rate	2020	36.921629285009	50.3053803612404	26.3458575932104
2406	2	DALYs (Disability-Adjusted Life Years)	6	China	3	Both	420	<70 years	500	Atrial fibrillation and flutter	3	Rate	2020	41.3098332432102	56.0406244955529	28.4168127165149
3193	5	Prevalence	6	China	1	Male	37	20+ years	500	Atrial fibrillation and flutter	1	Number	2019	5148144.35462578	6677702.16755644	4063322.29916964
3194	5	Prevalence	6	China	2	Female	37	20+ years	500	Atrial fibrillation and flutter	1	Number	2019	4569051.10592676	5951754.92411639	3604832.2091825
3195	5	Prevalence	6	China	3	Both	37	20+ years	500	Atrial fibrillation and flutter	1	Number	2019	9717195.46055254	12594340.7717559	7715909.98372534
3196	5	Prevalence	6	China	1	Male	37	20+ years	500	Atrial fibrillation and flutter	2	Percent	2019	0.009565827490137	0.0124068640852054	0.0075639088093781
3197	5	Prevalence	6	China	2	Female	37	20+ years	500	Atrial fibrillation and flutter	2	Percent	2019	0.0085284157854536	0.0111103516058609	0.0067310743648117
3198	5	Prevalence	6	China	3	Both	37	20+ years	500	Atrial fibrillation and flutter	2	Percent	2019	0.0090482928224276	0.0117241937093591	0.0071829276051034
3199	5	Prevalence	6	China	1	Male	37	20+ years	500	Atrial fibrillation and flutter	3	Rate	2019	941.72573399901	1221.52052117933	743.28435861007
3200	5	Prevalence	6	China	2	Female	37	20+ years	500	Atrial fibrillation and flutter	3	Rate	2019	850.07881471979	1107.33293502291	670.68444204325
3201	5	Prevalence	6	China	3	Both	37	20+ years	500	Atrial fibrillation and flutter	3	Rate	2019	896.29052200558	1161.67142160084	711.69680749306
3202	5	Prevalence	6	China	1	Male	37	20+ years	500	Atrial fibrillation and flutter	1	Number	2020	5318964.20759752	6887629.92179323	4184202.40939161
3203	5	Prevalence	6	China	2	Female	37	20+ years	500	Atrial fibrillation and flutter	1	Number	2020	4745570.27841466	6163560.41797679	3750137.57976405
3204	5	Prevalence	6	China	3	Both	37	20+ years	500	Atrial fibrillation and flutter	1	Number	2020	10064534.4860122	13018420.6655979	8026737.45989755
3205	5	Prevalence	6	China	1	Male	37	20+ years	500	Atrial fibrillation and flutter	2	Percent	2020	0.0098521884820456	0.0127559521927693	0.007753105079694
3206	5	Prevalence	6	China	2	Female	37	20+ years	500	Atrial fibrillation and flutter	2	Percent	2020	0.0088431511803459	0.0114863344492543	0.0069855089158555
3207	5	Prevalence	6	China	3	Both	37	20+ years	500	Atrial fibrillation and flutter	2	Percent	2020	0.0093491811867364	0.0120910975555743	0.0074530357793723
3208	5	Prevalence	6	China	1	Male	37	20+ years	500	Atrial fibrillation and flutter	3	Rate	2020	970.37137918488	1256.55272073064	763.34979975809
3209	5	Prevalence	6	China	2	Female	37	20+ years	500	Atrial fibrillation and flutter	3	Rate	2020	881.625827208	1145.05817704602	696.6956449769
3210	5	Prevalence	6	China	3	Both	37	20+ years	500	Atrial fibrillation and flutter	3	Rate	2020	926.40140479884	1198.29518291519	738.83008390852
3211	5	Prevalence	6	China	1	Male	39	0-14 years	500	Atrial fibrillation and flutter	1	Number	2019	0	0	0
3212	5	Prevalence	6	China	2	Female	39	0-14 years	500	Atrial fibrillation and flutter	1	Number	2019	0	0	0
3213	5	Prevalence	6	China	3	Both	39	0-14 years	500	Atrial fibrillation and flutter	1	Number	2019	0	0	0
3214	5	Prevalence	6	China	1	Male	39	0-14 years	500	Atrial fibrillation and flutter	2	Percent	2019	0	0	0
3215	5	Prevalence	6	China	2	Female	39	0-14 years	500	Atrial fibrillation and flutter	2	Percent	2019	0	0	0
3216	5	Prevalence	6	China	3	Both	39	0-14 years	500	Atrial fibrillation and flutter	2	Percent	2019	0	0	0
3217	5	Prevalence	6	China	1	Male	39	0-14 years	500	Atrial fibrillation and flutter	3	Rate	2019	0	0	0
3218	5	Prevalence	6	China	2	Female	39	0-14 years	500	Atrial fibrillation and flutter	3	Rate	2019	0	0	0
3219	5	Prevalence	6	China	3	Both	39	0-14 years	500	Atrial fibrillation and flutter	3	Rate	2019	0	0	0
3220	5	Prevalence	6	China	1	Male	39	0-14 years	500	Atrial fibrillation and flutter	1	Number	2020	0	0	0
3221	5	Prevalence	6	China	2	Female	39	0-14 years	500	Atrial fibrillation and flutter	1	Number	2020	0	0	0
3222	5	Prevalence	6	China	3	Both	39	0-14 years	500	Atrial fibrillation and flutter	1	Number	2020	0	0	0
3223	5	Prevalence	6	China	1	Male	39	0-14 years	500	Atrial fibrillation and flutter	2	Percent	2020	0	0	0
3224	5	Prevalence	6	China	2	Female	39	0-14 years	500	Atrial fibrillation and flutter	2	Percent	2020	0	0	0
3225	5	Prevalence	6	China	3	Both	39	0-14 years	500	Atrial fibrillation and flutter	2	Percent	2020	0	0	0
3226	5	Prevalence	6	China	1	Male	39	0-14 years	500	Atrial fibrillation and flutter	3	Rate	2020	0	0	0
3227	5	Prevalence	6	China	2	Female	39	0-14 years	500	Atrial fibrillation and flutter	3	Rate	2020	0	0	0
3228	5	Prevalence	6	China	3	Both	39	0-14 years	500	Atrial fibrillation and flutter	3	Rate	2020	0	0	0
3229	5	Prevalence	6	China	1	Male	41	50-74 years	500	Atrial fibrillation and flutter	1	Number	2019	3246230.90009414	4324697.53569196	2393729.23141932
3230	5	Prevalence	6	China	2	Female	41	50-74 years	500	Atrial fibrillation and flutter	1	Number	2019	2405126.04895982	3212293.43614851	1809960.95060041
3231	5	Prevalence	6	China	3	Both	41	50-74 years	500	Atrial fibrillation and flutter	1	Number	2019	5651356.94905396	7534946.58948532	4133749.84168865
3232	5	Prevalence	6	China	1	Male	41	50-74 years	500	Atrial fibrillation and flutter	2	Percent	2019	0.0158972152270391	0.0211817123012597	0.0117201407886306
3233	5	Prevalence	6	China	2	Female	41	50-74 years	500	Atrial fibrillation and flutter	2	Percent	2019	0.0117130473710268	0.0156446435230654	0.008814821918096
3234	5	Prevalence	6	China	3	Both	41	50-74 years	500	Atrial fibrillation and flutter	2	Percent	2019	0.0137993275096737	0.0184047922489925	0.0100965040598323
3235	5	Prevalence	6	China	1	Male	41	50-74 years	500	Atrial fibrillation and flutter	3	Rate	2019	1587.07628955103	2114.33663519667	1170.28979875727
3236	5	Prevalence	6	China	2	Female	41	50-74 years	500	Atrial fibrillation and flutter	3	Rate	2019	1170.63400749573	1563.50222893187	880.95251470437
3237	5	Prevalence	6	China	3	Both	41	50-74 years	500	Atrial fibrillation and flutter	3	Rate	2019	1378.39126004795	1837.80720586289	1008.24009249001
3238	5	Prevalence	6	China	1	Male	41	50-74 years	500	Atrial fibrillation and flutter	1	Number	2020	3364462.24033952	4502895.71328796	2501376.7655557
3239	5	Prevalence	6	China	2	Female	41	50-74 years	500	Atrial fibrillation and flutter	1	Number	2020	2499996.49303767	3330916.84218748	1880416.52651995
3240	5	Prevalence	6	China	3	Both	41	50-74 years	500	Atrial fibrillation and flutter	1	Number	2020	5864458.73337718	7812355.91993948	4316154.54003457
3241	5	Prevalence	6	China	1	Male	41	50-74 years	500	Atrial fibrillation and flutter	2	Percent	2020	0.0159964471193519	0.0214114580412466	0.0118931675294911
3242	5	Prevalence	6	China	2	Female	41	50-74 years	500	Atrial fibrillation and flutter	2	Percent	2020	0.0118097186286511	0.0157353525193873	0.0088832012391729
3243	5	Prevalence	6	China	3	Both	41	50-74 years	500	Atrial fibrillation and flutter	2	Percent	2020	0.0138963161454964	0.0185184306668264	0.0102310082250722
3244	5	Prevalence	6	China	1	Male	41	50-74 years	500	Atrial fibrillation and flutter	3	Rate	2020	1597.14535585084	2137.57161252396	1187.42966897953
3245	5	Prevalence	6	China	2	Female	41	50-74 years	500	Atrial fibrillation and flutter	3	Rate	2020	1180.38604948427	1572.70931517705	887.84821950963
3246	5	Prevalence	6	China	3	Both	41	50-74 years	500	Atrial fibrillation and flutter	3	Rate	2020	1388.20333672729	1849.29915083838	1021.69704088891
3247	5	Prevalence	6	China	1	Male	157	25+ years	500	Atrial fibrillation and flutter	1	Number	2019	5148144.35462578	6677702.16755644	4063322.29916964
3248	5	Prevalence	6	China	2	Female	157	25+ years	500	Atrial fibrillation and flutter	1	Number	2019	4569051.10592676	5951754.92411639	3604832.2091825
3249	5	Prevalence	6	China	3	Both	157	25+ years	500	Atrial fibrillation and flutter	1	Number	2019	9717195.46055254	12594340.7717559	7715909.98372534
3250	5	Prevalence	6	China	1	Male	157	25+ years	500	Atrial fibrillation and flutter	2	Percent	2019	0.0103107372151583	0.0133818567810535	0.0081515387410737
3251	5	Prevalence	6	China	2	Female	157	25+ years	500	Atrial fibrillation and flutter	2	Percent	2019	0.0091497518086792	0.0119179474972041	0.0072202418853776
3252	5	Prevalence	6	China	3	Both	157	25+ years	500	Atrial fibrillation and flutter	2	Percent	2019	0.0097302015004317	0.0126052534173661	0.0077274438827611
3253	5	Prevalence	6	China	1	Male	157	25+ years	500	Atrial fibrillation and flutter	3	Rate	2019	1018.51856223678	1321.12915688422	803.89532634924
3254	5	Prevalence	6	China	2	Female	157	25+ years	500	Atrial fibrillation and flutter	3	Rate	2019	912.81186031432	1189.05049614577	720.17876769129
3255	5	Prevalence	6	China	3	Both	157	25+ years	500	Atrial fibrillation and flutter	3	Rate	2019	965.92303087851	1251.92128320938	766.98829283835
3256	5	Prevalence	6	China	1	Male	157	25+ years	500	Atrial fibrillation and flutter	1	Number	2020	5318964.20759752	6887629.92179323	4184202.40939161
3257	5	Prevalence	6	China	2	Female	157	25+ years	500	Atrial fibrillation and flutter	1	Number	2020	4745570.27841466	6163560.41797679	3750137.57976405
3258	5	Prevalence	6	China	3	Both	157	25+ years	500	Atrial fibrillation and flutter	1	Number	2020	10064534.4860122	13018420.6655979	8026737.45989755
3259	5	Prevalence	6	China	1	Male	157	25+ years	500	Atrial fibrillation and flutter	2	Percent	2020	0.0105870716108952	0.0137192965899729	0.0083321122055013
3260	5	Prevalence	6	China	2	Female	157	25+ years	500	Atrial fibrillation and flutter	2	Percent	2020	0.0094580432655672	0.0122830812841474	0.0074704308943759
3261	5	Prevalence	6	China	3	Both	157	25+ years	500	Atrial fibrillation and flutter	2	Percent	2020	0.0100229180759153	0.0129632560093619	0.0079920368308524
3262	5	Prevalence	6	China	1	Male	157	25+ years	500	Atrial fibrillation and flutter	3	Rate	2020	1046.45784511344	1355.0785612739	823.2037791486
3263	5	Prevalence	6	China	2	Female	157	25+ years	500	Atrial fibrillation and flutter	3	Rate	2020	943.7723460764	1225.77425569196	745.80628546619
3264	5	Prevalence	6	China	3	Both	157	25+ years	500	Atrial fibrillation and flutter	3	Rate	2020	995.3919765437	1287.53411256294	793.85192395227
3265	5	Prevalence	6	China	1	Male	158	<20 years	500	Atrial fibrillation and flutter	1	Number	2019	0	0	0
3266	5	Prevalence	6	China	2	Female	158	<20 years	500	Atrial fibrillation and flutter	1	Number	2019	0	0	0
3267	5	Prevalence	6	China	3	Both	158	<20 years	500	Atrial fibrillation and flutter	1	Number	2019	0	0	0
3268	5	Prevalence	6	China	1	Male	158	<20 years	500	Atrial fibrillation and flutter	2	Percent	2019	0	0	0
3269	5	Prevalence	6	China	2	Female	158	<20 years	500	Atrial fibrillation and flutter	2	Percent	2019	0	0	0
3270	5	Prevalence	6	China	3	Both	158	<20 years	500	Atrial fibrillation and flutter	2	Percent	2019	0	0	0
3271	5	Prevalence	6	China	1	Male	158	<20 years	500	Atrial fibrillation and flutter	3	Rate	2019	0	0	0
3272	5	Prevalence	6	China	2	Female	158	<20 years	500	Atrial fibrillation and flutter	3	Rate	2019	0	0	0
3273	5	Prevalence	6	China	3	Both	158	<20 years	500	Atrial fibrillation and flutter	3	Rate	2019	0	0	0
3274	5	Prevalence	6	China	1	Male	158	<20 years	500	Atrial fibrillation and flutter	1	Number	2020	0	0	0
3275	5	Prevalence	6	China	2	Female	158	<20 years	500	Atrial fibrillation and flutter	1	Number	2020	0	0	0
3276	5	Prevalence	6	China	3	Both	158	<20 years	500	Atrial fibrillation and flutter	1	Number	2020	0	0	0
3277	5	Prevalence	6	China	1	Male	158	<20 years	500	Atrial fibrillation and flutter	2	Percent	2020	0	0	0
3278	5	Prevalence	6	China	2	Female	158	<20 years	500	Atrial fibrillation and flutter	2	Percent	2020	0	0	0
3279	5	Prevalence	6	China	3	Both	158	<20 years	500	Atrial fibrillation and flutter	2	Percent	2020	0	0	0
3280	5	Prevalence	6	China	1	Male	158	<20 years	500	Atrial fibrillation and flutter	3	Rate	2020	0	0	0
3281	5	Prevalence	6	China	2	Female	158	<20 years	500	Atrial fibrillation and flutter	3	Rate	2020	0	0	0
3282	5	Prevalence	6	China	3	Both	158	<20 years	500	Atrial fibrillation and flutter	3	Rate	2020	0	0	0
3283	5	Prevalence	6	China	1	Male	159	10-24 years	500	Atrial fibrillation and flutter	1	Number	2019	0	0	0
3284	5	Prevalence	6	China	2	Female	159	10-24 years	500	Atrial fibrillation and flutter	1	Number	2019	0	0	0
3285	5	Prevalence	6	China	3	Both	159	10-24 years	500	Atrial fibrillation and flutter	1	Number	2019	0	0	0
3286	5	Prevalence	6	China	1	Male	159	10-24 years	500	Atrial fibrillation and flutter	2	Percent	2019	0	0	0
3287	5	Prevalence	6	China	2	Female	159	10-24 years	500	Atrial fibrillation and flutter	2	Percent	2019	0	0	0
3288	5	Prevalence	6	China	3	Both	159	10-24 years	500	Atrial fibrillation and flutter	2	Percent	2019	0	0	0
3289	5	Prevalence	6	China	1	Male	159	10-24 years	500	Atrial fibrillation and flutter	3	Rate	2019	0	0	0
3290	5	Prevalence	6	China	2	Female	159	10-24 years	500	Atrial fibrillation and flutter	3	Rate	2019	0	0	0
3291	5	Prevalence	6	China	3	Both	159	10-24 years	500	Atrial fibrillation and flutter	3	Rate	2019	0	0	0
3292	5	Prevalence	6	China	1	Male	159	10-24 years	500	Atrial fibrillation and flutter	1	Number	2020	0	0	0
3293	5	Prevalence	6	China	2	Female	159	10-24 years	500	Atrial fibrillation and flutter	1	Number	2020	0	0	0
3294	5	Prevalence	6	China	3	Both	159	10-24 years	500	Atrial fibrillation and flutter	1	Number	2020	0	0	0
3295	5	Prevalence	6	China	1	Male	159	10-24 years	500	Atrial fibrillation and flutter	2	Percent	2020	0	0	0
3296	5	Prevalence	6	China	2	Female	159	10-24 years	500	Atrial fibrillation and flutter	2	Percent	2020	0	0	0
3297	5	Prevalence	6	China	3	Both	159	10-24 years	500	Atrial fibrillation and flutter	2	Percent	2020	0	0	0
3298	5	Prevalence	6	China	1	Male	159	10-24 years	500	Atrial fibrillation and flutter	3	Rate	2020	0	0	0
3299	5	Prevalence	6	China	2	Female	159	10-24 years	500	Atrial fibrillation and flutter	3	Rate	2020	0	0	0
3300	5	Prevalence	6	China	3	Both	159	10-24 years	500	Atrial fibrillation and flutter	3	Rate	2020	0	0	0
3301	5	Prevalence	6	China	1	Male	160	85+ years	500	Atrial fibrillation and flutter	1	Number	2019	342867.199606739	467754.527646908	242670.219313536
3302	5	Prevalence	6	China	2	Female	160	85+ years	500	Atrial fibrillation and flutter	1	Number	2019	684169.047396002	975817.884173032	465821.879270618
3303	5	Prevalence	6	China	3	Both	160	85+ years	500	Atrial fibrillation and flutter	1	Number	2019	1027036.24700274	1455472.10490595	703796.084345159
3304	5	Prevalence	6	China	1	Male	160	85+ years	500	Atrial fibrillation and flutter	2	Percent	2019	0.0876341584845727	0.119554417916288	0.0620248177894712
3305	5	Prevalence	6	China	2	Female	160	85+ years	500	Atrial fibrillation and flutter	2	Percent	2019	0.0887536793099289	0.126587535614821	0.0604286782152393
3306	5	Prevalence	6	China	3	Both	160	85+ years	500	Atrial fibrillation and flutter	2	Percent	2019	0.0883767697236552	0.125243504813516	0.0605617187687439
3307	5	Prevalence	6	China	1	Male	160	85+ years	500	Atrial fibrillation and flutter	3	Rate	2019	8763.32458357666	11955.3131822145	6202.39527447187
3308	5	Prevalence	6	China	2	Female	160	85+ years	500	Atrial fibrillation and flutter	3	Rate	2019	8875.3195527097	12658.7070552928	6042.83115248491
3309	5	Prevalence	6	China	3	Both	160	85+ years	500	Atrial fibrillation and flutter	3	Rate	2019	8837.61404294232	12524.2908913548	6056.14278612699
3310	5	Prevalence	6	China	1	Male	160	85+ years	500	Atrial fibrillation and flutter	1	Number	2020	365498.566696871	498735.344902699	258337.343245305
3311	5	Prevalence	6	China	2	Female	160	85+ years	500	Atrial fibrillation and flutter	1	Number	2020	727575.002581439	1040662.74032498	492243.16172649
3312	5	Prevalence	6	China	3	Both	160	85+ years	500	Atrial fibrillation and flutter	1	Number	2020	1093073.56927831	1555421.44633141	745325.563193006
3313	5	Prevalence	6	China	1	Male	160	85+ years	500	Atrial fibrillation and flutter	2	Percent	2020	0.0877900637453417	0.119792582086345	0.0620506281901957
3314	5	Prevalence	6	China	2	Female	160	85+ years	500	Atrial fibrillation and flutter	2	Percent	2020	0.0886892332809277	0.12685348909634	0.0600029413031131
3315	5	Prevalence	6	China	3	Both	160	85+ years	500	Atrial fibrillation and flutter	2	Percent	2020	0.0883865289033509	0.125771946852893	0.0602673535210406
3316	5	Prevalence	6	China	1	Male	160	85+ years	500	Atrial fibrillation and flutter	3	Rate	2020	8778.92196907163	11979.1404811446	6205.01305530079
3317	5	Prevalence	6	China	2	Female	160	85+ years	500	Atrial fibrillation and flutter	3	Rate	2020	8868.88198893797	12685.3107947369	6000.27006937376
3318	5	Prevalence	6	China	3	Both	160	85+ years	500	Atrial fibrillation and flutter	3	Rate	2020	8838.59696163464	12577.1436214334	6026.70528628347
3319	5	Prevalence	6	China	1	Male	162	10-19 years	500	Atrial fibrillation and flutter	1	Number	2019	0	0	0
3320	5	Prevalence	6	China	2	Female	162	10-19 years	500	Atrial fibrillation and flutter	1	Number	2019	0	0	0
3321	5	Prevalence	6	China	3	Both	162	10-19 years	500	Atrial fibrillation and flutter	1	Number	2019	0	0	0
3322	5	Prevalence	6	China	1	Male	162	10-19 years	500	Atrial fibrillation and flutter	2	Percent	2019	0	0	0
3323	5	Prevalence	6	China	2	Female	162	10-19 years	500	Atrial fibrillation and flutter	2	Percent	2019	0	0	0
3324	5	Prevalence	6	China	3	Both	162	10-19 years	500	Atrial fibrillation and flutter	2	Percent	2019	0	0	0
3325	5	Prevalence	6	China	1	Male	162	10-19 years	500	Atrial fibrillation and flutter	3	Rate	2019	0	0	0
3326	5	Prevalence	6	China	2	Female	162	10-19 years	500	Atrial fibrillation and flutter	3	Rate	2019	0	0	0
3327	5	Prevalence	6	China	3	Both	162	10-19 years	500	Atrial fibrillation and flutter	3	Rate	2019	0	0	0
3328	5	Prevalence	6	China	1	Male	162	10-19 years	500	Atrial fibrillation and flutter	1	Number	2020	0	0	0
3329	5	Prevalence	6	China	2	Female	162	10-19 years	500	Atrial fibrillation and flutter	1	Number	2020	0	0	0
3330	5	Prevalence	6	China	3	Both	162	10-19 years	500	Atrial fibrillation and flutter	1	Number	2020	0	0	0
3331	5	Prevalence	6	China	1	Male	162	10-19 years	500	Atrial fibrillation and flutter	2	Percent	2020	0	0	0
3332	5	Prevalence	6	China	2	Female	162	10-19 years	500	Atrial fibrillation and flutter	2	Percent	2020	0	0	0
3333	5	Prevalence	6	China	3	Both	162	10-19 years	500	Atrial fibrillation and flutter	2	Percent	2020	0	0	0
3334	5	Prevalence	6	China	1	Male	162	10-19 years	500	Atrial fibrillation and flutter	3	Rate	2020	0	0	0
3335	5	Prevalence	6	China	2	Female	162	10-19 years	500	Atrial fibrillation and flutter	3	Rate	2020	0	0	0
3336	5	Prevalence	6	China	3	Both	162	10-19 years	500	Atrial fibrillation and flutter	3	Rate	2020	0	0	0
3337	5	Prevalence	6	China	1	Male	169	10 to 54 years	500	Atrial fibrillation and flutter	1	Number	2019	753825.467400213	1053690.15260957	513036.404161929
3338	5	Prevalence	6	China	2	Female	169	10 to 54 years	500	Atrial fibrillation and flutter	1	Number	2019	559635.537034863	781488.995868047	375607.90121241
3339	5	Prevalence	6	China	3	Both	169	10 to 54 years	500	Atrial fibrillation and flutter	1	Number	2019	1313461.00443508	1816223.79147341	883519.321228578
3340	5	Prevalence	6	China	1	Male	169	10 to 54 years	500	Atrial fibrillation and flutter	2	Percent	2019	0.0017098649570557	0.0023952063791032	0.0011609727705547
3341	5	Prevalence	6	China	2	Female	169	10 to 54 years	500	Atrial fibrillation and flutter	2	Percent	2019	0.001319584103518	0.0018481946507197	0.000885610354913
3342	5	Prevalence	6	China	3	Both	169	10 to 54 years	500	Atrial fibrillation and flutter	2	Percent	2019	0.0015185061023949	0.0021059506879059	0.0010203915184616
3343	5	Prevalence	6	China	1	Male	169	10 to 54 years	500	Atrial fibrillation and flutter	3	Rate	2019	163.63015913494	228.72069836676	111.36295082276
3344	5	Prevalence	6	China	2	Female	169	10 to 54 years	500	Atrial fibrillation and flutter	3	Rate	2019	129.91397169613	181.41510424439	87.19373774134
3345	5	Prevalence	6	China	3	Both	169	10 to 54 years	500	Atrial fibrillation and flutter	3	Rate	2019	147.3377693762	203.73529265056	99.10896901471
3346	5	Prevalence	6	China	1	Male	169	10 to 54 years	500	Atrial fibrillation and flutter	1	Number	2020	746240.378902551	1033961.1163588	506740.573381196
3347	5	Prevalence	6	China	2	Female	169	10 to 54 years	500	Atrial fibrillation and flutter	1	Number	2020	555307.280180216	777742.35969856	375273.531971174
3348	5	Prevalence	6	China	3	Both	169	10 to 54 years	500	Atrial fibrillation and flutter	1	Number	2020	1301547.65908277	1801797.46904955	878643.103339561
3349	5	Prevalence	6	China	1	Male	169	10 to 54 years	500	Atrial fibrillation and flutter	2	Percent	2020	0.0017093550365917	0.0023722320885635	0.0011591362065106
3350	5	Prevalence	6	China	2	Female	169	10 to 54 years	500	Atrial fibrillation and flutter	2	Percent	2020	0.0013280515060263	0.0018628399523783	0.0008983271882836
3351	5	Prevalence	6	China	3	Both	169	10 to 54 years	500	Atrial fibrillation and flutter	2	Percent	2020	0.0015228124971458	0.0021115880002607	0.0010267759042524
3352	5	Prevalence	6	China	1	Male	169	10 to 54 years	500	Atrial fibrillation and flutter	3	Rate	2020	163.50566210384	226.54697025172	111.02984414676
3353	5	Prevalence	6	China	2	Female	169	10 to 54 years	500	Atrial fibrillation and flutter	3	Rate	2020	130.69942593878	183.05266933991	88.32593583634
3354	5	Prevalence	6	China	3	Both	169	10 to 54 years	500	Atrial fibrillation and flutter	3	Rate	2020	147.68935093892	204.45374925022	99.7014813354
3355	5	Prevalence	6	China	1	Male	197	15-39 years	500	Atrial fibrillation and flutter	1	Number	2019	34186.6255366185	59726.5108765948	16653.8997474754
3356	5	Prevalence	6	China	2	Female	197	15-39 years	500	Atrial fibrillation and flutter	1	Number	2019	28036.7524532529	49379.3152494993	13394.8155119049
3357	5	Prevalence	6	China	3	Both	197	15-39 years	500	Atrial fibrillation and flutter	1	Number	2019	62223.3779898713	109387.897217163	29854.3239139308
3358	5	Prevalence	6	China	1	Male	197	15-39 years	500	Atrial fibrillation and flutter	2	Percent	2019	0.0001461427405741	0.0002557842238947	7.15091365305e-05
3359	5	Prevalence	6	China	2	Female	197	15-39 years	500	Atrial fibrillation and flutter	2	Percent	2019	0.0001254974980804	0.0002214129968313	5.99462835014e-05
3360	5	Prevalence	6	China	3	Both	197	15-39 years	500	Atrial fibrillation and flutter	2	Percent	2019	0.0001360572394487	0.00023919477138	6.54809153635e-05
3361	5	Prevalence	6	China	1	Male	197	15-39 years	500	Atrial fibrillation and flutter	3	Rate	2019	13.96240965569	24.39334093595	6.80174094369
3362	5	Prevalence	6	China	2	Female	197	15-39 years	500	Atrial fibrillation and flutter	3	Rate	2019	12.40311407312	21.84480106651	5.92570145418
3363	5	Prevalence	6	China	3	Both	197	15-39 years	500	Atrial fibrillation and flutter	3	Rate	2019	13.21389112343	23.22985043153	6.33992879375
3364	5	Prevalence	6	China	1	Male	197	15-39 years	500	Atrial fibrillation and flutter	1	Number	2020	35476.2766450725	61727.567880239	17191.5449741649
3365	5	Prevalence	6	China	2	Female	197	15-39 years	500	Atrial fibrillation and flutter	1	Number	2020	29537.4830995715	52299.0344828303	13972.3884104227
3366	5	Prevalence	6	China	3	Both	197	15-39 years	500	Atrial fibrillation and flutter	1	Number	2020	65013.759744644	114449.538062266	31333.7773325777
3367	5	Prevalence	6	China	1	Male	197	15-39 years	500	Atrial fibrillation and flutter	2	Percent	2020	0.0001528566672573	0.0002665238464296	7.42804781283e-05
3368	5	Prevalence	6	China	2	Female	197	15-39 years	500	Atrial fibrillation and flutter	2	Percent	2020	0.0001342910242044	0.0002378542140512	6.34787727187e-05
3369	5	Prevalence	6	China	3	Both	197	15-39 years	500	Atrial fibrillation and flutter	2	Percent	2020	0.0001438227197182	0.0002532530536239	6.9518770417e-05
3370	5	Prevalence	6	China	1	Male	197	15-39 years	500	Atrial fibrillation and flutter	3	Rate	2020	14.60472369582	25.41174437006	7.0773426074
3371	5	Prevalence	6	China	2	Female	197	15-39 years	500	Atrial fibrillation and flutter	3	Rate	2020	13.27312186193	23.50137469777	6.27870741216
3372	5	Prevalence	6	China	3	Both	197	15-39 years	500	Atrial fibrillation and flutter	3	Rate	2020	13.96806629117	24.58923681581	6.73199459089
3373	5	Prevalence	6	China	1	Male	228	55+ years	500	Atrial fibrillation and flutter	1	Number	2019	4394318.88722557	5834292.54426137	3399582.81978385
3374	5	Prevalence	6	China	2	Female	228	55+ years	500	Atrial fibrillation and flutter	1	Number	2019	4009415.5688919	5268122.14844248	3083037.06413757
3375	5	Prevalence	6	China	3	Both	228	55+ years	500	Atrial fibrillation and flutter	1	Number	2019	8403734.45611747	11093894.6525722	6506654.25082193
3376	5	Prevalence	6	China	1	Male	228	55+ years	500	Atrial fibrillation and flutter	2	Percent	2019	0.025933147830283	0.0344372033638379	0.0200602672863217
3377	5	Prevalence	6	China	2	Female	228	55+ years	500	Atrial fibrillation and flutter	2	Percent	2019	0.022415729265538	0.0294530104973331	0.0172359521712987
3378	5	Prevalence	6	China	3	Both	228	55+ years	500	Atrial fibrillation and flutter	2	Percent	2019	0.0241268835825783	0.0318551800446136	0.0186809615663458
3379	5	Prevalence	6	China	1	Male	228	55+ years	500	Atrial fibrillation and flutter	3	Rate	2019	2591.52770470894	3440.74500596297	2004.88705713499
3380	5	Prevalence	6	China	2	Female	228	55+ years	500	Atrial fibrillation and flutter	3	Rate	2019	2240.98243943983	2944.51124375378	1723.20174902297
3381	5	Prevalence	6	China	3	Both	228	55+ years	500	Atrial fibrillation and flutter	3	Rate	2019	2411.55309830235	3183.52705709011	1867.16302140287
3382	5	Prevalence	6	China	1	Male	228	55+ years	500	Atrial fibrillation and flutter	1	Number	2020	4572723.82869497	6068186.14617799	3573634.48526158
3383	5	Prevalence	6	China	2	Female	228	55+ years	500	Atrial fibrillation and flutter	1	Number	2020	4190262.99823445	5515937.49231742	3241238.35732688
3384	5	Prevalence	6	China	3	Both	228	55+ years	500	Atrial fibrillation and flutter	1	Number	2020	8762986.82692941	11609750.6491433	6814943.0452134
3385	5	Prevalence	6	China	1	Male	228	55+ years	500	Atrial fibrillation and flutter	2	Percent	2020	0.0258935152641945	0.0343688231896285	0.020235391574321
3386	5	Prevalence	6	China	2	Female	228	55+ years	500	Atrial fibrillation and flutter	2	Percent	2020	0.0224144460070801	0.0295049966641031	0.0173370128812063
3387	5	Prevalence	6	China	3	Both	228	55+ years	500	Atrial fibrillation and flutter	2	Percent	2020	0.0241044675626621	0.0319351857783355	0.018746370487623
3388	5	Prevalence	6	China	1	Male	228	55+ years	500	Atrial fibrillation and flutter	3	Rate	2020	2587.65000247496	3433.91433299338	2022.27723148346
3389	5	Prevalence	6	China	2	Female	228	55+ years	500	Atrial fibrillation and flutter	3	Rate	2020	2240.9374918656	2949.90341525805	1733.40254730242
3390	5	Prevalence	6	China	3	Both	228	55+ years	500	Atrial fibrillation and flutter	3	Rate	2020	2409.39684530842	3192.11898195502	1873.77918036279
3391	5	Prevalence	6	China	1	Male	232	65-74 years	500	Atrial fibrillation and flutter	1	Number	2019	1643722.14724087	2225119.75862023	1201290.17367835
3392	5	Prevalence	6	China	2	Female	232	65-74 years	500	Atrial fibrillation and flutter	1	Number	2019	1278106.68711942	1738581.15562234	932181.152235332
3393	5	Prevalence	6	China	3	Both	232	65-74 years	500	Atrial fibrillation and flutter	1	Number	2019	2921828.83436029	3963590.85314699	2133705.41957963
3394	5	Prevalence	6	China	1	Male	232	65-74 years	500	Atrial fibrillation and flutter	2	Percent	2019	0.0285718905987687	0.038677118151004	0.0208840363383691
3395	5	Prevalence	6	China	2	Female	232	65-74 years	500	Atrial fibrillation and flutter	2	Percent	2019	0.0213424948496768	0.029032808132593	0.015566646010685
3396	5	Prevalence	6	China	3	Both	232	65-74 years	500	Atrial fibrillation and flutter	2	Percent	2019	0.0248846556798158	0.0337587147866083	0.0181711778616958
3397	5	Prevalence	6	China	1	Male	232	65-74 years	500	Atrial fibrillation and flutter	3	Rate	2019	2856.59243894035	3866.99192979838	2087.69860092422
3398	5	Prevalence	6	China	2	Female	232	65-74 years	500	Atrial fibrillation and flutter	3	Rate	2019	2134.06086002567	2902.91728662647	1556.46733679376
3399	5	Prevalence	6	China	3	Both	232	65-74 years	500	Atrial fibrillation and flutter	3	Rate	2019	2488.09880343982	3375.2167625518	1816.96813958353
3400	5	Prevalence	6	China	1	Male	232	65-74 years	500	Atrial fibrillation and flutter	1	Number	2020	1737340.9336656	2347648.68199945	1274951.73408198
3401	5	Prevalence	6	China	2	Female	232	65-74 years	500	Atrial fibrillation and flutter	1	Number	2020	1355722.77445136	1845958.6448233	984306.963614504
3402	5	Prevalence	6	China	3	Both	232	65-74 years	500	Atrial fibrillation and flutter	1	Number	2020	3093063.70811696	4188519.67550826	2265006.69397997
3403	5	Prevalence	6	China	1	Male	232	65-74 years	500	Atrial fibrillation and flutter	2	Percent	2020	0.0285261961230954	0.0385447267122687	0.0209350601251788
3404	5	Prevalence	6	China	2	Female	232	65-74 years	500	Atrial fibrillation and flutter	2	Percent	2020	0.0213394322466727	0.0290549948322609	0.0154938570097506
3405	5	Prevalence	6	China	3	Both	232	65-74 years	500	Atrial fibrillation and flutter	2	Percent	2020	0.0248569240983495	0.0336579229819188	0.018201316212747
3406	5	Prevalence	6	China	1	Male	232	65-74 years	500	Atrial fibrillation and flutter	3	Rate	2020	2852.05115622539	3853.94369531173	2092.98445507068
3407	5	Prevalence	6	China	2	Female	232	65-74 years	500	Atrial fibrillation and flutter	3	Rate	2020	2133.78528585952	2905.37229945344	1549.21032183712
3408	5	Prevalence	6	China	3	Both	232	65-74 years	500	Atrial fibrillation and flutter	3	Rate	2020	2485.35601967534	3365.5829854829	1819.99097099593
3409	5	Prevalence	6	China	1	Male	234	75+ years	500	Atrial fibrillation and flutter	1	Number	2019	1563443.96905094	2134672.38729473	1142777.29484925
3410	5	Prevalence	6	China	2	Female	234	75+ years	500	Atrial fibrillation and flutter	1	Number	2019	1904762.36870137	2640864.89392097	1370371.98311697
3411	5	Prevalence	6	China	3	Both	234	75+ years	500	Atrial fibrillation and flutter	1	Number	2019	3468206.33775232	4790497.82624857	2522091.8577614
3412	5	Prevalence	6	China	1	Male	234	75+ years	500	Atrial fibrillation and flutter	2	Percent	2019	0.058960544256565	0.080501375021706	0.0430971489823085
3413	5	Prevalence	6	China	2	Female	234	75+ years	500	Atrial fibrillation and flutter	2	Percent	2019	0.0555482639322627	0.0770151231134039	0.0399643082581962
3414	5	Prevalence	6	China	3	Both	234	75+ years	500	Atrial fibrillation and flutter	2	Percent	2019	0.0570362944970118	0.0787816451380913	0.0414767280034003
3415	5	Prevalence	6	China	1	Male	234	75+ years	500	Atrial fibrillation and flutter	3	Rate	2019	5895.8408549092	8049.97743571117	4309.48162928075
3416	5	Prevalence	6	China	2	Female	234	75+ years	500	Atrial fibrillation and flutter	3	Rate	2019	5554.73381026658	7701.38141935786	3996.32610993445
3417	5	Prevalence	6	China	3	Both	234	75+ years	500	Atrial fibrillation and flutter	3	Rate	2019	5703.48576886818	7878.00191712638	4147.59492880776
3418	5	Prevalence	6	China	1	Male	234	75+ years	500	Atrial fibrillation and flutter	1	Number	2020	1623587.56073066	2223820.43914709	1191509.44566682
3419	5	Prevalence	6	China	2	Female	234	75+ years	500	Atrial fibrillation and flutter	1	Number	2020	1989472.14839728	2768537.38540408	1434031.71241278
3420	5	Prevalence	6	China	3	Both	234	75+ years	500	Atrial fibrillation and flutter	1	Number	2020	3613059.70912794	4998712.90650897	2625546.06037289
3421	5	Prevalence	6	China	1	Male	234	75+ years	500	Atrial fibrillation and flutter	2	Percent	2020	0.0591528297976336	0.0810204916460319	0.0434101431169863
3422	5	Prevalence	6	China	2	Female	234	75+ years	500	Atrial fibrillation and flutter	2	Percent	2020	0.0558368484594912	0.0777022787311549	0.0402481588921434
3423	5	Prevalence	6	China	3	Both	234	75+ years	500	Atrial fibrillation and flutter	2	Percent	2020	0.0572797550536629	0.0792470771884724	0.041623876380391
3424	5	Prevalence	6	China	1	Male	234	75+ years	500	Atrial fibrillation and flutter	3	Rate	2020	5915.07774622821	8101.854873344	4340.92449150866
3425	5	Prevalence	6	China	2	Female	234	75+ years	500	Atrial fibrillation and flutter	3	Rate	2020	5583.60523437782	7770.11120721958	4024.71931167384
3426	5	Prevalence	6	China	3	Both	234	75+ years	500	Atrial fibrillation and flutter	3	Rate	2020	5727.84291752566	7924.54169687724	4162.32130583141
3427	5	Prevalence	6	China	1	Male	235	95+ years	500	Atrial fibrillation and flutter	1	Number	2019	11449.7460611251	16009.7085387507	8018.52497474339
3428	5	Prevalence	6	China	2	Female	235	95+ years	500	Atrial fibrillation and flutter	1	Number	2019	53101.1470915176	76674.1762991617	35160.2342255368
3429	5	Prevalence	6	China	3	Both	235	95+ years	500	Atrial fibrillation and flutter	1	Number	2019	64550.8931526427	92952.6420716025	43065.9414622691
3430	5	Prevalence	6	China	1	Male	235	95+ years	500	Atrial fibrillation and flutter	2	Percent	2019	0.109321848744734	0.152860108094334	0.0765606915785997
3431	5	Prevalence	6	China	2	Female	235	95+ years	500	Atrial fibrillation and flutter	2	Percent	2019	0.121920905564099	0.176044832200186	0.0807283762835668
3432	5	Prevalence	6	China	3	Both	235	95+ years	500	Atrial fibrillation and flutter	2	Percent	2019	0.119478518382858	0.172047800348469	0.0797116400768296
3433	5	Prevalence	6	China	1	Male	235	95+ years	500	Atrial fibrillation and flutter	3	Rate	2019	10932.1611315263	15285.9908403241	7656.04814229813
3434	5	Prevalence	6	China	2	Female	235	95+ years	500	Atrial fibrillation and flutter	3	Rate	2019	12192.0839048049	17604.478282928	8072.82985905244
3435	5	Prevalence	6	China	3	Both	235	95+ years	500	Atrial fibrillation and flutter	3	Rate	2019	11947.8415628273	17204.7726387228	7971.15299595389
3436	5	Prevalence	6	China	1	Male	235	95+ years	500	Atrial fibrillation and flutter	1	Number	2020	12341.0374368087	17246.2064489397	8649.06614054712
3437	5	Prevalence	6	China	2	Female	235	95+ years	500	Atrial fibrillation and flutter	1	Number	2020	57772.0699002899	83391.1068843961	38248.5721119553
3438	5	Prevalence	6	China	3	Both	235	95+ years	500	Atrial fibrillation and flutter	1	Number	2020	70113.1073370986	100927.619631926	46765.1664052877
3439	5	Prevalence	6	China	1	Male	235	95+ years	500	Atrial fibrillation and flutter	2	Percent	2020	0.109470910312571	0.152981973179915	0.0767215439952886
3440	5	Prevalence	6	China	2	Female	235	95+ years	500	Atrial fibrillation and flutter	2	Percent	2020	0.121295950968767	0.175084645559523	0.0803052175802452
3441	5	Prevalence	6	China	3	Both	235	95+ years	500	Atrial fibrillation and flutter	2	Percent	2020	0.119032751381984	0.171347274718858	0.079394419810394
3442	5	Prevalence	6	China	1	Male	235	95+ years	500	Atrial fibrillation and flutter	3	Rate	2020	10947.0700671361	15298.181482355	7672.12104660365
3443	5	Prevalence	6	China	2	Female	235	95+ years	500	Atrial fibrillation and flutter	3	Rate	2020	12129.5899860937	17508.4593081053	8030.51540428238
3444	5	Prevalence	6	China	3	Both	235	95+ years	500	Atrial fibrillation and flutter	3	Rate	2020	11903.2667276093	17134.7187749849	7939.43201813607
3445	5	Prevalence	6	China	1	Male	238	12-23 months	500	Atrial fibrillation and flutter	1	Number	2019	0	0	0
3446	5	Prevalence	6	China	2	Female	238	12-23 months	500	Atrial fibrillation and flutter	1	Number	2019	0	0	0
3447	5	Prevalence	6	China	3	Both	238	12-23 months	500	Atrial fibrillation and flutter	1	Number	2019	0	0	0
3448	5	Prevalence	6	China	1	Male	238	12-23 months	500	Atrial fibrillation and flutter	2	Percent	2019	0	0	0
3449	5	Prevalence	6	China	2	Female	238	12-23 months	500	Atrial fibrillation and flutter	2	Percent	2019	0	0	0
3450	5	Prevalence	6	China	3	Both	238	12-23 months	500	Atrial fibrillation and flutter	2	Percent	2019	0	0	0
3451	5	Prevalence	6	China	1	Male	238	12-23 months	500	Atrial fibrillation and flutter	3	Rate	2019	0	0	0
3452	5	Prevalence	6	China	2	Female	238	12-23 months	500	Atrial fibrillation and flutter	3	Rate	2019	0	0	0
3453	5	Prevalence	6	China	3	Both	238	12-23 months	500	Atrial fibrillation and flutter	3	Rate	2019	0	0	0
3454	5	Prevalence	6	China	1	Male	238	12-23 months	500	Atrial fibrillation and flutter	1	Number	2020	0	0	0
3455	5	Prevalence	6	China	2	Female	238	12-23 months	500	Atrial fibrillation and flutter	1	Number	2020	0	0	0
3456	5	Prevalence	6	China	3	Both	238	12-23 months	500	Atrial fibrillation and flutter	1	Number	2020	0	0	0
3457	5	Prevalence	6	China	1	Male	238	12-23 months	500	Atrial fibrillation and flutter	2	Percent	2020	0	0	0
3458	5	Prevalence	6	China	2	Female	238	12-23 months	500	Atrial fibrillation and flutter	2	Percent	2020	0	0	0
3459	5	Prevalence	6	China	3	Both	238	12-23 months	500	Atrial fibrillation and flutter	2	Percent	2020	0	0	0
3460	5	Prevalence	6	China	1	Male	238	12-23 months	500	Atrial fibrillation and flutter	3	Rate	2020	0	0	0
3461	5	Prevalence	6	China	2	Female	238	12-23 months	500	Atrial fibrillation and flutter	3	Rate	2020	0	0	0
3462	5	Prevalence	6	China	3	Both	238	12-23 months	500	Atrial fibrillation and flutter	3	Rate	2020	0	0	0
3463	5	Prevalence	6	China	1	Male	243	75-84 years	500	Atrial fibrillation and flutter	1	Number	2019	1220576.76944421	1672163.32190991	882319.186591907
3464	5	Prevalence	6	China	2	Female	243	75-84 years	500	Atrial fibrillation and flutter	1	Number	2019	1220593.32130537	1695183.99709927	833719.450625661
3465	5	Prevalence	6	China	3	Both	243	75-84 years	500	Atrial fibrillation and flutter	1	Number	2019	2441170.09074958	3373484.69415673	1710570.66440343
3466	5	Prevalence	6	China	1	Male	243	75-84 years	500	Atrial fibrillation and flutter	2	Percent	2019	0.0539975500296782	0.0739754978438392	0.0390328731991494
3467	5	Prevalence	6	China	2	Female	243	75-84 years	500	Atrial fibrillation and flutter	2	Percent	2019	0.0459187393882793	0.0637723725924878	0.0313643404161975
3468	5	Prevalence	6	China	3	Both	243	75-84 years	500	Atrial fibrillation and flutter	2	Percent	2019	0.0496315081853905	0.0685864191744841	0.0347774961678732
3469	5	Prevalence	6	China	1	Male	243	75-84 years	500	Atrial fibrillation and flutter	3	Rate	2019	5399.53513941921	7397.24435326738	3903.16575855866
3470	5	Prevalence	6	China	2	Female	243	75-84 years	500	Atrial fibrillation and flutter	3	Rate	2019	4591.78229226858	6377.15750541135	3136.39124783072
3471	5	Prevalence	6	China	3	Both	243	75-84 years	500	Atrial fibrillation and flutter	3	Rate	2019	4963.00441227694	6858.4403378085	3477.6641689637
3472	5	Prevalence	6	China	1	Male	243	75-84 years	500	Atrial fibrillation and flutter	1	Number	2020	1258088.99403379	1729778.40232363	914850.558993953
3473	5	Prevalence	6	China	2	Female	243	75-84 years	500	Atrial fibrillation and flutter	1	Number	2020	1261897.14581584	1750993.21918478	871156.035255385
3474	5	Prevalence	6	China	3	Both	243	75-84 years	500	Atrial fibrillation and flutter	1	Number	2020	2519986.13984963	3484076.22780051	1770589.86273316
3475	5	Prevalence	6	China	1	Male	243	75-84 years	500	Atrial fibrillation and flutter	2	Percent	2020	0.0540323167767299	0.0742900410458683	0.0392911732277194
3476	5	Prevalence	6	China	2	Female	243	75-84 years	500	Atrial fibrillation and flutter	2	Percent	2020	0.0460102294055009	0.0638428490632717	0.0317634083369626
3477	5	Prevalence	6	China	3	Both	243	75-84 years	500	Atrial fibrillation and flutter	2	Percent	2020	0.0496936188799499	0.068704447874408	0.034915978402104
3478	5	Prevalence	6	China	1	Male	243	75-84 years	500	Atrial fibrillation and flutter	3	Rate	2020	5403.01983616518	7428.74873259855	3928.93963846119
3479	5	Prevalence	6	China	2	Female	243	75-84 years	500	Atrial fibrillation and flutter	3	Rate	2020	4600.94396309109	6384.21420314184	3176.28113718198
3480	5	Prevalence	6	China	3	Both	243	75-84 years	500	Atrial fibrillation and flutter	3	Rate	2020	4969.22628763916	6870.34063622195	3491.47225509979
3481	5	Prevalence	6	China	1	Male	284	20-54 years	500	Atrial fibrillation and flutter	1	Number	2019	753825.467400213	1053690.15260957	513036.404161929
3482	5	Prevalence	6	China	2	Female	284	20-54 years	500	Atrial fibrillation and flutter	1	Number	2019	559635.537034863	781488.995868047	375607.90121241
3483	5	Prevalence	6	China	3	Both	284	20-54 years	500	Atrial fibrillation and flutter	1	Number	2019	1313461.00443508	1816223.79147341	883519.321228578
3484	5	Prevalence	6	China	1	Male	284	20-54 years	500	Atrial fibrillation and flutter	2	Percent	2019	0.0020444004418862	0.002858522859717	0.0013889585499739
3485	5	Prevalence	6	China	2	Female	284	20-54 years	500	Atrial fibrillation and flutter	2	Percent	2019	0.0015681609179079	0.0021897807349764	0.0010515506855905
3486	5	Prevalence	6	China	3	Both	284	20-54 years	500	Atrial fibrillation and flutter	2	Percent	2019	0.0018101694893769	0.0025030996325515	0.0012185557892515
3487	5	Prevalence	6	China	1	Male	284	20-54 years	500	Atrial fibrillation and flutter	3	Rate	2019	199.89723527474	279.41447649586	136.04549490872
3488	5	Prevalence	6	China	2	Female	284	20-54 years	500	Atrial fibrillation and flutter	3	Rate	2019	156.07328089128	217.94461483235	104.75095591947
3489	5	Prevalence	6	China	3	Both	284	20-54 years	500	Atrial fibrillation and flutter	3	Rate	2019	178.53729410147	246.87728080047	120.09579908797
3490	5	Prevalence	6	China	1	Male	284	20-54 years	500	Atrial fibrillation and flutter	1	Number	2020	746240.378902551	1033961.1163588	506740.573381196
3491	5	Prevalence	6	China	2	Female	284	20-54 years	500	Atrial fibrillation and flutter	1	Number	2020	555307.280180216	777742.35969856	375273.531971174
3492	5	Prevalence	6	China	3	Both	284	20-54 years	500	Atrial fibrillation and flutter	1	Number	2020	1301547.65908277	1801797.46904955	878643.103339561
3493	5	Prevalence	6	China	1	Male	284	20-54 years	500	Atrial fibrillation and flutter	2	Percent	2020	0.0020542140965904	0.0028481753621594	0.0013951226521853
3494	5	Prevalence	6	China	2	Female	284	20-54 years	500	Atrial fibrillation and flutter	2	Percent	2020	0.0015880043871664	0.0022244856257979	0.0010730000058008
3495	5	Prevalence	6	China	3	Both	284	20-54 years	500	Atrial fibrillation and flutter	2	Percent	2020	0.0018255501528703	0.0025280076914877	0.0012312034398641
3496	5	Prevalence	6	China	1	Male	284	20-54 years	500	Atrial fibrillation and flutter	3	Rate	2020	200.91357057169	278.37788679493	136.43198737288
3497	5	Prevalence	6	China	2	Female	284	20-54 years	500	Atrial fibrillation and flutter	3	Rate	2020	158.07758036079	221.39747623215	106.8279383771
3498	5	Prevalence	6	China	3	Both	284	20-54 years	500	Atrial fibrillation and flutter	3	Rate	2020	180.0923111954	249.31078646465	121.57593007991
3499	5	Prevalence	6	China	1	Male	388	1-5 months	500	Atrial fibrillation and flutter	1	Number	2019	0	0	0
3500	5	Prevalence	6	China	2	Female	388	1-5 months	500	Atrial fibrillation and flutter	1	Number	2019	0	0	0
3501	5	Prevalence	6	China	3	Both	388	1-5 months	500	Atrial fibrillation and flutter	1	Number	2019	0	0	0
3502	5	Prevalence	6	China	1	Male	388	1-5 months	500	Atrial fibrillation and flutter	2	Percent	2019	0	0	0
3503	5	Prevalence	6	China	2	Female	388	1-5 months	500	Atrial fibrillation and flutter	2	Percent	2019	0	0	0
3504	5	Prevalence	6	China	3	Both	388	1-5 months	500	Atrial fibrillation and flutter	2	Percent	2019	0	0	0
3505	5	Prevalence	6	China	1	Male	388	1-5 months	500	Atrial fibrillation and flutter	3	Rate	2019	0	0	0
3506	5	Prevalence	6	China	2	Female	388	1-5 months	500	Atrial fibrillation and flutter	3	Rate	2019	0	0	0
3507	5	Prevalence	6	China	3	Both	388	1-5 months	500	Atrial fibrillation and flutter	3	Rate	2019	0	0	0
3508	5	Prevalence	6	China	1	Male	388	1-5 months	500	Atrial fibrillation and flutter	1	Number	2020	0	0	0
3509	5	Prevalence	6	China	2	Female	388	1-5 months	500	Atrial fibrillation and flutter	1	Number	2020	0	0	0
3510	5	Prevalence	6	China	3	Both	388	1-5 months	500	Atrial fibrillation and flutter	1	Number	2020	0	0	0
3511	5	Prevalence	6	China	1	Male	388	1-5 months	500	Atrial fibrillation and flutter	2	Percent	2020	0	0	0
3512	5	Prevalence	6	China	2	Female	388	1-5 months	500	Atrial fibrillation and flutter	2	Percent	2020	0	0	0
3513	5	Prevalence	6	China	3	Both	388	1-5 months	500	Atrial fibrillation and flutter	2	Percent	2020	0	0	0
3514	5	Prevalence	6	China	1	Male	388	1-5 months	500	Atrial fibrillation and flutter	3	Rate	2020	0	0	0
3515	5	Prevalence	6	China	2	Female	388	1-5 months	500	Atrial fibrillation and flutter	3	Rate	2020	0	0	0
3516	5	Prevalence	6	China	3	Both	388	1-5 months	500	Atrial fibrillation and flutter	3	Rate	2020	0	0	0
3517	5	Prevalence	6	China	1	Male	389	6-11 months	500	Atrial fibrillation and flutter	1	Number	2019	0	0	0
3518	5	Prevalence	6	China	2	Female	389	6-11 months	500	Atrial fibrillation and flutter	1	Number	2019	0	0	0
3519	5	Prevalence	6	China	3	Both	389	6-11 months	500	Atrial fibrillation and flutter	1	Number	2019	0	0	0
3520	5	Prevalence	6	China	1	Male	389	6-11 months	500	Atrial fibrillation and flutter	2	Percent	2019	0	0	0
3521	5	Prevalence	6	China	2	Female	389	6-11 months	500	Atrial fibrillation and flutter	2	Percent	2019	0	0	0
3522	5	Prevalence	6	China	3	Both	389	6-11 months	500	Atrial fibrillation and flutter	2	Percent	2019	0	0	0
3523	5	Prevalence	6	China	1	Male	389	6-11 months	500	Atrial fibrillation and flutter	3	Rate	2019	0	0	0
3524	5	Prevalence	6	China	2	Female	389	6-11 months	500	Atrial fibrillation and flutter	3	Rate	2019	0	0	0
3525	5	Prevalence	6	China	3	Both	389	6-11 months	500	Atrial fibrillation and flutter	3	Rate	2019	0	0	0
3526	5	Prevalence	6	China	1	Male	389	6-11 months	500	Atrial fibrillation and flutter	1	Number	2020	0	0	0
3527	5	Prevalence	6	China	2	Female	389	6-11 months	500	Atrial fibrillation and flutter	1	Number	2020	0	0	0
3528	5	Prevalence	6	China	3	Both	389	6-11 months	500	Atrial fibrillation and flutter	1	Number	2020	0	0	0
3529	5	Prevalence	6	China	1	Male	389	6-11 months	500	Atrial fibrillation and flutter	2	Percent	2020	0	0	0
3530	5	Prevalence	6	China	2	Female	389	6-11 months	500	Atrial fibrillation and flutter	2	Percent	2020	0	0	0
3531	5	Prevalence	6	China	3	Both	389	6-11 months	500	Atrial fibrillation and flutter	2	Percent	2020	0	0	0
3532	5	Prevalence	6	China	1	Male	389	6-11 months	500	Atrial fibrillation and flutter	3	Rate	2020	0	0	0
3533	5	Prevalence	6	China	2	Female	389	6-11 months	500	Atrial fibrillation and flutter	3	Rate	2020	0	0	0
3534	5	Prevalence	6	China	3	Both	389	6-11 months	500	Atrial fibrillation and flutter	3	Rate	2020	0	0	0
3535	5	Prevalence	6	China	1	Male	420	<70 years	500	Atrial fibrillation and flutter	1	Number	2019	2784353.62378417	3729487.00746321	2080067.84879548
3536	5	Prevalence	6	China	2	Female	420	<70 years	500	Atrial fibrillation and flutter	1	Number	2019	2022573.54140783	2694313.91355038	1489488.42008285
3537	5	Prevalence	6	China	3	Both	420	<70 years	500	Atrial fibrillation and flutter	1	Number	2019	4806927.165192	6377384.21488195	3591621.53423665
3538	5	Prevalence	6	China	1	Male	420	<70 years	500	Atrial fibrillation and flutter	2	Percent	2019	0.0043941250758664	0.0058777954410828	0.0032764300457764
3539	5	Prevalence	6	China	2	Female	420	<70 years	500	Atrial fibrillation and flutter	2	Percent	2019	0.0033079888571615	0.0044101507964844	0.0024319298396038
3540	5	Prevalence	6	China	3	Both	420	<70 years	500	Atrial fibrillation and flutter	2	Percent	2019	0.0038607520135857	0.0051130453693533	0.002877746153143
3541	5	Prevalence	6	China	1	Male	420	<70 years	500	Atrial fibrillation and flutter	3	Rate	2019	413.35341791402	553.66394140185	308.79811653526
3542	5	Prevalence	6	China	2	Female	420	<70 years	500	Atrial fibrillation and flutter	3	Rate	2019	319.92490357477	426.1788762414	235.60302229557
3543	5	Prevalence	6	China	3	Both	420	<70 years	500	Atrial fibrillation and flutter	3	Rate	2019	368.12016849339	488.38762707478	275.05062567239
3544	5	Prevalence	6	China	1	Male	420	<70 years	500	Atrial fibrillation and flutter	1	Number	2020	2860635.37661604	3792872.54176734	2131501.59379247
3545	5	Prevalence	6	China	2	Female	420	<70 years	500	Atrial fibrillation and flutter	1	Number	2020	2081045.55925884	2783965.94161206	1534260.14821063
3546	5	Prevalence	6	China	3	Both	420	<70 years	500	Atrial fibrillation and flutter	1	Number	2020	4941680.93587487	6535071.39390296	3697776.03330421
3547	5	Prevalence	6	China	1	Male	420	<70 years	500	Atrial fibrillation and flutter	2	Percent	2020	0.0045055962711323	0.0059833822274545	0.0033520629067129
3548	5	Prevalence	6	China	2	Female	420	<70 years	500	Atrial fibrillation and flutter	2	Percent	2020	0.00340415159673	0.0045575580099625	0.0025051756903435
3549	5	Prevalence	6	China	3	Both	420	<70 years	500	Atrial fibrillation and flutter	2	Percent	2020	0.0039652927768176	0.0052334082847879	0.0029597568661147
3550	5	Prevalence	6	China	1	Male	420	<70 years	500	Atrial fibrillation and flutter	3	Rate	2020	424.10697071984	562.31692342358	316.00835654112
3551	5	Prevalence	6	China	2	Female	420	<70 years	500	Atrial fibrillation and flutter	3	Rate	2020	329.32029512488	440.55570116198	242.79286080936
3552	5	Prevalence	6	China	3	Both	420	<70 years	500	Atrial fibrillation and flutter	3	Rate	2020	378.25854479504	500.22383631529	283.04445379738
3553	5	Prevalence	6	China	1	Male	1	<5 years	500	Atrial fibrillation and flutter	1	Number	2019	0	0	0
3554	5	Prevalence	6	China	2	Female	1	<5 years	500	Atrial fibrillation and flutter	1	Number	2019	0	0	0
3555	5	Prevalence	6	China	3	Both	1	<5 years	500	Atrial fibrillation and flutter	1	Number	2019	0	0	0
3556	5	Prevalence	6	China	1	Male	1	<5 years	500	Atrial fibrillation and flutter	2	Percent	2019	0	0	0
3557	5	Prevalence	6	China	2	Female	1	<5 years	500	Atrial fibrillation and flutter	2	Percent	2019	0	0	0
3558	5	Prevalence	6	China	3	Both	1	<5 years	500	Atrial fibrillation and flutter	2	Percent	2019	0	0	0
3559	5	Prevalence	6	China	1	Male	1	<5 years	500	Atrial fibrillation and flutter	3	Rate	2019	0	0	0
3560	5	Prevalence	6	China	2	Female	1	<5 years	500	Atrial fibrillation and flutter	3	Rate	2019	0	0	0
3561	5	Prevalence	6	China	3	Both	1	<5 years	500	Atrial fibrillation and flutter	3	Rate	2019	0	0	0
3562	5	Prevalence	6	China	1	Male	1	<5 years	500	Atrial fibrillation and flutter	1	Number	2020	0	0	0
3563	5	Prevalence	6	China	2	Female	1	<5 years	500	Atrial fibrillation and flutter	1	Number	2020	0	0	0
3564	5	Prevalence	6	China	3	Both	1	<5 years	500	Atrial fibrillation and flutter	1	Number	2020	0	0	0
3565	5	Prevalence	6	China	1	Male	1	<5 years	500	Atrial fibrillation and flutter	2	Percent	2020	0	0	0
3566	5	Prevalence	6	China	2	Female	1	<5 years	500	Atrial fibrillation and flutter	2	Percent	2020	0	0	0
3567	5	Prevalence	6	China	3	Both	1	<5 years	500	Atrial fibrillation and flutter	2	Percent	2020	0	0	0
3568	5	Prevalence	6	China	1	Male	1	<5 years	500	Atrial fibrillation and flutter	3	Rate	2020	0	0	0
3569	5	Prevalence	6	China	2	Female	1	<5 years	500	Atrial fibrillation and flutter	3	Rate	2020	0	0	0
3570	5	Prevalence	6	China	3	Both	1	<5 years	500	Atrial fibrillation and flutter	3	Rate	2020	0	0	0
3571	5	Prevalence	6	China	1	Male	6	5-9 years	500	Atrial fibrillation and flutter	1	Number	2019	0	0	0
3572	5	Prevalence	6	China	2	Female	6	5-9 years	500	Atrial fibrillation and flutter	1	Number	2019	0	0	0
3573	5	Prevalence	6	China	3	Both	6	5-9 years	500	Atrial fibrillation and flutter	1	Number	2019	0	0	0
3574	5	Prevalence	6	China	1	Male	6	5-9 years	500	Atrial fibrillation and flutter	2	Percent	2019	0	0	0
3575	5	Prevalence	6	China	2	Female	6	5-9 years	500	Atrial fibrillation and flutter	2	Percent	2019	0	0	0
3576	5	Prevalence	6	China	3	Both	6	5-9 years	500	Atrial fibrillation and flutter	2	Percent	2019	0	0	0
3577	5	Prevalence	6	China	1	Male	6	5-9 years	500	Atrial fibrillation and flutter	3	Rate	2019	0	0	0
3578	5	Prevalence	6	China	2	Female	6	5-9 years	500	Atrial fibrillation and flutter	3	Rate	2019	0	0	0
3579	5	Prevalence	6	China	3	Both	6	5-9 years	500	Atrial fibrillation and flutter	3	Rate	2019	0	0	0
3580	5	Prevalence	6	China	1	Male	6	5-9 years	500	Atrial fibrillation and flutter	1	Number	2020	0	0	0
3581	5	Prevalence	6	China	2	Female	6	5-9 years	500	Atrial fibrillation and flutter	1	Number	2020	0	0	0
3582	5	Prevalence	6	China	3	Both	6	5-9 years	500	Atrial fibrillation and flutter	1	Number	2020	0	0	0
3583	5	Prevalence	6	China	1	Male	6	5-9 years	500	Atrial fibrillation and flutter	2	Percent	2020	0	0	0
3584	5	Prevalence	6	China	2	Female	6	5-9 years	500	Atrial fibrillation and flutter	2	Percent	2020	0	0	0
3585	5	Prevalence	6	China	3	Both	6	5-9 years	500	Atrial fibrillation and flutter	2	Percent	2020	0	0	0
3586	5	Prevalence	6	China	1	Male	6	5-9 years	500	Atrial fibrillation and flutter	3	Rate	2020	0	0	0
3587	5	Prevalence	6	China	2	Female	6	5-9 years	500	Atrial fibrillation and flutter	3	Rate	2020	0	0	0
3588	5	Prevalence	6	China	3	Both	6	5-9 years	500	Atrial fibrillation and flutter	3	Rate	2020	0	0	0
3589	5	Prevalence	6	China	1	Male	7	10-14 years	500	Atrial fibrillation and flutter	1	Number	2019	0	0	0
3590	5	Prevalence	6	China	2	Female	7	10-14 years	500	Atrial fibrillation and flutter	1	Number	2019	0	0	0
3591	5	Prevalence	6	China	3	Both	7	10-14 years	500	Atrial fibrillation and flutter	1	Number	2019	0	0	0
3592	5	Prevalence	6	China	1	Male	7	10-14 years	500	Atrial fibrillation and flutter	2	Percent	2019	0	0	0
3593	5	Prevalence	6	China	2	Female	7	10-14 years	500	Atrial fibrillation and flutter	2	Percent	2019	0	0	0
3594	5	Prevalence	6	China	3	Both	7	10-14 years	500	Atrial fibrillation and flutter	2	Percent	2019	0	0	0
3595	5	Prevalence	6	China	1	Male	7	10-14 years	500	Atrial fibrillation and flutter	3	Rate	2019	0	0	0
3596	5	Prevalence	6	China	2	Female	7	10-14 years	500	Atrial fibrillation and flutter	3	Rate	2019	0	0	0
3597	5	Prevalence	6	China	3	Both	7	10-14 years	500	Atrial fibrillation and flutter	3	Rate	2019	0	0	0
3598	5	Prevalence	6	China	1	Male	7	10-14 years	500	Atrial fibrillation and flutter	1	Number	2020	0	0	0
3599	5	Prevalence	6	China	2	Female	7	10-14 years	500	Atrial fibrillation and flutter	1	Number	2020	0	0	0
3600	5	Prevalence	6	China	3	Both	7	10-14 years	500	Atrial fibrillation and flutter	1	Number	2020	0	0	0
3601	5	Prevalence	6	China	1	Male	7	10-14 years	500	Atrial fibrillation and flutter	2	Percent	2020	0	0	0
3602	5	Prevalence	6	China	2	Female	7	10-14 years	500	Atrial fibrillation and flutter	2	Percent	2020	0	0	0
3603	5	Prevalence	6	China	3	Both	7	10-14 years	500	Atrial fibrillation and flutter	2	Percent	2020	0	0	0
3604	5	Prevalence	6	China	1	Male	7	10-14 years	500	Atrial fibrillation and flutter	3	Rate	2020	0	0	0
3605	5	Prevalence	6	China	2	Female	7	10-14 years	500	Atrial fibrillation and flutter	3	Rate	2020	0	0	0
3606	5	Prevalence	6	China	3	Both	7	10-14 years	500	Atrial fibrillation and flutter	3	Rate	2020	0	0	0
3607	5	Prevalence	6	China	1	Male	8	15-19 years	500	Atrial fibrillation and flutter	1	Number	2019	0	0	0
3608	5	Prevalence	6	China	2	Female	8	15-19 years	500	Atrial fibrillation and flutter	1	Number	2019	0	0	0
3609	5	Prevalence	6	China	3	Both	8	15-19 years	500	Atrial fibrillation and flutter	1	Number	2019	0	0	0
3610	5	Prevalence	6	China	1	Male	8	15-19 years	500	Atrial fibrillation and flutter	2	Percent	2019	0	0	0
3611	5	Prevalence	6	China	2	Female	8	15-19 years	500	Atrial fibrillation and flutter	2	Percent	2019	0	0	0
3612	5	Prevalence	6	China	3	Both	8	15-19 years	500	Atrial fibrillation and flutter	2	Percent	2019	0	0	0
3613	5	Prevalence	6	China	1	Male	8	15-19 years	500	Atrial fibrillation and flutter	3	Rate	2019	0	0	0
3614	5	Prevalence	6	China	2	Female	8	15-19 years	500	Atrial fibrillation and flutter	3	Rate	2019	0	0	0
3615	5	Prevalence	6	China	3	Both	8	15-19 years	500	Atrial fibrillation and flutter	3	Rate	2019	0	0	0
3616	5	Prevalence	6	China	1	Male	8	15-19 years	500	Atrial fibrillation and flutter	1	Number	2020	0	0	0
3617	5	Prevalence	6	China	2	Female	8	15-19 years	500	Atrial fibrillation and flutter	1	Number	2020	0	0	0
3618	5	Prevalence	6	China	3	Both	8	15-19 years	500	Atrial fibrillation and flutter	1	Number	2020	0	0	0
3619	5	Prevalence	6	China	1	Male	8	15-19 years	500	Atrial fibrillation and flutter	2	Percent	2020	0	0	0
3620	5	Prevalence	6	China	2	Female	8	15-19 years	500	Atrial fibrillation and flutter	2	Percent	2020	0	0	0
3621	5	Prevalence	6	China	3	Both	8	15-19 years	500	Atrial fibrillation and flutter	2	Percent	2020	0	0	0
3622	5	Prevalence	6	China	1	Male	8	15-19 years	500	Atrial fibrillation and flutter	3	Rate	2020	0	0	0
3623	5	Prevalence	6	China	2	Female	8	15-19 years	500	Atrial fibrillation and flutter	3	Rate	2020	0	0	0
3624	5	Prevalence	6	China	3	Both	8	15-19 years	500	Atrial fibrillation and flutter	3	Rate	2020	0	0	0
3625	5	Prevalence	6	China	1	Male	9	20-24 years	500	Atrial fibrillation and flutter	1	Number	2019	0	0	0
3626	5	Prevalence	6	China	2	Female	9	20-24 years	500	Atrial fibrillation and flutter	1	Number	2019	0	0	0
3627	5	Prevalence	6	China	3	Both	9	20-24 years	500	Atrial fibrillation and flutter	1	Number	2019	0	0	0
3628	5	Prevalence	6	China	1	Male	9	20-24 years	500	Atrial fibrillation and flutter	2	Percent	2019	0	0	0
3629	5	Prevalence	6	China	2	Female	9	20-24 years	500	Atrial fibrillation and flutter	2	Percent	2019	0	0	0
3630	5	Prevalence	6	China	3	Both	9	20-24 years	500	Atrial fibrillation and flutter	2	Percent	2019	0	0	0
3631	5	Prevalence	6	China	1	Male	9	20-24 years	500	Atrial fibrillation and flutter	3	Rate	2019	0	0	0
3632	5	Prevalence	6	China	2	Female	9	20-24 years	500	Atrial fibrillation and flutter	3	Rate	2019	0	0	0
3633	5	Prevalence	6	China	3	Both	9	20-24 years	500	Atrial fibrillation and flutter	3	Rate	2019	0	0	0
3634	5	Prevalence	6	China	1	Male	9	20-24 years	500	Atrial fibrillation and flutter	1	Number	2020	0	0	0
3635	5	Prevalence	6	China	2	Female	9	20-24 years	500	Atrial fibrillation and flutter	1	Number	2020	0	0	0
3636	5	Prevalence	6	China	3	Both	9	20-24 years	500	Atrial fibrillation and flutter	1	Number	2020	0	0	0
3637	5	Prevalence	6	China	1	Male	9	20-24 years	500	Atrial fibrillation and flutter	2	Percent	2020	0	0	0
3638	5	Prevalence	6	China	2	Female	9	20-24 years	500	Atrial fibrillation and flutter	2	Percent	2020	0	0	0
3639	5	Prevalence	6	China	3	Both	9	20-24 years	500	Atrial fibrillation and flutter	2	Percent	2020	0	0	0
3640	5	Prevalence	6	China	1	Male	9	20-24 years	500	Atrial fibrillation and flutter	3	Rate	2020	0	0	0
3641	5	Prevalence	6	China	2	Female	9	20-24 years	500	Atrial fibrillation and flutter	3	Rate	2020	0	0	0
3642	5	Prevalence	6	China	3	Both	9	20-24 years	500	Atrial fibrillation and flutter	3	Rate	2020	0	0	0
3643	5	Prevalence	6	China	1	Male	10	25-29 years	500	Atrial fibrillation and flutter	1	Number	2019	0	0	0
3644	5	Prevalence	6	China	2	Female	10	25-29 years	500	Atrial fibrillation and flutter	1	Number	2019	0	0	0
3645	5	Prevalence	6	China	3	Both	10	25-29 years	500	Atrial fibrillation and flutter	1	Number	2019	0	0	0
3646	5	Prevalence	6	China	1	Male	10	25-29 years	500	Atrial fibrillation and flutter	2	Percent	2019	0	0	0
3647	5	Prevalence	6	China	2	Female	10	25-29 years	500	Atrial fibrillation and flutter	2	Percent	2019	0	0	0
3648	5	Prevalence	6	China	3	Both	10	25-29 years	500	Atrial fibrillation and flutter	2	Percent	2019	0	0	0
3649	5	Prevalence	6	China	1	Male	10	25-29 years	500	Atrial fibrillation and flutter	3	Rate	2019	0	0	0
3650	5	Prevalence	6	China	2	Female	10	25-29 years	500	Atrial fibrillation and flutter	3	Rate	2019	0	0	0
3651	5	Prevalence	6	China	3	Both	10	25-29 years	500	Atrial fibrillation and flutter	3	Rate	2019	0	0	0
3652	5	Prevalence	6	China	1	Male	10	25-29 years	500	Atrial fibrillation and flutter	1	Number	2020	0	0	0
3653	5	Prevalence	6	China	2	Female	10	25-29 years	500	Atrial fibrillation and flutter	1	Number	2020	0	0	0
3654	5	Prevalence	6	China	3	Both	10	25-29 years	500	Atrial fibrillation and flutter	1	Number	2020	0	0	0
3655	5	Prevalence	6	China	1	Male	10	25-29 years	500	Atrial fibrillation and flutter	2	Percent	2020	0	0	0
3656	5	Prevalence	6	China	2	Female	10	25-29 years	500	Atrial fibrillation and flutter	2	Percent	2020	0	0	0
3657	5	Prevalence	6	China	3	Both	10	25-29 years	500	Atrial fibrillation and flutter	2	Percent	2020	0	0	0
3658	5	Prevalence	6	China	1	Male	10	25-29 years	500	Atrial fibrillation and flutter	3	Rate	2020	0	0	0
3659	5	Prevalence	6	China	2	Female	10	25-29 years	500	Atrial fibrillation and flutter	3	Rate	2020	0	0	0
3660	5	Prevalence	6	China	3	Both	10	25-29 years	500	Atrial fibrillation and flutter	3	Rate	2020	0	0	0
3661	5	Prevalence	6	China	1	Male	11	30-34 years	500	Atrial fibrillation and flutter	1	Number	2019	5425.37542774428	9475.57828264947	2644.90558832776
3662	5	Prevalence	6	China	2	Female	11	30-34 years	500	Atrial fibrillation and flutter	1	Number	2019	4507.40140322809	7943.89270233671	2155.90148604652
3663	5	Prevalence	6	China	3	Both	11	30-34 years	500	Atrial fibrillation and flutter	1	Number	2019	9932.77683097239	17449.8447952609	4767.67670940327
3664	5	Prevalence	6	China	1	Male	11	30-34 years	500	Atrial fibrillation and flutter	2	Percent	2019	8.76916338265e-05	0.0001538842749667	4.2752413774e-05
3665	5	Prevalence	6	China	2	Female	11	30-34 years	500	Atrial fibrillation and flutter	2	Percent	2019	7.43226674068e-05	0.000131229219604	3.55367037479e-05
3666	5	Prevalence	6	China	3	Both	11	30-34 years	500	Atrial fibrillation and flutter	2	Percent	2019	8.10735745851e-05	0.0001425821960638	3.89553992939e-05
3667	5	Prevalence	6	China	1	Male	11	30-34 years	500	Atrial fibrillation and flutter	3	Rate	2019	8.52598130389	14.8908779415	4.15647099394
3668	5	Prevalence	6	China	2	Female	11	30-34 years	500	Atrial fibrillation and flutter	3	Rate	2019	7.39265461471	13.02889398814	3.53592539113
3669	5	Prevalence	6	China	3	Both	11	30-34 years	500	Atrial fibrillation and flutter	3	Rate	2019	7.97142431303	14.00415205402	3.82623859216
3670	5	Prevalence	6	China	1	Male	11	30-34 years	500	Atrial fibrillation and flutter	1	Number	2020	5460.9079583357	9503.38419443403	2643.11692397271
3671	5	Prevalence	6	China	2	Female	11	30-34 years	500	Atrial fibrillation and flutter	1	Number	2020	4553.15304332793	8062.95433733601	2150.38227257829
3672	5	Prevalence	6	China	3	Both	11	30-34 years	500	Atrial fibrillation and flutter	1	Number	2020	10014.0610016636	17612.2064620967	4829.38450930919
3673	5	Prevalence	6	China	1	Male	11	30-34 years	500	Atrial fibrillation and flutter	2	Percent	2020	8.75522614622e-05	0.0001529982285301	4.24946047447e-05
3674	5	Prevalence	6	China	2	Female	11	30-34 years	500	Atrial fibrillation and flutter	2	Percent	2020	7.54430218153e-05	0.0001338438379509	3.56575973638e-05
3675	5	Prevalence	6	China	3	Both	11	30-34 years	500	Atrial fibrillation and flutter	2	Percent	2020	8.15971042416e-05	0.0001437315698589	3.93748081337e-05
3676	5	Prevalence	6	China	1	Male	11	30-34 years	500	Atrial fibrillation and flutter	3	Rate	2020	8.51829421944	14.8240225373	4.12291285379
3677	5	Prevalence	6	China	2	Female	11	30-34 years	500	Atrial fibrillation and flutter	3	Rate	2020	7.50639200649	13.29269967657	3.54515039318
3678	5	Prevalence	6	China	3	Both	11	30-34 years	500	Atrial fibrillation and flutter	3	Rate	2020	8.02633766949	14.11630268141	3.87078437021
3679	5	Prevalence	6	China	1	Male	12	35-39 years	500	Atrial fibrillation and flutter	1	Number	2019	28761.2501088743	50250.9325939454	14008.9941591476
3680	5	Prevalence	6	China	2	Female	12	35-39 years	500	Atrial fibrillation and flutter	1	Number	2019	23529.3510500248	41435.4225471626	11238.1530452613
3681	5	Prevalence	6	China	3	Both	12	35-39 years	500	Atrial fibrillation and flutter	1	Number	2019	52290.601158899	91938.052421902	25086.6472045276
3682	5	Prevalence	6	China	1	Male	12	35-39 years	500	Atrial fibrillation and flutter	2	Percent	2019	0.0005983430992256	0.0010472764339549	0.000291996109732
3683	5	Prevalence	6	China	2	Female	12	35-39 years	500	Atrial fibrillation and flutter	2	Percent	2019	0.0005085064783666	0.0008950585058954	0.0002430168284262
3684	5	Prevalence	6	China	3	Both	12	35-39 years	500	Atrial fibrillation and flutter	2	Percent	2019	0.0005542786187166	0.0009731418923255	0.0002664423160889
3685	5	Prevalence	6	China	1	Male	12	35-39 years	500	Atrial fibrillation and flutter	3	Rate	2019	58.65292550332	102.4769158068	28.56859446938
3686	5	Prevalence	6	China	2	Female	12	35-39 years	500	Atrial fibrillation and flutter	3	Rate	2019	50.70660083937	89.29483126172	24.21862547022
3687	5	Prevalence	6	China	3	Both	12	35-39 years	500	Atrial fibrillation and flutter	3	Rate	2019	54.78939266576	96.33146193448	26.28545348292
3688	5	Prevalence	6	China	1	Male	12	35-39 years	500	Atrial fibrillation and flutter	1	Number	2020	30015.3686867368	52233.5012500597	14548.4280501922
3689	5	Prevalence	6	China	2	Female	12	35-39 years	500	Atrial fibrillation and flutter	1	Number	2020	24984.3300562436	44236.0801454943	11822.8181345653
3690	5	Prevalence	6	China	3	Both	12	35-39 years	500	Atrial fibrillation and flutter	1	Number	2020	54999.6987429804	96830.4990389592	26504.3928232685
3691	5	Prevalence	6	China	1	Male	12	35-39 years	500	Atrial fibrillation and flutter	2	Percent	2020	0.0005973409461877	0.0010429218437034	0.0002901773065067
3692	5	Prevalence	6	China	2	Female	12	35-39 years	500	Atrial fibrillation and flutter	2	Percent	2020	0.0005162864794375	0.0009151226304627	0.0002444563218727
3693	5	Prevalence	6	China	3	Both	12	35-39 years	500	Atrial fibrillation and flutter	2	Percent	2020	0.0005575752355437	0.0009813178014216	0.000268892333656
3694	5	Prevalence	6	China	1	Male	12	35-39 years	500	Atrial fibrillation and flutter	3	Rate	2020	58.60250737159	101.9815606464	28.40459402496
3695	5	Prevalence	6	China	2	Female	12	35-39 years	500	Atrial fibrillation and flutter	3	Rate	2020	51.49382173046	91.17253974546	24.36735697945
3696	5	Prevalence	6	China	3	Both	12	35-39 years	500	Atrial fibrillation and flutter	3	Rate	2020	55.14436610197	97.08519520795	26.57410812351
3697	5	Prevalence	6	China	1	Male	13	40-44 years	500	Atrial fibrillation and flutter	1	Number	2019	82785.0739559295	133383.266880731	47946.127670835
3698	5	Prevalence	6	China	2	Female	13	40-44 years	500	Atrial fibrillation and flutter	1	Number	2019	66357.8650228678	109109.158098815	36833.9525789619
3699	5	Prevalence	6	China	3	Both	13	40-44 years	500	Atrial fibrillation and flutter	1	Number	2019	149142.938978797	241620.187346617	84989.7186361793
3700	5	Prevalence	6	China	1	Male	13	40-44 years	500	Atrial fibrillation and flutter	2	Percent	2019	0.0016975456917184	0.0027369595339766	0.0009842866631584
3701	5	Prevalence	6	China	2	Female	13	40-44 years	500	Atrial fibrillation and flutter	2	Percent	2019	0.0014041480482294	0.0023092272541127	0.0007795649171423
3702	5	Prevalence	6	China	3	Both	13	40-44 years	500	Atrial fibrillation and flutter	2	Percent	2019	0.0015531502476578	0.0025191695839041	0.0008859143469165
3703	5	Prevalence	6	China	1	Male	13	40-44 years	500	Atrial fibrillation and flutter	3	Rate	2019	167.63404988999	270.09189152477	97.08759289487
3704	5	Prevalence	6	China	2	Female	13	40-44 years	500	Atrial fibrillation and flutter	3	Rate	2019	140.16380860822	230.46484614743	77.8021878459
3705	5	Prevalence	6	China	3	Both	13	40-44 years	500	Atrial fibrillation and flutter	3	Rate	2019	154.18879310682	249.79476287856	87.86511941315
3706	5	Prevalence	6	China	1	Male	13	40-44 years	500	Atrial fibrillation and flutter	1	Number	2020	80255.5420709766	129355.45768808	46722.8178964773
3707	5	Prevalence	6	China	2	Female	13	40-44 years	500	Atrial fibrillation and flutter	1	Number	2020	64852.1119355605	107021.115533996	36159.3651651499
3708	5	Prevalence	6	China	3	Both	13	40-44 years	500	Atrial fibrillation and flutter	1	Number	2020	145107.654006537	236071.696134885	82624.7321761489
3709	5	Prevalence	6	China	1	Male	13	40-44 years	500	Atrial fibrillation and flutter	2	Percent	2020	0.001695478276059	0.0027269018083246	0.0009883109635361
3710	5	Prevalence	6	China	2	Female	13	40-44 years	500	Atrial fibrillation and flutter	2	Percent	2020	0.0014206656734767	0.0023453202375074	0.0007922588376738
3711	5	Prevalence	6	China	3	Both	13	40-44 years	500	Atrial fibrillation and flutter	2	Percent	2020	0.0015605622818267	0.0025385075739627	0.0008896846086091
3712	5	Prevalence	6	China	1	Male	13	40-44 years	500	Atrial fibrillation and flutter	3	Rate	2020	167.51354418993	269.99744339746	97.52229713255
3713	5	Prevalence	6	China	2	Female	13	40-44 years	500	Atrial fibrillation and flutter	3	Rate	2020	141.83069211135	234.05373292697	79.08004280225
3714	5	Prevalence	6	China	3	Both	13	40-44 years	500	Atrial fibrillation and flutter	3	Rate	2020	154.97175805232	252.11933875499	88.24138252116
3715	5	Prevalence	6	China	1	Male	14	45-49 years	500	Atrial fibrillation and flutter	1	Number	2019	221497.785988151	315867.532411205	146659.520125216
3716	5	Prevalence	6	China	2	Female	14	45-49 years	500	Atrial fibrillation and flutter	1	Number	2019	164768.070789444	243752.87466741	106340.600940096
3717	5	Prevalence	6	China	3	Both	14	45-49 years	500	Atrial fibrillation and flutter	1	Number	2019	386265.856777595	560142.120128579	252473.297011946
3718	5	Prevalence	6	China	1	Male	14	45-49 years	500	Atrial fibrillation and flutter	2	Percent	2019	0.0037044947175114	0.005282021455105	0.0024472787031951
3719	5	Prevalence	6	China	2	Female	14	45-49 years	500	Atrial fibrillation and flutter	2	Percent	2019	0.0028515460903708	0.0042180635583577	0.0018396951809454
3720	5	Prevalence	6	China	3	Both	14	45-49 years	500	Atrial fibrillation and flutter	2	Percent	2019	0.0032853091384039	0.0047619297645244	0.0021473015986098
3721	5	Prevalence	6	China	1	Male	14	45-49 years	500	Atrial fibrillation and flutter	3	Rate	2019	367.7629635645	524.44939481049	243.50554799262
3722	5	Prevalence	6	China	2	Female	14	45-49 years	500	Atrial fibrillation and flutter	3	Rate	2019	284.71119260404	421.19308258398	183.75137349623
3723	5	Prevalence	6	China	3	Both	14	45-49 years	500	Atrial fibrillation and flutter	3	Rate	2019	327.06562624106	474.29310690884	213.77850396936
3724	5	Prevalence	6	China	1	Male	14	45-49 years	500	Atrial fibrillation and flutter	1	Number	2020	215182.587811292	307410.365856689	142568.866855219
3725	5	Prevalence	6	China	2	Female	14	45-49 years	500	Atrial fibrillation and flutter	1	Number	2020	161712.041944575	240277.824208398	105409.047000365
3726	5	Prevalence	6	China	3	Both	14	45-49 years	500	Atrial fibrillation and flutter	1	Number	2020	376894.629755867	546432.035641542	247070.535754442
3727	5	Prevalence	6	China	1	Male	14	45-49 years	500	Atrial fibrillation and flutter	2	Percent	2020	0.0037068311814944	0.0052966935854662	0.0024528201903512
3728	5	Prevalence	6	China	2	Female	14	45-49 years	500	Atrial fibrillation and flutter	2	Percent	2020	0.002871021673661	0.0042656998749997	0.001870896117086
3729	5	Prevalence	6	China	3	Both	14	45-49 years	500	Atrial fibrillation and flutter	2	Percent	2020	0.0032952273741941	0.0047788731526453	0.0021625403890614
3730	5	Prevalence	6	China	1	Male	14	45-49 years	500	Atrial fibrillation and flutter	3	Rate	2020	368.10842178175	525.88058246653	243.8896246536
3731	5	Prevalence	6	China	2	Female	14	45-49 years	500	Atrial fibrillation and flutter	3	Rate	2020	286.69281827147	425.97895470304	186.87548801222
3732	5	Prevalence	6	China	3	Both	14	45-49 years	500	Atrial fibrillation and flutter	3	Rate	2020	328.12724798182	475.72776555693	215.10143301063
3733	5	Prevalence	6	China	1	Male	15	50-54 years	500	Atrial fibrillation and flutter	1	Number	2019	415355.981919514	589715.800541957	278964.141432672
3734	5	Prevalence	6	China	2	Female	15	50-54 years	500	Atrial fibrillation and flutter	1	Number	2019	300472.848769299	427195.610603115	199786.163360417
3735	5	Prevalence	6	China	3	Both	15	50-54 years	500	Atrial fibrillation and flutter	1	Number	2019	715828.830688813	1020885.44158228	477198.52532758
3736	5	Prevalence	6	China	1	Male	15	50-54 years	500	Atrial fibrillation and flutter	2	Percent	2019	0.006779125230481	0.009619153140487	0.0045509756622424
3737	5	Prevalence	6	China	2	Female	15	50-54 years	500	Atrial fibrillation and flutter	2	Percent	2019	0.0049451304417553	0.0070290468710564	0.0032874790452492
3738	5	Prevalence	6	China	3	Both	15	50-54 years	500	Atrial fibrillation and flutter	2	Percent	2019	0.005865948490446	0.008365645414285	0.0039104847513995
3739	5	Prevalence	6	China	1	Male	15	50-54 years	500	Atrial fibrillation and flutter	3	Rate	2019	675.43578710984	958.97296114384	453.64066643082
3740	5	Prevalence	6	China	2	Female	15	50-54 years	500	Atrial fibrillation and flutter	3	Rate	2019	493.93479117881	702.24905704464	328.42014605989
3741	5	Prevalence	6	China	3	Both	15	50-54 years	500	Atrial fibrillation and flutter	3	Rate	2019	585.17642412232	834.55438860824	390.10069820592
3742	5	Prevalence	6	China	1	Male	15	50-54 years	500	Atrial fibrillation and flutter	1	Number	2020	415325.97237521	590229.796815882	280420.897128245
3743	5	Prevalence	6	China	2	Female	15	50-54 years	500	Atrial fibrillation and flutter	1	Number	2020	299205.643200508	422893.69815781	198316.607113701
3744	5	Prevalence	6	China	3	Both	15	50-54 years	500	Atrial fibrillation and flutter	1	Number	2020	714531.615575718	1016354.57370931	478523.075253068
3745	5	Prevalence	6	China	1	Male	15	50-54 years	500	Atrial fibrillation and flutter	2	Percent	2020	0.0067890803199787	0.0096470721595301	0.0045827291091512
3746	5	Prevalence	6	China	2	Female	15	50-54 years	500	Atrial fibrillation and flutter	2	Percent	2020	0.0049557799859484	0.0070019010765725	0.003284369663929
3747	5	Prevalence	6	China	3	Both	15	50-54 years	500	Atrial fibrillation and flutter	2	Percent	2020	0.0058784665917058	0.0083610908623457	0.003935118002229
3748	5	Prevalence	6	China	1	Male	15	50-54 years	500	Atrial fibrillation and flutter	3	Rate	2020	676.54085999253	961.44859915067	456.78866124854
3749	5	Prevalence	6	China	2	Female	15	50-54 years	500	Atrial fibrillation and flutter	3	Rate	2020	495.05911665563	699.71066858837	328.13032296339
3750	5	Prevalence	6	China	3	Both	15	50-54 years	500	Atrial fibrillation and flutter	3	Rate	2020	586.50852033438	834.25366235339	392.78578399418
3751	5	Prevalence	6	China	1	Male	16	55-59 years	500	Atrial fibrillation and flutter	1	Number	2019	523580.573053682	736795.305672151	366045.734103085
3752	5	Prevalence	6	China	2	Female	16	55-59 years	500	Atrial fibrillation and flutter	1	Number	2019	366257.746518463	517041.776779354	253601.021646663
3753	5	Prevalence	6	China	3	Both	16	55-59 years	500	Atrial fibrillation and flutter	1	Number	2019	889838.319572144	1248837.94771701	620916.263222563
3754	5	Prevalence	6	China	1	Male	16	55-59 years	500	Atrial fibrillation and flutter	2	Percent	2019	0.0112148907491384	0.0157781480903353	0.0078384040842586
3755	5	Prevalence	6	China	2	Female	16	55-59 years	500	Atrial fibrillation and flutter	2	Percent	2019	0.0079082070009044	0.0111636207221926	0.005476888468596
3756	5	Prevalence	6	China	3	Both	16	55-59 years	500	Atrial fibrillation and flutter	2	Percent	2019	0.0095681728632422	0.0134274101278403	0.0066768626406459
3757	5	Prevalence	6	China	1	Male	16	55-59 years	500	Atrial fibrillation and flutter	3	Rate	2019	1119.66668150276	1575.62216267364	782.7815497261
3758	5	Prevalence	6	China	2	Female	16	55-59 years	500	Atrial fibrillation and flutter	3	Rate	2019	790.31775074888	1115.68232467915	547.22498273577
3759	5	Prevalence	6	China	3	Both	16	55-59 years	500	Atrial fibrillation and flutter	3	Rate	2019	955.7334426893	1341.31804045763	666.89692365329
3760	5	Prevalence	6	China	1	Male	16	55-59 years	500	Atrial fibrillation and flutter	1	Number	2020	573564.07765775	806325.864212184	401991.515781156
3761	5	Prevalence	6	China	2	Female	16	55-59 years	500	Atrial fibrillation and flutter	1	Number	2020	403192.56692645	570229.21308384	280561.95169414
3762	5	Prevalence	6	China	3	Both	16	55-59 years	500	Atrial fibrillation and flutter	1	Number	2020	976756.644584199	1370643.262606	681287.062938653
3763	5	Prevalence	6	China	1	Male	16	55-59 years	500	Atrial fibrillation and flutter	2	Percent	2020	0.0112350917628574	0.0158010662722222	0.0078734765415174
3764	5	Prevalence	6	China	2	Female	16	55-59 years	500	Atrial fibrillation and flutter	2	Percent	2020	0.007917287238896	0.011196330031393	0.0055102432418601
3765	5	Prevalence	6	China	3	Both	16	55-59 years	500	Atrial fibrillation and flutter	2	Percent	2020	0.0095782322588352	0.0134374337929174	0.006684526017213
3766	5	Prevalence	6	China	1	Male	16	55-59 years	500	Atrial fibrillation and flutter	3	Rate	2020	1121.79992043384	1577.04487702718	786.23133488403
3767	5	Prevalence	6	China	2	Female	16	55-59 years	500	Atrial fibrillation and flutter	3	Rate	2020	791.29924744046	1119.1226827952	550.62637421215
3768	5	Prevalence	6	China	3	Both	16	55-59 years	500	Atrial fibrillation and flutter	3	Rate	2020	956.83396669889	1342.68657107186	667.39100932324
3769	5	Prevalence	6	China	1	Male	17	60-64 years	500	Atrial fibrillation and flutter	1	Number	2019	663572.197880067	940755.973231698	467480.310550199
3770	5	Prevalence	6	China	2	Female	17	60-64 years	500	Atrial fibrillation and flutter	1	Number	2019	460288.766552643	653964.272376582	319381.464499011
3771	5	Prevalence	6	China	3	Both	17	60-64 years	500	Atrial fibrillation and flutter	1	Number	2019	1123860.96443271	1590977.02159281	787478.99736371
3772	5	Prevalence	6	China	1	Male	17	60-64 years	500	Atrial fibrillation and flutter	2	Percent	2019	0.0171397002864895	0.0243063443375725	0.0120738172459786
3773	5	Prevalence	6	China	2	Female	17	60-64 years	500	Atrial fibrillation and flutter	2	Percent	2019	0.011993947169117	0.0170420087148345	0.0083218093676904
3774	5	Prevalence	6	China	3	Both	17	60-64 years	500	Atrial fibrillation and flutter	2	Percent	2019	0.0145781288391049	0.0206414462025715	0.0102140416533785
3775	5	Prevalence	6	China	1	Male	17	60-64 years	500	Atrial fibrillation and flutter	3	Rate	2019	1712.73086635675	2428.16350385227	1206.60262719156
[truncated: 48,113 more rows]
