# Supplementary material for: Analysis and comparison of the trends in burden of atrial fibrillation/atrial flutter in China and worldwide from 1990 to 2021 and predictions to 2036 of China
Source: Front Cardiovasc Med. 2025 May 30;12:1540750. doi: 10.3389/fcvm.2025.1540750 (PMC12162966; doi:10.3389/fcvm.2025.1540750)
Supplement: Supplementary file 2 [file Datasheet2.csv]

	measure_id	measure_name	location_id	location_name	sex_id	sex_name	age_id	age_name	cause_id	cause_name	metric_id	metric_name	year	val	upper	lower
1	1	Deaths	1	Global	1	Male	11	30-34 years	500	Atrial fibrillation and flutter	1	Number	2019	68.3789410804	79.8368593099915	59.7344055151605
2	1	Deaths	1	Global	2	Female	11	30-34 years	500	Atrial fibrillation and flutter	1	Number	2019	44.1123835742065	50.1624819664301	37.3208578188471
3	1	Deaths	1	Global	3	Both	11	30-34 years	500	Atrial fibrillation and flutter	1	Number	2019	112.491324654606	128.109917078008	99.0520765669758
4	1	Deaths	1	Global	1	Male	11	30-34 years	500	Atrial fibrillation and flutter	2	Percent	2019	0.000114765722960191	0.000132477264832502	0.000100183007919957
5	1	Deaths	1	Global	2	Female	11	30-34 years	500	Atrial fibrillation and flutter	2	Percent	2019	0.000127967482744031	0.000144365015389983	0.000108725264159941
6	1	Deaths	1	Global	3	Both	11	30-34 years	500	Atrial fibrillation and flutter	2	Percent	2019	0.000119590692369427	0.000133036653435874	0.000105446063487873
7	1	Deaths	1	Global	1	Male	11	30-34 years	500	Atrial fibrillation and flutter	3	Rate	2019	0.0226329799320268	0.0264254755345578	0.019771695494473
8	1	Deaths	1	Global	2	Female	11	30-34 years	500	Atrial fibrillation and flutter	3	Rate	2019	0.0148555658453999	0.0168930353211908	0.0125684085921595
9	1	Deaths	1	Global	3	Both	11	30-34 years	500	Atrial fibrillation and flutter	3	Rate	2019	0.0187778915109487	0.0213850635304877	0.0165345119138722
10	1	Deaths	1	Global	1	Male	12	35-39 years	500	Atrial fibrillation and flutter	1	Number	2019	102.955826074593	116.773246644246	92.5386021036217
11	1	Deaths	1	Global	2	Female	12	35-39 years	500	Atrial fibrillation and flutter	1	Number	2019	69.6006457055417	78.2711905028014	59.5216942476154
12	1	Deaths	1	Global	3	Both	12	35-39 years	500	Atrial fibrillation and flutter	1	Number	2019	172.556471780134	191.331922661497	153.026919115752
13	1	Deaths	1	Global	1	Male	12	35-39 years	500	Atrial fibrillation and flutter	2	Percent	2019	0.000143936304520607	0.000161427344421575	0.000128700238174975
14	1	Deaths	1	Global	2	Female	12	35-39 years	500	Atrial fibrillation and flutter	2	Percent	2019	0.000171521476814674	0.000189437545346858	0.000148655428539545
15	1	Deaths	1	Global	3	Both	12	35-39 years	500	Atrial fibrillation and flutter	2	Percent	2019	0.000153911241188236	0.000167552051203564	0.000138165607227608
16	1	Deaths	1	Global	1	Male	12	35-39 years	500	Atrial fibrillation and flutter	3	Rate	2019	0.0380365019224563	0.0431412770876834	0.034187911952313
17	1	Deaths	1	Global	2	Female	12	35-39 years	500	Atrial fibrillation and flutter	3	Rate	2019	0.0261640897558171	0.0294234979122744	0.022375237110608
18	1	Deaths	1	Global	3	Both	12	35-39 years	500	Atrial fibrillation and flutter	3	Rate	2019	0.0321518438254715	0.0356502079161534	0.0285129705872274
19	1	Deaths	1	Global	1	Male	13	40-44 years	500	Atrial fibrillation and flutter	1	Number	2019	265.082378734696	294.320784196969	238.703274191204
20	1	Deaths	1	Global	2	Female	13	40-44 years	500	Atrial fibrillation and flutter	1	Number	2019	180.57262404408	203.178208081928	155.707925789023
21	1	Deaths	1	Global	3	Both	13	40-44 years	500	Atrial fibrillation and flutter	1	Number	2019	445.655002778775	488.358310972761	403.551879402105
22	1	Deaths	1	Global	1	Male	13	40-44 years	500	Atrial fibrillation and flutter	2	Percent	2019	0.000294093418710014	0.000323124310056171	0.000264435275841056
23	1	Deaths	1	Global	2	Female	13	40-44 years	500	Atrial fibrillation and flutter	2	Percent	2019	0.000357030842500718	0.000396550389008462	0.000310141976466033
24	1	Deaths	1	Global	3	Both	13	40-44 years	500	Atrial fibrillation and flutter	2	Percent	2019	0.000316698122778499	0.00034052592419816	0.000289042743857631
25	1	Deaths	1	Global	1	Male	13	40-44 years	500	Atrial fibrillation and flutter	3	Rate	2019	0.107498928719329	0.119355987191712	0.0968014033216162
26	1	Deaths	1	Global	2	Female	13	40-44 years	500	Atrial fibrillation and flutter	3	Rate	2019	0.0744150564444682	0.0837309525889799	0.0641681658434155
27	1	Deaths	1	Global	3	Both	13	40-44 years	500	Atrial fibrillation and flutter	3	Rate	2019	0.0910900282805779	0.0998184067949223	0.0824843250456354
28	1	Deaths	1	Global	1	Male	14	45-49 years	500	Atrial fibrillation and flutter	1	Number	2019	642.43635925113	721.211346243776	571.747132129918
29	1	Deaths	1	Global	2	Female	14	45-49 years	500	Atrial fibrillation and flutter	1	Number	2019	449.189567677012	512.535227956886	387.020191698051
30	1	Deaths	1	Global	3	Both	14	45-49 years	500	Atrial fibrillation and flutter	1	Number	2019	1091.62592692814	1218.93547642464	967.714206814658
31	1	Deaths	1	Global	1	Male	14	45-49 years	500	Atrial fibrillation and flutter	2	Percent	2019	0.000554320619003434	0.00061456830643431	0.000500574776824094
32	1	Deaths	1	Global	2	Female	14	45-49 years	500	Atrial fibrillation and flutter	2	Percent	2019	0.000679371180271842	0.000755339329192041	0.000593729461698124
33	1	Deaths	1	Global	3	Both	14	45-49 years	500	Atrial fibrillation and flutter	2	Percent	2019	0.000599703331581295	0.000652446330036959	0.000537017234175388
34	1	Deaths	1	Global	1	Male	14	45-49 years	500	Atrial fibrillation and flutter	3	Rate	2019	0.270944155886249	0.304167092365985	0.241131346108586
35	1	Deaths	1	Global	2	Female	14	45-49 years	500	Atrial fibrillation and flutter	3	Rate	2019	0.191862953676211	0.21891987208756	0.165308463185222
36	1	Deaths	1	Global	3	Both	14	45-49 years	500	Atrial fibrillation and flutter	3	Rate	2019	0.231654463477685	0.258670884264966	0.205359097699536
37	1	Deaths	1	Global	1	Male	15	50-54 years	500	Atrial fibrillation and flutter	1	Number	2019	1409.12878900361	1598.51295740798	1269.87841990715
38	1	Deaths	1	Global	2	Female	15	50-54 years	500	Atrial fibrillation and flutter	1	Number	2019	962.375733638502	1079.98888466648	816.76130934673
39	1	Deaths	1	Global	3	Both	15	50-54 years	500	Atrial fibrillation and flutter	1	Number	2019	2371.50452264211	2605.29441329889	2148.1283229246
40	1	Deaths	1	Global	1	Male	15	50-54 years	500	Atrial fibrillation and flutter	2	Percent	2019	0.000907523702679081	0.000996897106633139	0.000830675743016798
41	1	Deaths	1	Global	2	Female	15	50-54 years	500	Atrial fibrillation and flutter	2	Percent	2019	0.00105257481191387	0.00115115280430659	0.000906640590330292
42	1	Deaths	1	Global	3	Both	15	50-54 years	500	Atrial fibrillation and flutter	2	Percent	2019	0.000961283218237794	0.00103397730397417	0.000878217119959617
43	1	Deaths	1	Global	1	Male	15	50-54 years	500	Atrial fibrillation and flutter	3	Rate	2019	0.650848086598186	0.738320803499477	0.586531157590864
44	1	Deaths	1	Global	2	Female	15	50-54 years	500	Atrial fibrillation and flutter	3	Rate	2019	0.441169486701892	0.495085365557473	0.37441734554148
45	1	Deaths	1	Global	3	Both	15	50-54 years	500	Atrial fibrillation and flutter	3	Rate	2019	0.54561432155017	0.599402586070903	0.494221944898262
46	1	Deaths	1	Global	1	Male	16	55-59 years	500	Atrial fibrillation and flutter	1	Number	2019	2576.13808968028	2848.825356036	2348.84253324275
47	1	Deaths	1	Global	2	Female	16	55-59 years	500	Atrial fibrillation and flutter	1	Number	2019	1986.91969213989	2243.96396644269	1696.27703426347
48	1	Deaths	1	Global	3	Both	16	55-59 years	500	Atrial fibrillation and flutter	1	Number	2019	4563.05778182017	4963.97296724118	4136.40095929538
49	1	Deaths	1	Global	1	Male	16	55-59 years	500	Atrial fibrillation and flutter	2	Percent	2019	0.00128435051040418	0.00139793979108504	0.00118249034729831
50	1	Deaths	1	Global	2	Female	16	55-59 years	500	Atrial fibrillation and flutter	2	Percent	2019	0.0015900376994268	0.00175102187887723	0.0013891301111197
51	1	Deaths	1	Global	3	Both	16	55-59 years	500	Atrial fibrillation and flutter	2	Percent	2019	0.0014016600272246	0.0015037554781708	0.00128374277260447
52	1	Deaths	1	Global	1	Male	16	55-59 years	500	Atrial fibrillation and flutter	3	Rate	2019	1.41234455845055	1.56184290185809	1.28773181211506
53	1	Deaths	1	Global	2	Female	16	55-59 years	500	Atrial fibrillation and flutter	3	Rate	2019	1.05804991724446	1.19492795727301	0.903280481252472
54	1	Deaths	1	Global	3	Both	16	55-59 years	500	Atrial fibrillation and flutter	3	Rate	2019	1.2326183542797	1.34091753427875	1.11736558835638
55	1	Deaths	1	Global	1	Male	17	60-64 years	500	Atrial fibrillation and flutter	1	Number	2019	4220.73311868931	4622.26494888701	3903.44961970302
56	1	Deaths	1	Global	2	Female	17	60-64 years	500	Atrial fibrillation and flutter	1	Number	2019	3431.07890217932	3824.05743850297	2968.56442184066
57	1	Deaths	1	Global	3	Both	17	60-64 years	500	Atrial fibrillation and flutter	1	Number	2019	7651.81202086863	8204.1987933233	6934.86186192516
58	1	Deaths	1	Global	1	Male	17	60-64 years	500	Atrial fibrillation and flutter	2	Percent	2019	0.00167017302483438	0.00182404935214912	0.00155965802602356
59	1	Deaths	1	Global	2	Female	17	60-64 years	500	Atrial fibrillation and flutter	2	Percent	2019	0.0021186920713079	0.00232283597364649	0.00184665253720144
60	1	Deaths	1	Global	3	Both	17	60-64 years	500	Atrial fibrillation and flutter	2	Percent	2019	0.00184526811727828	0.0019687724208267	0.00168930130708224
61	1	Deaths	1	Global	1	Male	17	60-64 years	500	Atrial fibrillation and flutter	3	Rate	2019	2.77558666148275	3.03963709080808	2.56693858473148
62	1	Deaths	1	Global	2	Female	17	60-64 years	500	Atrial fibrillation and flutter	3	Rate	2019	2.14118520148007	2.38642579502661	1.85255028837959
63	1	Deaths	1	Global	3	Both	17	60-64 years	500	Atrial fibrillation and flutter	3	Rate	2019	2.45008215815912	2.62695437769394	2.22051734554662
64	1	Deaths	1	Global	1	Male	18	65-69 years	500	Atrial fibrillation and flutter	1	Number	2019	6367.369520161	6931.26456790202	5850.25675767131
65	1	Deaths	1	Global	2	Female	18	65-69 years	500	Atrial fibrillation and flutter	1	Number	2019	5682.90443656708	6284.31890861389	4946.00885235276
66	1	Deaths	1	Global	3	Both	18	65-69 years	500	Atrial fibrillation and flutter	1	Number	2019	12050.2739567281	12962.7474007921	10921.0080610184
67	1	Deaths	1	Global	1	Male	18	65-69 years	500	Atrial fibrillation and flutter	2	Percent	2019	0.00208427629812251	0.00224613248169956	0.00191640505821108
68	1	Deaths	1	Global	2	Female	18	65-69 years	500	Atrial fibrillation and flutter	2	Percent	2019	0.0026933329013124	0.00294418716229698	0.00240001965493755
69	1	Deaths	1	Global	3	Both	18	65-69 years	500	Atrial fibrillation and flutter	2	Percent	2019	0.00233291454408446	0.00248943392070438	0.00212645730306695
70	1	Deaths	1	Global	1	Male	18	65-69 years	500	Atrial fibrillation and flutter	3	Rate	2019	5.13620103943267	5.59106365124872	4.7190750818777
71	1	Deaths	1	Global	2	Female	18	65-69 years	500	Atrial fibrillation and flutter	3	Rate	2019	4.20743164661659	4.65269872978992	3.66185889664647
72	1	Deaths	1	Global	3	Both	18	65-69 years	500	Atrial fibrillation and flutter	3	Rate	2019	4.65192097975399	5.00417474370594	4.21597606009184
73	1	Deaths	1	Global	1	Male	19	70-74 years	500	Atrial fibrillation and flutter	1	Number	2019	10689.7295659018	11674.7750315532	9821.78176859936
74	1	Deaths	1	Global	2	Female	19	70-74 years	500	Atrial fibrillation and flutter	1	Number	2019	10662.7694127603	11827.0761510994	9237.50862953545
75	1	Deaths	1	Global	3	Both	19	70-74 years	500	Atrial fibrillation and flutter	1	Number	2019	21352.4989786621	23003.1837022164	19293.4252559946
76	1	Deaths	1	Global	1	Male	19	70-74 years	500	Atrial fibrillation and flutter	2	Percent	2019	0.00326055060729661	0.00352354190967716	0.00301664115017157
77	1	Deaths	1	Global	2	Female	19	70-74 years	500	Atrial fibrillation and flutter	2	Percent	2019	0.00435384653128705	0.00475428529365524	0.00382589407910731
78	1	Deaths	1	Global	3	Both	19	70-74 years	500	Atrial fibrillation and flutter	2	Percent	2019	0.0037276448923179	0.00400066925753113	0.00342084569635234
79	1	Deaths	1	Global	1	Male	19	70-74 years	500	Atrial fibrillation and flutter	3	Rate	2019	12.0921054378192	13.2063781196742	11.110292360622
80	1	Deaths	1	Global	2	Female	19	70-74 years	500	Atrial fibrillation and flutter	3	Rate	2019	10.752339654497	11.92642689469	9.31510628254312
81	1	Deaths	1	Global	3	Both	19	70-74 years	500	Atrial fibrillation and flutter	3	Rate	2019	11.3837786636971	12.2638175554103	10.2860130328683
82	1	Deaths	1	Global	1	Male	20	75-79 years	500	Atrial fibrillation and flutter	1	Number	2019	15840.7351812225	17256.7536255841	14511.5301474844
83	1	Deaths	1	Global	2	Female	20	75-79 years	500	Atrial fibrillation and flutter	1	Number	2019	18521.6972130183	20394.0651895411	16110.1249251106
84	1	Deaths	1	Global	3	Both	20	75-79 years	500	Atrial fibrillation and flutter	1	Number	2019	34362.4323942408	37009.0499197743	30749.7004815827
85	1	Deaths	1	Global	1	Male	20	75-79 years	500	Atrial fibrillation and flutter	2	Percent	2019	0.00478303424708085	0.0051716840601417	0.00439698047024231
86	1	Deaths	1	Global	2	Female	20	75-79 years	500	Atrial fibrillation and flutter	2	Percent	2019	0.00648751683503102	0.00707213074889131	0.0056581565597552
87	1	Deaths	1	Global	3	Both	20	75-79 years	500	Atrial fibrillation and flutter	2	Percent	2019	0.00557155262255191	0.00598922554717926	0.00498315840389228
88	1	Deaths	1	Global	1	Male	20	75-79 years	500	Atrial fibrillation and flutter	3	Rate	2019	27.4824721231555	29.9391565495937	25.1764023689583
89	1	Deaths	1	Global	2	Female	20	75-79 years	500	Atrial fibrillation and flutter	3	Rate	2019	26.4480949113138	29.1217465417473	23.0044853963474
90	1	Deaths	1	Global	3	Both	20	75-79 years	500	Atrial fibrillation and flutter	3	Rate	2019	26.9150879279395	28.988106001692	24.0853407210578
91	1	Deaths	1	Global	1	Male	21	80+ years	500	Atrial fibrillation and flutter	1	Number	2019	87245.9377454257	95130.9229253248	76298.9938856536
92	1	Deaths	1	Global	2	Female	21	80+ years	500	Atrial fibrillation and flutter	1	Number	2019	154944.181998787	173006.420743188	123138.74356811
93	1	Deaths	1	Global	3	Both	21	80+ years	500	Atrial fibrillation and flutter	1	Number	2019	242190.119744212	265953.624602164	199387.954298464
94	1	Deaths	1	Global	1	Male	21	80+ years	500	Atrial fibrillation and flutter	2	Percent	2019	0.0116801812194227	0.0126716473796008	0.010286030832687
95	1	Deaths	1	Global	2	Female	21	80+ years	500	Atrial fibrillation and flutter	2	Percent	2019	0.0165302113522352	0.0183635410785754	0.0132972065624802
96	1	Deaths	1	Global	3	Both	21	80+ years	500	Atrial fibrillation and flutter	2	Percent	2019	0.0143783617584571	0.0157051638438393	0.01196698204308
97	1	Deaths	1	Global	1	Male	21	80+ years	500	Atrial fibrillation and flutter	3	Rate	2019	149.656097163625	163.181496038469	130.87841035942
98	1	Deaths	1	Global	2	Female	21	80+ years	500	Atrial fibrillation and flutter	3	Rate	2019	170.362746248354	190.222366378613	135.392334537604
99	1	Deaths	1	Global	3	Both	21	80+ years	500	Atrial fibrillation and flutter	3	Rate	2019	162.274497940909	178.196744580091	133.595789181739
100	1	Deaths	1	Global	1	Male	22	All ages	500	Atrial fibrillation and flutter	1	Number	2019	129428.625515225	140838.898789299	116642.694605274
101	1	Deaths	1	Global	2	Female	22	All ages	500	Atrial fibrillation and flutter	1	Number	2019	196935.402610091	218919.461428166	161602.858813562
102	1	Deaths	1	Global	3	Both	22	All ages	500	Atrial fibrillation and flutter	1	Number	2019	326364.028125316	354945.989611416	279098.599840244
103	1	Deaths	1	Global	1	Male	22	All ages	500	Atrial fibrillation and flutter	2	Percent	2019	0.00417172550537158	0.00452097302400778	0.00373355223332359
104	1	Deaths	1	Global	2	Female	22	All ages	500	Atrial fibrillation and flutter	2	Percent	2019	0.00759374872216299	0.00837191588855266	0.00625293798498465
105	1	Deaths	1	Global	3	Both	22	All ages	500	Atrial fibrillation and flutter	2	Percent	2019	0.00572955537096635	0.00621513023516305	0.00493727027242081
106	1	Deaths	1	Global	1	Male	22	All ages	500	Atrial fibrillation and flutter	3	Rate	2019	3.3291307991277	3.62262300019195	3.0002542757281
107	1	Deaths	1	Global	2	Female	22	All ages	500	Atrial fibrillation and flutter	3	Rate	2019	5.10516973141692	5.67506397168174	4.18924181427583
108	1	Deaths	1	Global	3	Both	22	All ages	500	Atrial fibrillation and flutter	3	Rate	2019	4.21368866928539	4.58271061067926	3.60344433335859
109	1	Deaths	1	Global	1	Male	24	15-49 years	500	Atrial fibrillation and flutter	1	Number	2019	1078.85350514082	1214.2636492584	969.904907761485
110	1	Deaths	1	Global	2	Female	24	15-49 years	500	Atrial fibrillation and flutter	1	Number	2019	743.475221000841	842.076697239521	647.712798406176
111	1	Deaths	1	Global	3	Both	24	15-49 years	500	Atrial fibrillation and flutter	1	Number	2019	1822.32872614166	2019.72551247507	1622.06996722133
112	1	Deaths	1	Global	1	Male	24	15-49 years	500	Atrial fibrillation and flutter	2	Percent	2019	0.000233741802238815	0.000256852000804036	0.000211734925935529
113	1	Deaths	1	Global	2	Female	24	15-49 years	500	Atrial fibrillation and flutter	2	Percent	2019	0.000277775840566681	0.000305006296596207	0.000244742235106861
114	1	Deaths	1	Global	3	Both	24	15-49 years	500	Atrial fibrillation and flutter	2	Percent	2019	0.000249900452846882	0.000270592714980284	0.000226688022008847
115	1	Deaths	1	Global	1	Male	24	15-49 years	500	Atrial fibrillation and flutter	3	Rate	2019	0.0546794530773897	0.0615424354806525	0.0491576193067583
116	1	Deaths	1	Global	2	Female	24	15-49 years	500	Atrial fibrillation and flutter	3	Rate	2019	0.0386084455495292	0.0437287906786374	0.0336355316258344
117	1	Deaths	1	Global	3	Both	24	15-49 years	500	Atrial fibrillation and flutter	3	Rate	2019	0.0467415830657483	0.051804686200192	0.0416050721385805
118	1	Deaths	1	Global	1	Male	25	50-69 years	500	Atrial fibrillation and flutter	1	Number	2019	14573.3695175342	15909.1423331914	13380.7747707715
119	1	Deaths	1	Global	2	Female	25	50-69 years	500	Atrial fibrillation and flutter	1	Number	2019	12063.2787645248	13312.4034522253	10460.062328134
120	1	Deaths	1	Global	3	Both	25	50-69 years	500	Atrial fibrillation and flutter	1	Number	2019	26636.648282059	28703.2119488133	24241.8744721233
121	1	Deaths	1	Global	1	Male	25	50-69 years	500	Atrial fibrillation and flutter	2	Percent	2019	0.00159440056943208	0.00171386020439854	0.00148127902885142
122	1	Deaths	1	Global	2	Female	25	50-69 years	500	Atrial fibrillation and flutter	2	Percent	2019	0.0020470013929589	0.00223176624996359	0.00182081105420985
123	1	Deaths	1	Global	3	Both	25	50-69 years	500	Atrial fibrillation and flutter	2	Percent	2019	0.00177173636992779	0.00188957106489107	0.00162417942756265
124	1	Deaths	1	Global	1	Male	25	50-69 years	500	Atrial fibrillation and flutter	3	Rate	2019	2.15919414796113	2.35710258932071	1.98249900583898
125	1	Deaths	1	Global	2	Female	25	50-69 years	500	Atrial fibrillation and flutter	3	Rate	2019	1.72027087368097	1.89840095421648	1.49164592075025
126	1	Deaths	1	Global	3	Both	25	50-69 years	500	Atrial fibrillation and flutter	3	Rate	2019	1.93553872797831	2.0857045434548	1.76152368656633
127	1	Deaths	1	Global	1	Male	26	70+ years	500	Atrial fibrillation and flutter	1	Number	2019	113776.40249255	123558.101895212	101663.46761728
128	1	Deaths	1	Global	2	Female	26	70+ years	500	Atrial fibrillation and flutter	1	Number	2019	184128.648624566	205173.540087568	149619.982598045
129	1	Deaths	1	Global	3	Both	26	70+ years	500	Atrial fibrillation and flutter	1	Number	2019	297905.051117115	324998.920624361	251861.18551876
130	1	Deaths	1	Global	1	Male	26	70+ years	500	Atrial fibrillation and flutter	2	Percent	2019	0.00809281085782121	0.00876529966822539	0.00721209734768261
131	1	Deaths	1	Global	2	Female	26	70+ years	500	Atrial fibrillation and flutter	2	Percent	2019	0.0125452907763324	0.0138105364064352	0.0103341532867881
132	1	Deaths	1	Global	3	Both	26	70+ years	500	Atrial fibrillation and flutter	2	Percent	2019	0.0103659645319072	0.0112525380382249	0.00886288187775406
133	1	Deaths	1	Global	1	Male	26	70+ years	500	Atrial fibrillation and flutter	3	Rate	2019	55.68006136429	60.4670436475709	49.752215674136
134	1	Deaths	1	Global	2	Female	26	70+ years	500	Atrial fibrillation and flutter	3	Rate	2019	70.7787204373852	78.8683387592581	57.513651456521
135	1	Deaths	1	Global	3	Both	26	70+ years	500	Atrial fibrillation and flutter	3	Rate	2019	64.1364310359781	69.9695113635289	54.223577260908
136	1	Deaths	1	Global	1	Male	27	Age-standardized	500	Atrial fibrillation and flutter	3	Rate	2019	4.51347339233877	4.91340020394826	4.01611361851108
137	1	Deaths	1	Global	2	Female	27	Age-standardized	500	Atrial fibrillation and flutter	3	Rate	2019	4.38338060582891	4.87221687146746	3.60095857463282
138	1	Deaths	1	Global	3	Both	27	Age-standardized	500	Atrial fibrillation and flutter	3	Rate	2019	4.44857416690067	4.84604046070293	3.78110142213944
139	1	Deaths	1	Global	1	Male	30	80-84 years	500	Atrial fibrillation and flutter	1	Number	2019	27320.9862178018	29925.2492900704	24346.6601175705
140	1	Deaths	1	Global	2	Female	30	80-84 years	500	Atrial fibrillation and flutter	1	Number	2019	37299.2720736894	41455.8064109195	31911.5497918889
141	1	Deaths	1	Global	3	Both	30	80-84 years	500	Atrial fibrillation and flutter	1	Number	2019	64620.2582914912	70031.7817196603	56837.7357729201
142	1	Deaths	1	Global	1	Male	30	80-84 years	500	Atrial fibrillation and flutter	2	Percent	2019	0.00838310555395777	0.00906877249749539	0.00745219937448194
143	1	Deaths	1	Global	2	Female	30	80-84 years	500	Atrial fibrillation and flutter	2	Percent	2019	0.0111108107921858	0.0121622813546385	0.00944356103255373
144	1	Deaths	1	Global	3	Both	30	80-84 years	500	Atrial fibrillation and flutter	2	Percent	2019	0.00976634167739389	0.0105231073947206	0.00861167252210129
145	1	Deaths	1	Global	1	Male	30	80-84 years	500	Atrial fibrillation and flutter	3	Rate	2019	77.7213072271342	85.1297780900267	69.2601004907852
146	1	Deaths	1	Global	2	Female	30	80-84 years	500	Atrial fibrillation and flutter	3	Rate	2019	76.0517751649134	84.5267881425325	65.0664175199443
147	1	Deaths	1	Global	3	Both	30	80-84 years	500	Atrial fibrillation and flutter	3	Rate	2019	76.7488092181379	83.1760193554692	67.5055881013273
148	1	Deaths	1	Global	1	Male	31	85-89 years	500	Atrial fibrillation and flutter	1	Number	2019	28983.4141630503	31347.0188158127	25537.6353331206
149	1	Deaths	1	Global	2	Female	31	85-89 years	500	Atrial fibrillation and flutter	1	Number	2019	47619.7795221617	53223.4757517719	38510.9627351145
150	1	Deaths	1	Global	3	Both	31	85-89 years	500	Atrial fibrillation and flutter	1	Number	2019	76603.193685212	83905.6207469926	64316.5065696194
151	1	Deaths	1	Global	1	Male	31	85-89 years	500	Atrial fibrillation and flutter	2	Percent	2019	0.0112794041957244	0.0122245954106164	0.0100225369273199
152	1	Deaths	1	Global	2	Female	31	85-89 years	500	Atrial fibrillation and flutter	2	Percent	2019	0.0158600422418109	0.0175358663563012	0.012901309021782
153	1	Deaths	1	Global	3	Both	31	85-89 years	500	Atrial fibrillation and flutter	2	Percent	2019	0.0137467718361205	0.0149585764645294	0.0115761960565695
154	1	Deaths	1	Global	1	Male	31	85-89 years	500	Atrial fibrillation and flutter	3	Rate	2019	177.560298637226	192.040385270355	156.450517897172
155	1	Deaths	1	Global	2	Female	31	85-89 years	500	Atrial fibrillation and flutter	3	Rate	2019	176.66595751455	197.455267544094	142.872902282965
156	1	Deaths	1	Global	3	Both	31	85-89 years	500	Atrial fibrillation and flutter	3	Rate	2019	177.00327690497	193.876640235046	148.613026092415
157	1	Deaths	1	Global	1	Male	32	90-94 years	500	Atrial fibrillation and flutter	1	Number	2019	22558.783202163	24846.1071235115	19248.9046473686
158	1	Deaths	1	Global	2	Female	32	90-94 years	500	Atrial fibrillation and flutter	1	Number	2019	47716.192043564	53885.8696479418	36272.7420671161
159	1	Deaths	1	Global	3	Both	32	90-94 years	500	Atrial fibrillation and flutter	1	Number	2019	70274.975245727	78009.8381596093	55477.8583538715
160	1	Deaths	1	Global	1	Male	32	90-94 years	500	Atrial fibrillation and flutter	2	Percent	2019	0.0178779821335302	0.0195790205153582	0.0152980849851942
161	1	Deaths	1	Global	2	Female	32	90-94 years	500	Atrial fibrillation and flutter	2	Percent	2019	0.023413059721813	0.026241010884184	0.0178627287438447
162	1	Deaths	1	Global	3	Both	32	90-94 years	500	Atrial fibrillation and flutter	2	Percent	2019	0.0212957104949824	0.0235524140442359	0.0168358777031504
163	1	Deaths	1	Global	1	Male	32	90-94 years	500	Atrial fibrillation and flutter	3	Rate	2019	414.430997191371	456.451789054526	353.624691383429
164	1	Deaths	1	Global	2	Female	32	90-94 years	500	Atrial fibrillation and flutter	3	Rate	2019	419.412091089998	473.641845699099	318.827340330257
165	1	Deaths	1	Global	3	Both	32	90-94 years	500	Atrial fibrillation and flutter	3	Rate	2019	417.800124515157	463.78557918416	329.828022664314
166	1	Deaths	1	Global	1	Male	37	20+ years	500	Atrial fibrillation and flutter	1	Number	2019	129428.625515225	140838.898789299	116642.694605274
167	1	Deaths	1	Global	2	Female	37	20+ years	500	Atrial fibrillation and flutter	1	Number	2019	196935.402610091	218919.461428166	161602.858813562
168	1	Deaths	1	Global	3	Both	37	20+ years	500	Atrial fibrillation and flutter	1	Number	2019	326364.028125316	354945.989611416	279098.599840244
169	1	Deaths	1	Global	1	Male	37	20+ years	500	Atrial fibrillation and flutter	2	Percent	2019	0.00470964758871785	0.00510057211460467	0.00419009776469197
170	1	Deaths	1	Global	2	Female	37	20+ years	500	Atrial fibrillation and flutter	2	Percent	2019	0.00854784979962603	0.00941029854238482	0.00703925849863375
171	1	Deaths	1	Global	3	Both	37	20+ years	500	Atrial fibrillation and flutter	2	Percent	2019	0.00645951050436011	0.00699089339760229	0.00556933325393383
172	1	Deaths	1	Global	1	Male	37	20+ years	500	Atrial fibrillation and flutter	3	Rate	2019	5.0992618704172	5.54880671573955	4.59551851605985
173	1	Deaths	1	Global	2	Female	37	20+ years	500	Atrial fibrillation and flutter	3	Rate	2019	7.60586485077486	8.4549137166754	6.2412826101579
174	1	Deaths	1	Global	3	Both	37	20+ years	500	Atrial fibrillation and flutter	3	Rate	2019	6.36504730437847	6.92247864249486	5.44323404994508
175	1	Deaths	1	Global	1	Male	41	50-74 years	500	Atrial fibrillation and flutter	1	Number	2019	25263.099083436	27569.5236666551	23238.3280233906
176	1	Deaths	1	Global	2	Female	41	50-74 years	500	Atrial fibrillation and flutter	1	Number	2019	22726.0481772851	25075.9506102775	19824.0367411873
177	1	Deaths	1	Global	3	Both	41	50-74 years	500	Atrial fibrillation and flutter	1	Number	2019	47989.1472607211	51609.4652990099	43790.0355475623
178	1	Deaths	1	Global	1	Male	41	50-74 years	500	Atrial fibrillation and flutter	2	Percent	2019	0.00203426991515478	0.00218657851953207	0.00188023847056491
179	1	Deaths	1	Global	2	Female	41	50-74 years	500	Atrial fibrillation and flutter	2	Percent	2019	0.0027242862749627	0.00295791314800243	0.00243036376024356
180	1	Deaths	1	Global	3	Both	41	50-74 years	500	Atrial fibrillation and flutter	2	Percent	2019	0.00231137780146069	0.00247301100848116	0.00212177681963191
181	1	Deaths	1	Global	1	Male	41	50-74 years	500	Atrial fibrillation and flutter	3	Rate	2019	3.30951534847385	3.61166147603528	3.04426638284874
182	1	Deaths	1	Global	2	Female	41	50-74 years	500	Atrial fibrillation and flutter	3	Rate	2019	2.83930105337519	3.13288841186689	2.47673541665992
183	1	Deaths	1	Global	3	Both	41	50-74 years	500	Atrial fibrillation and flutter	3	Rate	2019	3.06883593439082	3.3003499896305	2.80030886830539
184	1	Deaths	1	Global	1	Male	157	25+ years	500	Atrial fibrillation and flutter	1	Number	2019	129428.625515225	140838.898789299	116642.694605274
185	1	Deaths	1	Global	2	Female	157	25+ years	500	Atrial fibrillation and flutter	1	Number	2019	196935.402610091	218919.461428166	161602.858813562
186	1	Deaths	1	Global	3	Both	157	25+ years	500	Atrial fibrillation and flutter	1	Number	2019	326364.028125316	354945.989611416	279098.599840244
187	1	Deaths	1	Global	1	Male	157	25+ years	500	Atrial fibrillation and flutter	2	Percent	2019	0.00478562175830567	0.005183710418323	0.00425888789988533
188	1	Deaths	1	Global	2	Female	157	25+ years	500	Atrial fibrillation and flutter	2	Percent	2019	0.0086453767703605	0.00951647729697828	0.0071231533133848
189	1	Deaths	1	Global	3	Both	157	25+ years	500	Atrial fibrillation and flutter	2	Percent	2019	0.00654974912285049	0.00708868837137102	0.00564776461735191
190	1	Deaths	1	Global	1	Male	157	25+ years	500	Atrial fibrillation and flutter	3	Rate	2019	5.78774697313859	6.29798784405735	5.21598989368075
191	1	Deaths	1	Global	2	Female	157	25+ years	500	Atrial fibrillation and flutter	3	Rate	2019	8.57633957067379	9.53372331715418	7.03764267068223
192	1	Deaths	1	Global	3	Both	157	25+ years	500	Atrial fibrillation and flutter	3	Rate	2019	7.20050413139454	7.83110221827988	6.15769646170824
193	1	Deaths	1	Global	1	Male	160	85+ years	500	Atrial fibrillation and flutter	1	Number	2019	59924.951527624	65405.2831905325	51493.9673137124
194	1	Deaths	1	Global	2	Female	160	85+ years	500	Atrial fibrillation and flutter	1	Number	2019	117644.909925097	132702.284574132	90659.4327920116
195	1	Deaths	1	Global	3	Both	160	85+ years	500	Atrial fibrillation and flutter	1	Number	2019	177569.861452722	196390.850256518	141740.134546233
196	1	Deaths	1	Global	1	Male	160	85+ years	500	Atrial fibrillation and flutter	2	Percent	2019	0.0142315481319086	0.015489414696383	0.0122471957216459
197	1	Deaths	1	Global	2	Female	160	85+ years	500	Atrial fibrillation and flutter	2	Percent	2019	0.019554006374024	0.0218706817624145	0.0153445967272631
198	1	Deaths	1	Global	3	Both	160	85+ years	500	Atrial fibrillation and flutter	2	Percent	2019	0.0173618140584103	0.0191315492165209	0.0140731651448081
199	1	Deaths	1	Global	1	Male	160	85+ years	500	Atrial fibrillation and flutter	3	Rate	2019	258.909751319463	282.587889921507	222.483121500732
200	1	Deaths	1	Global	2	Female	160	85+ years	500	Atrial fibrillation and flutter	3	Rate	2019	280.742004889289	316.674180365733	216.345194538037
201	1	Deaths	1	Global	3	Both	160	85+ years	500	Atrial fibrillation and flutter	3	Rate	2019	272.973993248175	301.907058964508	217.893792415447
202	1	Deaths	1	Global	1	Male	169	10 to 54 years	500	Atrial fibrillation and flutter	1	Number	2019	2487.98229414443	2786.29910597933	2257.37877373618
203	1	Deaths	1	Global	2	Female	169	10 to 54 years	500	Atrial fibrillation and flutter	1	Number	2019	1705.85095463934	1919.27846757511	1487.91496741935
204	1	Deaths	1	Global	3	Both	169	10 to 54 years	500	Atrial fibrillation and flutter	1	Number	2019	4193.83324878377	4607.49268841174	3804.697702037
205	1	Deaths	1	Global	1	Male	169	10 to 54 years	500	Atrial fibrillation and flutter	2	Percent	2019	0.000392385925025919	0.000428386347246939	0.000357488732648838
206	1	Deaths	1	Global	2	Female	169	10 to 54 years	500	Atrial fibrillation and flutter	2	Percent	2019	0.000457415835536216	0.000499719123417628	0.000404101214786851
207	1	Deaths	1	Global	3	Both	169	10 to 54 years	500	Atrial fibrillation and flutter	2	Percent	2019	0.000416478511727896	0.000448840999115107	0.000382436866131666
208	1	Deaths	1	Global	1	Male	169	10 to 54 years	500	Atrial fibrillation and flutter	3	Rate	2019	0.0984870826619627	0.110295990054827	0.0893586141716366
209	1	Deaths	1	Global	2	Female	169	10 to 54 years	500	Atrial fibrillation and flutter	3	Rate	2019	0.0693539262838377	0.0780311415814778	0.0604934122095316
210	1	Deaths	1	Global	3	Both	169	10 to 54 years	500	Atrial fibrillation and flutter	3	Rate	2019	0.0841149956260778	0.0924116922019569	0.0763101705720421
211	1	Deaths	1	Global	1	Male	197	15-39 years	500	Atrial fibrillation and flutter	1	Number	2019	171.334767154993	195.793210105297	152.411679017367
212	1	Deaths	1	Global	2	Female	197	15-39 years	500	Atrial fibrillation and flutter	1	Number	2019	113.713029279748	127.603067876323	97.4422641089447
213	1	Deaths	1	Global	3	Both	197	15-39 years	500	Atrial fibrillation and flutter	1	Number	2019	285.047796434741	317.938755911258	251.599966143897
214	1	Deaths	1	Global	1	Male	197	15-39 years	500	Atrial fibrillation and flutter	2	Percent	2019	6.7055569394806e-05	7.55371114912551e-05	5.91275480578621e-05
215	1	Deaths	1	Global	2	Female	197	15-39 years	500	Atrial fibrillation and flutter	2	Percent	2019	7.53427515911123e-05	8.30254596843482e-05	6.49042394698443e-05
216	1	Deaths	1	Global	3	Both	197	15-39 years	500	Atrial fibrillation and flutter	2	Percent	2019	7.01292587046539e-05	7.63989818206655e-05	6.32320272776906e-05
217	1	Deaths	1	Global	1	Male	197	15-39 years	500	Atrial fibrillation and flutter	3	Rate	2019	0.0115039957754316	0.0131462183613438	0.0102334356339722
218	1	Deaths	1	Global	2	Female	197	15-39 years	500	Atrial fibrillation and flutter	3	Rate	2019	0.00784820878566902	0.00880686694153204	0.00672523841919581
219	1	Deaths	1	Global	3	Both	197	15-39 years	500	Atrial fibrillation and flutter	3	Rate	2019	0.00970126370104982	0.0108206685000106	0.00856290646434083
220	1	Deaths	1	Global	1	Male	228	55+ years	500	Atrial fibrillation and flutter	1	Number	2019	126940.643221081	138041.668299198	114298.891812228
221	1	Deaths	1	Global	2	Female	228	55+ years	500	Atrial fibrillation and flutter	1	Number	2019	195229.551655452	217052.758882517	159977.932739486
222	1	Deaths	1	Global	3	Both	228	55+ years	500	Atrial fibrillation and flutter	1	Number	2019	322170.194876532	350547.90335745	275048.795865407
223	1	Deaths	1	Global	1	Male	228	55+ years	500	Atrial fibrillation and flutter	2	Percent	2019	0.00586464391001548	0.00635627792287398	0.00521940720412071
224	1	Deaths	1	Global	2	Female	228	55+ years	500	Atrial fibrillation and flutter	2	Percent	2019	0.00993270882002076	0.0109336125589621	0.00818894919320869
225	1	Deaths	1	Global	3	Both	228	55+ years	500	Atrial fibrillation and flutter	2	Percent	2019	0.00779994263982322	0.00844502726520205	0.00672130493599368
226	1	Deaths	1	Global	1	Male	228	55+ years	500	Atrial fibrillation and flutter	3	Rate	2019	19.1528188488038	20.8277427893333	17.2454299422919
227	1	Deaths	1	Global	2	Female	228	55+ years	500	Atrial fibrillation and flutter	3	Rate	2019	26.2670831028516	29.2032779204054	21.5241679256971
228	1	Deaths	1	Global	3	Both	228	55+ years	500	Atrial fibrillation and flutter	3	Rate	2019	22.9135337761897	24.9318259463191	19.5621444018979
229	1	Deaths	1	Global	1	Male	232	65-74 years	500	Atrial fibrillation and flutter	1	Number	2019	17057.0990860628	18591.8528609815	15692.6604682792
230	1	Deaths	1	Global	2	Female	232	65-74 years	500	Atrial fibrillation and flutter	1	Number	2019	16345.6738493274	18081.4199012362	14267.7820860977
231	1	Deaths	1	Global	3	Both	232	65-74 years	500	Atrial fibrillation and flutter	1	Number	2019	33402.7729353902	35932.9729921201	30295.4231768975
232	1	Deaths	1	Global	1	Male	232	65-74 years	500	Atrial fibrillation and flutter	2	Percent	2019	0.00269317378268006	0.00292035730253851	0.00248566281810628
233	1	Deaths	1	Global	2	Female	232	65-74 years	500	Atrial fibrillation and flutter	2	Percent	2019	0.00358535835951918	0.0039028892884931	0.00318031251506121
234	1	Deaths	1	Global	3	Both	232	65-74 years	500	Atrial fibrillation and flutter	2	Percent	2019	0.00306631664563539	0.00328185092869207	0.00282786611170714
235	1	Deaths	1	Global	1	Male	232	65-74 years	500	Atrial fibrillation and flutter	3	Rate	2019	8.0316717474105	8.7543408525761	7.38919889536014
236	1	Deaths	1	Global	2	Female	232	65-74 years	500	Atrial fibrillation and flutter	3	Rate	2019	6.97831591334434	7.71934283014279	6.09121971338255
237	1	Deaths	1	Global	3	Both	232	65-74 years	500	Atrial fibrillation and flutter	3	Rate	2019	7.47921201259728	8.04574888949587	6.78344559565899
238	1	Deaths	1	Global	1	Male	234	75+ years	500	Atrial fibrillation and flutter	1	Number	2019	103086.672926648	112145.8960139	91374.305135033
239	1	Deaths	1	Global	2	Female	234	75+ years	500	Atrial fibrillation and flutter	1	Number	2019	173465.879211805	193562.018270589	139826.866135665
240	1	Deaths	1	Global	3	Both	234	75+ years	500	Atrial fibrillation and flutter	1	Number	2019	276552.552138453	302478.077982003	231720.33404895
241	1	Deaths	1	Global	1	Male	234	75+ years	500	Atrial fibrillation and flutter	2	Percent	2019	0.00956186555651218	0.0103641063141858	0.00852281770385783
242	1	Deaths	1	Global	2	Female	234	75+ years	500	Atrial fibrillation and flutter	2	Percent	2019	0.0141856398254715	0.0156728025844657	0.0116135904741997
243	1	Deaths	1	Global	3	Both	234	75+ years	500	Atrial fibrillation and flutter	2	Percent	2019	0.0120181786663854	0.0130683931200951	0.010168002613185
244	1	Deaths	1	Global	1	Male	234	75+ years	500	Atrial fibrillation and flutter	3	Rate	2019	88.9160906287331	96.7300075802011	78.8137376623381
245	1	Deaths	1	Global	2	Female	234	75+ years	500	Atrial fibrillation and flutter	3	Rate	2019	107.756213205475	120.239843155438	86.8598116680384
246	1	Deaths	1	Global	3	Both	234	75+ years	500	Atrial fibrillation and flutter	3	Rate	2019	99.8684051934795	109.230607421508	83.6786355194558
247	1	Deaths	1	Global	1	Male	235	95+ years	500	Atrial fibrillation and flutter	1	Number	2019	8382.7541624107	9319.02184449694	6612.64845878286
248	1	Deaths	1	Global	2	Female	235	95+ years	500	Atrial fibrillation and flutter	1	Number	2019	22308.9383593717	25680.7535297968	16433.8225612208
249	1	Deaths	1	Global	3	Both	235	95+ years	500	Atrial fibrillation and flutter	1	Number	2019	30691.6925217824	34916.1804040253	23302.2734271474
250	1	Deaths	1	Global	1	Male	235	95+ years	500	Atrial fibrillation and flutter	2	Percent	2019	0.0221013652907142	0.0245171601299166	0.0174052455208406
251	1	Deaths	1	Global	2	Female	235	95+ years	500	Atrial fibrillation and flutter	2	Percent	2019	0.0228604436170634	0.0260952834064225	0.0169746892258519
252	1	Deaths	1	Global	3	Both	235	95+ years	500	Atrial fibrillation and flutter	2	Percent	2019	0.0226478975908448	0.0256177331574947	0.0172066662885109
253	1	Deaths	1	Global	1	Male	235	95+ years	500	Atrial fibrillation and flutter	3	Rate	2019	608.037114911854	675.948625755592	479.643755847468
254	1	Deaths	1	Global	2	Female	235	95+ years	500	Atrial fibrillation and flutter	3	Rate	2019	624.31149412635	718.671115057468	459.897470338074
255	1	Deaths	1	Global	3	Both	235	95+ years	500	Atrial fibrillation and flutter	3	Rate	2019	619.780659065445	705.08895159484	470.560506630602
256	1	Deaths	1	Global	1	Male	243	75-84 years	500	Atrial fibrillation and flutter	1	Number	2019	43161.7213990243	46949.5282204326	38999.3906515429
257	1	Deaths	1	Global	2	Female	243	75-84 years	500	Atrial fibrillation and flutter	1	Number	2019	55820.9692867077	61691.5361407739	47805.7081461117
258	1	Deaths	1	Global	3	Both	243	75-84 years	500	Atrial fibrillation and flutter	1	Number	2019	98982.6906857319	106655.049817402	88164.3795743762
259	1	Deaths	1	Global	1	Male	243	75-84 years	500	Atrial fibrillation and flutter	2	Percent	2019	0.00656868325881938	0.00710348241251017	0.00597023435805149
260	1	Deaths	1	Global	2	Female	243	75-84 years	500	Atrial fibrillation and flutter	2	Percent	2019	0.00898602058000524	0.0097847373338076	0.00768865353801462
261	1	Deaths	1	Global	3	Both	243	75-84 years	500	Atrial fibrillation and flutter	2	Percent	2019	0.00774267975137221	0.00830643685051287	0.00687811971368353
262	1	Deaths	1	Global	1	Male	243	75-84 years	500	Atrial fibrillation and flutter	3	Rate	2019	46.5145275245479	50.5965714964097	42.0288665767348
263	1	Deaths	1	Global	2	Female	243	75-84 years	500	Atrial fibrillation and flutter	3	Rate	2019	46.8788548519108	51.8089994725944	40.1475804148752
264	1	Deaths	1	Global	3	Both	243	75-84 years	500	Atrial fibrillation and flutter	3	Rate	2019	46.7192894007815	50.3406010076488	41.6131056414024
265	1	Deaths	1	Global	1	Male	284	20-54 years	500	Atrial fibrillation and flutter	1	Number	2019	2487.98229414443	2786.29910597933	2257.37877373618
266	1	Deaths	1	Global	2	Female	284	20-54 years	500	Atrial fibrillation and flutter	1	Number	2019	1705.85095463934	1919.27846757511	1487.91496741935
267	1	Deaths	1	Global	3	Both	284	20-54 years	500	Atrial fibrillation and flutter	1	Number	2019	4193.83324878377	4607.49268841174	3804.697702037
268	1	Deaths	1	Global	1	Male	284	20-54 years	500	Atrial fibrillation and flutter	2	Percent	2019	0.000426154597332227	0.000464958471713005	0.000387605006688817
269	1	Deaths	1	Global	2	Female	284	20-54 years	500	Atrial fibrillation and flutter	2	Percent	2019	0.000503915495712312	0.000550569573806424	0.000445249506806714
270	1	Deaths	1	Global	3	Both	284	20-54 years	500	Atrial fibrillation and flutter	2	Percent	2019	0.000454702638186498	0.000490184384380002	0.000417051811543836
271	1	Deaths	1	Global	1	Male	284	20-54 years	500	Atrial fibrillation and flutter	3	Rate	2019	0.132663685590838	0.148570473924851	0.12036749160281
272	1	Deaths	1	Global	2	Female	284	20-54 years	500	Atrial fibrillation and flutter	3	Rate	2019	0.0924074971438244	0.103969059564262	0.0806017065723818
273	1	Deaths	1	Global	3	Both	284	20-54 years	500	Atrial fibrillation and flutter	3	Rate	2019	0.112694588388841	0.123810237847615	0.102237932707356
274	1	Deaths	1	Global	1	Male	420	<70 years	500	Atrial fibrillation and flutter	1	Number	2019	15652.223022675	17098.7215128992	14409.4895730312
275	1	Deaths	1	Global	2	Female	420	<70 years	500	Atrial fibrillation and flutter	1	Number	2019	12806.7539855256	14174.6349388737	11131.13722604
276	1	Deaths	1	Global	3	Both	420	<70 years	500	Atrial fibrillation and flutter	1	Number	2019	28458.9770082006	30676.819092421	25863.1597425437
277	1	Deaths	1	Global	1	Male	420	<70 years	500	Atrial fibrillation and flutter	2	Percent	2019	0.000922461650856643	0.000997534465413236	0.000847825568923134
278	1	Deaths	1	Global	2	Female	420	<70 years	500	Atrial fibrillation and flutter	2	Percent	2019	0.00113755383952324	0.00124597424953458	0.00100362949951826
279	1	Deaths	1	Global	3	Both	420	<70 years	500	Atrial fibrillation and flutter	2	Percent	2019	0.00100827761498986	0.00107730989732662	0.000929358389874606
280	1	Deaths	1	Global	1	Male	420	<70 years	500	Atrial fibrillation and flutter	3	Rate	2019	0.424937149681123	0.46420767020485	0.391198580460634
281	1	Deaths	1	Global	2	Female	420	<70 years	500	Atrial fibrillation and flutter	3	Rate	2019	0.355998172865101	0.394022103100603	0.30941989819275
282	1	Deaths	1	Global	3	Both	420	<70 years	500	Atrial fibrillation and flutter	3	Rate	2019	0.390874806098105	0.421336146798302	0.355222099042352
283	1	Deaths	1	Global	1	Male	11	30-34 years	500	Atrial fibrillation and flutter	1	Number	2020	67.9677657093763	79.304938528896	58.936549706911
284	1	Deaths	1	Global	2	Female	11	30-34 years	500	Atrial fibrillation and flutter	1	Number	2020	44.4470634204927	51.4182098591515	37.1528234823872
285	1	Deaths	1	Global	3	Both	11	30-34 years	500	Atrial fibrillation and flutter	1	Number	2020	112.414829129869	127.683178801356	98.2173310081528
286	1	Deaths	1	Global	1	Male	11	30-34 years	500	Atrial fibrillation and flutter	2	Percent	2020	0.000103071605705436	0.000119275123544644	8.9914629770464e-05
287	1	Deaths	1	Global	2	Female	11	30-34 years	500	Atrial fibrillation and flutter	2	Percent	2020	0.000118774407942434	0.000134710708937541	0.000100511240874671
288	1	Deaths	1	Global	3	Both	11	30-34 years	500	Atrial fibrillation and flutter	2	Percent	2020	0.000108746940274971	0.000121806112981741	9.69953110166654e-05
289	1	Deaths	1	Global	1	Male	11	30-34 years	500	Atrial fibrillation and flutter	3	Rate	2020	0.0222840169503049	0.0260010399926537	0.0193230284820163
290	1	Deaths	1	Global	2	Female	11	30-34 years	500	Atrial fibrillation and flutter	3	Rate	2020	0.0148638396053045	0.0171951072876941	0.0124245240658977
291	1	Deaths	1	Global	3	Both	11	30-34 years	500	Atrial fibrillation and flutter	3	Rate	2020	0.0186106502086701	0.0211383764632858	0.016260207002674
292	1	Deaths	1	Global	1	Male	12	35-39 years	500	Atrial fibrillation and flutter	1	Number	2020	102.090471411619	116.831580999924	90.9913954397728
293	1	Deaths	1	Global	2	Female	12	35-39 years	500	Atrial fibrillation and flutter	1	Number	2020	70.1733365685648	79.0738244091614	59.1494157571348
294	1	Deaths	1	Global	3	Both	12	35-39 years	500	Atrial fibrillation and flutter	1	Number	2020	172.263807980184	190.898692191995	152.543998514771
295	1	Deaths	1	Global	1	Male	12	35-39 years	500	Atrial fibrillation and flutter	2	Percent	2020	0.000127071631012357	0.000142971419155131	0.000113491518151206
296	1	Deaths	1	Global	2	Female	12	35-39 years	500	Atrial fibrillation and flutter	2	Percent	2020	0.000156041598323636	0.000172972589849169	0.000133721914798917
297	1	Deaths	1	Global	3	Both	12	35-39 years	500	Atrial fibrillation and flutter	2	Percent	2020	0.000137462559130201	0.000150749847014833	0.00012270632864746
298	1	Deaths	1	Global	1	Male	12	35-39 years	500	Atrial fibrillation and flutter	3	Rate	2020	0.0369194148364581	0.0422503054917281	0.0329056084112355
299	1	Deaths	1	Global	2	Female	12	35-39 years	500	Atrial fibrillation and flutter	3	Rate	2020	0.0258411943425452	0.0291187816325209	0.0217816570020818
300	1	Deaths	1	Global	3	Both	12	35-39 years	500	Atrial fibrillation and flutter	3	Rate	2020	0.0314304967366586	0.0348305357481885	0.02783250703518
301	1	Deaths	1	Global	1	Male	13	40-44 years	500	Atrial fibrillation and flutter	1	Number	2020	267.700786337081	297.240884604334	239.230523349698
302	1	Deaths	1	Global	2	Female	13	40-44 years	500	Atrial fibrillation and flutter	1	Number	2020	181.69452610954	204.131708144733	153.799124156366
303	1	Deaths	1	Global	3	Both	13	40-44 years	500	Atrial fibrillation and flutter	1	Number	2020	449.395312446621	490.730451842343	400.700858499499
304	1	Deaths	1	Global	1	Male	13	40-44 years	500	Atrial fibrillation and flutter	2	Percent	2020	0.000256657255569734	0.000281565803682587	0.000230430845613742
305	1	Deaths	1	Global	2	Female	13	40-44 years	500	Atrial fibrillation and flutter	2	Percent	2020	0.000319761348350905	0.000352994071650547	0.000276954607628008
306	1	Deaths	1	Global	3	Both	13	40-44 years	500	Atrial fibrillation and flutter	2	Percent	2020	0.00027889996031326	0.000299415065356555	0.000253833938857267
307	1	Deaths	1	Global	1	Male	13	40-44 years	500	Atrial fibrillation and flutter	3	Rate	2020	0.107462077141356	0.119320242977154	0.0960333710876782
308	1	Deaths	1	Global	2	Female	13	40-44 years	500	Atrial fibrillation and flutter	3	Rate	2020	0.0741367331744552	0.083291766148464	0.0627545852601593
309	1	Deaths	1	Global	3	Both	13	40-44 years	500	Atrial fibrillation and flutter	3	Rate	2020	0.0909353375384039	0.099299521029066	0.0810819935375009
310	1	Deaths	1	Global	1	Male	14	45-49 years	500	Atrial fibrillation and flutter	1	Number	2020	636.129619872321	712.328852638144	567.676538714752
311	1	Deaths	1	Global	2	Female	14	45-49 years	500	Atrial fibrillation and flutter	1	Number	2020	449.991776980699	512.274588404592	385.242192538263
312	1	Deaths	1	Global	3	Both	14	45-49 years	500	Atrial fibrillation and flutter	1	Number	2020	1086.12139685302	1200.42146809739	957.288716937552
313	1	Deaths	1	Global	1	Male	14	45-49 years	500	Atrial fibrillation and flutter	2	Percent	2020	0.000480080748542172	0.000529038922112752	0.000437827514982625
314	1	Deaths	1	Global	2	Female	14	45-49 years	500	Atrial fibrillation and flutter	2	Percent	2020	0.000606755250530339	0.000677361624070917	0.000526603750730453
315	1	Deaths	1	Global	3	Both	14	45-49 years	500	Atrial fibrillation and flutter	2	Percent	2020	0.000525524965435042	0.000571923730812749	0.000470777060832056
316	1	Deaths	1	Global	1	Male	14	45-49 years	500	Atrial fibrillation and flutter	3	Rate	2020	0.26745807009401	0.299495722643944	0.238677254979526
317	1	Deaths	1	Global	2	Female	14	45-49 years	500	Atrial fibrillation and flutter	3	Rate	2020	0.191288331092923	0.217764315016431	0.163763739354695
318	1	Deaths	1	Global	3	Both	14	45-49 years	500	Atrial fibrillation and flutter	3	Rate	2020	0.22958251498691	0.253743071896568	0.202350079687139
319	1	Deaths	1	Global	1	Male	15	50-54 years	500	Atrial fibrillation and flutter	1	Number	2020	1410.19969491291	1580.99244076856	1269.37010091718
320	1	Deaths	1	Global	2	Female	15	50-54 years	500	Atrial fibrillation and flutter	1	Number	2020	957.573203967957	1087.20796144122	809.985485535542
321	1	Deaths	1	Global	3	Both	15	50-54 years	500	Atrial fibrillation and flutter	1	Number	2020	2367.77289888086	2574.15098542686	2145.76253963003
322	1	Deaths	1	Global	1	Male	15	50-54 years	500	Atrial fibrillation and flutter	2	Percent	2020	0.000793247830509163	0.000877402177630517	0.00073125934276532
323	1	Deaths	1	Global	2	Female	15	50-54 years	500	Atrial fibrillation and flutter	2	Percent	2020	0.000949755658803446	0.00103722555057928	0.000818354995993185
324	1	Deaths	1	Global	3	Both	15	50-54 years	500	Atrial fibrillation and flutter	2	Percent	2020	0.000849894204459884	0.000912400804932998	0.000777338119947284
325	1	Deaths	1	Global	1	Male	15	50-54 years	500	Atrial fibrillation and flutter	3	Rate	2020	0.643442567743497	0.721371476210687	0.579185175048144
326	1	Deaths	1	Global	2	Female	15	50-54 years	500	Atrial fibrillation and flutter	3	Rate	2020	0.434295561499178	0.493089813002212	0.367358965130998
327	1	Deaths	1	Global	3	Both	15	50-54 years	500	Atrial fibrillation and flutter	3	Rate	2020	0.538554141210407	0.585495202668183	0.488057491627729
328	1	Deaths	1	Global	1	Male	16	55-59 years	500	Atrial fibrillation and flutter	1	Number	2020	2620.3421791189	2917.49556403738	2367.77421486098
329	1	Deaths	1	Global	2	Female	16	55-59 years	500	Atrial fibrillation and flutter	1	Number	2020	2034.30581456008	2306.61779475881	1723.71178994954
330	1	Deaths	1	Global	3	Both	16	55-59 years	500	Atrial fibrillation and flutter	1	Number	2020	4654.64799367898	5087.96402598535	4161.51285256377
331	1	Deaths	1	Global	1	Male	16	55-59 years	500	Atrial fibrillation and flutter	2	Percent	2020	0.00112920016532766	0.00123896014581298	0.0010462112433471
332	1	Deaths	1	Global	2	Female	16	55-59 years	500	Atrial fibrillation and flutter	2	Percent	2020	0.00144762165313065	0.00160050082828183	0.00124672858255654
333	1	Deaths	1	Global	3	Both	16	55-59 years	500	Atrial fibrillation and flutter	2	Percent	2020	0.00124932514256903	0.00135074889434384	0.0011381583237951
334	1	Deaths	1	Global	1	Male	16	55-59 years	500	Atrial fibrillation and flutter	3	Rate	2020	1.3850787368333	1.54215014464731	1.25157460150066
335	1	Deaths	1	Global	2	Female	16	55-59 years	500	Atrial fibrillation and flutter	3	Rate	2020	1.0436380706584	1.18333936217402	0.884297352914514
336	1	Deaths	1	Global	3	Both	16	55-59 years	500	Atrial fibrillation and flutter	3	Rate	2020	1.21180684038521	1.32461780540567	1.08342236575915
337	1	Deaths	1	Global	1	Male	17	60-64 years	500	Atrial fibrillation and flutter	1	Number	2020	4202.53005280218	4605.41060633097	3861.57473791024
338	1	Deaths	1	Global	2	Female	17	60-64 years	500	Atrial fibrillation and flutter	1	Number	2020	3407.04498705676	3812.56346322151	2961.20417027209
339	1	Deaths	1	Global	3	Both	17	60-64 years	500	Atrial fibrillation and flutter	1	Number	2020	7609.57503985893	8117.96720544166	6904.98387890012
340	1	Deaths	1	Global	1	Male	17	60-64 years	500	Atrial fibrillation and flutter	2	Percent	2020	0.00144909836457502	0.00157464797867632	0.00134914737106274
341	1	Deaths	1	Global	2	Female	17	60-64 years	500	Atrial fibrillation and flutter	2	Percent	2020	0.00189405755852562	0.00207196317773199	0.0016632255000458
342	1	Deaths	1	Global	3	Both	17	60-64 years	500	Atrial fibrillation and flutter	2	Percent	2020	0.00161940211874236	0.00171763327357365	0.00148160582160183
343	1	Deaths	1	Global	1	Male	17	60-64 years	500	Atrial fibrillation and flutter	3	Rate	2020	2.73785867462727	3.00032676038955	2.51573356075337
344	1	Deaths	1	Global	2	Female	17	60-64 years	500	Atrial fibrillation and flutter	3	Rate	2020	2.10383189034901	2.35423736063842	1.82852759236229
345	1	Deaths	1	Global	3	Both	17	60-64 years	500	Atrial fibrillation and flutter	3	Rate	2020	2.41235542408983	2.57352376684015	2.18898890230621
346	1	Deaths	1	Global	1	Male	18	65-69 years	500	Atrial fibrillation and flutter	1	Number	2020	6491.31502146632	7122.32969719099	5942.98210571599
347	1	Deaths	1	Global	2	Female	18	65-69 years	500	Atrial fibrillation and flutter	1	Number	2020	5817.94878913854	6464.89379209074	5087.58022592796
348	1	Deaths	1	Global	3	Both	18	65-69 years	500	Atrial fibrillation and flutter	1	Number	2020	12309.2638106049	13239.0181431684	11132.2807476845
349	1	Deaths	1	Global	1	Male	18	65-69 years	500	Atrial fibrillation and flutter	2	Percent	2020	0.00180571916726979	0.00196625989600899	0.00165625143563345
350	1	Deaths	1	Global	2	Female	18	65-69 years	500	Atrial fibrillation and flutter	2	Percent	2020	0.00242221399231937	0.00263860543544097	0.00214428748091009
351	1	Deaths	1	Global	3	Both	18	65-69 years	500	Atrial fibrillation and flutter	2	Percent	2020	0.00205258441312927	0.00218935568325577	0.0018572736453811
352	1	Deaths	1	Global	1	Male	18	65-69 years	500	Atrial fibrillation and flutter	3	Rate	2020	5.03517069954039	5.52463494456346	4.60984088241562
353	1	Deaths	1	Global	2	Female	18	65-69 years	500	Atrial fibrillation and flutter	3	Rate	2020	4.13682885693928	4.59683647372369	3.61750325645764
354	1	Deaths	1	Global	3	Both	18	65-69 years	500	Atrial fibrillation and flutter	3	Rate	2020	4.56647303800461	4.9113919671092	4.12983754901758
355	1	Deaths	1	Global	1	Male	19	70-74 years	500	Atrial fibrillation and flutter	1	Number	2020	11102.7133252566	11997.267114162	10173.3255007893
356	1	Deaths	1	Global	2	Female	19	70-74 years	500	Atrial fibrillation and flutter	1	Number	2020	11108.8106307502	12243.694631465	9760.90353716264
357	1	Deaths	1	Global	3	Both	19	70-74 years	500	Atrial fibrillation and flutter	1	Number	2020	22211.5239560068	23851.4155640683	20290.870852647
358	1	Deaths	1	Global	1	Male	19	70-74 years	500	Atrial fibrillation and flutter	2	Percent	2020	0.00287390626482149	0.00309546445741978	0.00265465629817025
359	1	Deaths	1	Global	2	Female	19	70-74 years	500	Atrial fibrillation and flutter	2	Percent	2020	0.00396376063228751	0.00428959235801956	0.00347869868471885
360	1	Deaths	1	Global	3	Both	19	70-74 years	500	Atrial fibrillation and flutter	2	Percent	2020	0.00333190990378901	0.0035514337220155	0.00306356355272791
361	1	Deaths	1	Global	1	Male	19	70-74 years	500	Atrial fibrillation and flutter	3	Rate	2020	12.0500169901559	13.0208957329582	11.0413321086146
362	1	Deaths	1	Global	2	Female	19	70-74 years	500	Atrial fibrillation and flutter	3	Rate	2020	10.6910417692854	11.7832462057666	9.39382539593472
363	1	Deaths	1	Global	3	Both	19	70-74 years	500	Atrial fibrillation and flutter	3	Rate	2020	11.3297382523611	12.1662203739112	10.3500442440729
364	1	Deaths	1	Global	1	Male	20	75-79 years	500	Atrial fibrillation and flutter	1	Number	2020	16009.5441610556	17425.5164352643	14479.1338979766
365	1	Deaths	1	Global	2	Female	20	75-79 years	500	Atrial fibrillation and flutter	1	Number	2020	18416.8845738625	20346.8465278228	16002.5739663076
366	1	Deaths	1	Global	3	Both	20	75-79 years	500	Atrial fibrillation and flutter	1	Number	2020	34426.4287349181	37141.215394882	30617.2625668692
367	1	Deaths	1	Global	1	Male	20	75-79 years	500	Atrial fibrillation and flutter	2	Percent	2020	0.00427134750007025	0.00463125321232044	0.00387810402391565
368	1	Deaths	1	Global	2	Female	20	75-79 years	500	Atrial fibrillation and flutter	2	Percent	2020	0.00599842596538714	0.00651180944317255	0.00524755841971146
369	1	Deaths	1	Global	3	Both	20	75-79 years	500	Atrial fibrillation and flutter	2	Percent	2020	0.00504870883195296	0.00540402981457254	0.00453505274080469
370	1	Deaths	1	Global	1	Male	20	75-79 years	500	Atrial fibrillation and flutter	3	Rate	2020	27.3141590183037	29.7299737019803	24.7030997109021
371	1	Deaths	1	Global	2	Female	20	75-79 years	500	Atrial fibrillation and flutter	3	Rate	2020	26.0317485636697	28.759695525679	22.6191883970242
372	1	Deaths	1	Global	3	Both	20	75-79 years	500	Atrial fibrillation and flutter	3	Rate	2020	26.6128030104305	28.7114256457688	23.668187707901
373	1	Deaths	1	Global	1	Male	21	80+ years	500	Atrial fibrillation and flutter	1	Number	2020	89695.6078809723	97440.06340498	78812.2001071259
374	1	Deaths	1	Global	2	Female	21	80+ years	500	Atrial fibrillation and flutter	1	Number	2020	158418.095887972	177883.707474265	124488.894743794
375	1	Deaths	1	Global	3	Both	21	80+ years	500	Atrial fibrillation and flutter	1	Number	2020	248113.703768944	272430.631300794	203927.786113557
376	1	Deaths	1	Global	1	Male	21	80+ years	500	Atrial fibrillation and flutter	2	Percent	2020	0.0105582130121824	0.0114707649478697	0.0092571245811808
377	1	Deaths	1	Global	2	Female	21	80+ years	500	Atrial fibrillation and flutter	2	Percent	2020	0.015330063432827	0.0170737976627393	0.0123169476271319
378	1	Deaths	1	Global	3	Both	21	80+ years	500	Atrial fibrillation and flutter	2	Percent	2020	0.0131762978871298	0.0144035175030321	0.0108645904680092
379	1	Deaths	1	Global	1	Male	21	80+ years	500	Atrial fibrillation and flutter	3	Rate	2020	149.412693529409	162.313213266075	131.283385877833
380	1	Deaths	1	Global	2	Female	21	80+ years	500	Atrial fibrillation and flutter	3	Rate	2020	169.479649620151	190.304448787158	133.181339824322
381	1	Deaths	1	Global	3	Both	21	80+ years	500	Atrial fibrillation and flutter	3	Rate	2020	161.631962546674	177.473057417186	132.847350979161
382	1	Deaths	1	Global	1	Male	22	All ages	500	Atrial fibrillation and flutter	1	Number	2020	132606.140958915	143176.75978913	118926.375151601
383	1	Deaths	1	Global	2	Female	22	All ages	500	Atrial fibrillation and flutter	1	Number	2020	200906.970590387	224176.410331209	163862.033529746
384	1	Deaths	1	Global	3	Both	22	All ages	500	Atrial fibrillation and flutter	1	Number	2020	333513.111549302	361565.100988363	284101.329151388
385	1	Deaths	1	Global	1	Male	22	All ages	500	Atrial fibrillation and flutter	2	Percent	2020	0.00380428091799061	0.00410367702796734	0.00342428368158045
386	1	Deaths	1	Global	2	Female	22	All ages	500	Atrial fibrillation and flutter	2	Percent	2020	0.00711174565760782	0.00785783883669514	0.00585732591588302
387	1	Deaths	1	Global	3	Both	22	All ages	500	Atrial fibrillation and flutter	2	Percent	2020	0.00528464509682243	0.00573767970395423	0.00451619111889227
388	1	Deaths	1	Global	1	Male	22	All ages	500	Atrial fibrillation and flutter	3	Rate	2020	3.37771035499087	3.64696250593416	3.02926279225295
389	1	Deaths	1	Global	2	Female	22	All ages	500	Atrial fibrillation and flutter	3	Rate	2020	5.15615999782894	5.75335657100377	4.20542333581633
390	1	Deaths	1	Global	3	Both	22	All ages	500	Atrial fibrillation and flutter	3	Rate	2020	4.2635848304037	4.62219752805575	3.63191153607261
391	1	Deaths	1	Global	1	Male	24	15-49 years	500	Atrial fibrillation and flutter	1	Number	2020	1073.8886433304	1200.58984576261	961.620920352777
392	1	Deaths	1	Global	2	Female	24	15-49 years	500	Atrial fibrillation and flutter	1	Number	2020	746.306703079297	842.983493054162	641.657569583022
393	1	Deaths	1	Global	3	Both	24	15-49 years	500	Atrial fibrillation and flutter	1	Number	2020	1820.19534640969	1998.53570300706	1613.14065434184
394	1	Deaths	1	Global	1	Male	24	15-49 years	500	Atrial fibrillation and flutter	2	Percent	2020	0.000210430892648706	0.000229908380640087	0.000191080423925782
395	1	Deaths	1	Global	2	Female	24	15-49 years	500	Atrial fibrillation and flutter	2	Percent	2020	0.000254696936043506	0.000281361772989808	0.000223385446633084
396	1	Deaths	1	Global	3	Both	24	15-49 years	500	Atrial fibrillation and flutter	2	Percent	2020	0.000226578112564643	0.000245368571520133	0.000204787745819936
397	1	Deaths	1	Global	1	Male	24	15-49 years	500	Atrial fibrillation and flutter	3	Rate	2020	0.0540628749621867	0.0604414052755426	0.0484109706354909
398	1	Deaths	1	Global	2	Female	24	15-49 years	500	Atrial fibrillation and flutter	3	Rate	2020	0.0385271090461269	0.0435179220915183	0.0331247341764411
399	1	Deaths	1	Global	3	Both	24	15-49 years	500	Atrial fibrillation and flutter	3	Rate	2020	0.0463925489365433	0.0509380301329014	0.0411152060660397
400	1	Deaths	1	Global	1	Male	25	50-69 years	500	Atrial fibrillation and flutter	1	Number	2020	14724.3869483003	16091.5415968713	13461.8054658095
401	1	Deaths	1	Global	2	Female	25	50-69 years	500	Atrial fibrillation and flutter	1	Number	2020	12216.8727947233	13592.7203184429	10746.1160600003
402	1	Deaths	1	Global	3	Both	25	50-69 years	500	Atrial fibrillation and flutter	1	Number	2020	26941.2597430236	28907.8354700573	24491.3093645062
403	1	Deaths	1	Global	1	Male	25	50-69 years	500	Atrial fibrillation and flutter	2	Percent	2020	0.00139000681558239	0.0014985401329078	0.00128677022843463
404	1	Deaths	1	Global	2	Female	25	50-69 years	500	Atrial fibrillation and flutter	2	Percent	2020	0.00184711503948557	0.00201483987730645	0.00163155806144431
405	1	Deaths	1	Global	3	Both	25	50-69 years	500	Atrial fibrillation and flutter	2	Percent	2020	0.00156568737238455	0.00166837844524142	0.00143796491245303
406	1	Deaths	1	Global	1	Male	25	50-69 years	500	Atrial fibrillation and flutter	3	Rate	2020	2.13160622464027	2.32952518514927	1.94882601405204
407	1	Deaths	1	Global	2	Female	25	50-69 years	500	Atrial fibrillation and flutter	3	Rate	2020	1.70152401076023	1.89314732026747	1.49668207287908
408	1	Deaths	1	Global	3	Both	25	50-69 years	500	Atrial fibrillation and flutter	3	Rate	2020	1.9124084197505	2.05200456389257	1.738500229245
409	1	Deaths	1	Global	1	Male	26	70+ years	500	Atrial fibrillation and flutter	1	Number	2020	116807.865367284	126254.293564021	103959.177615086
410	1	Deaths	1	Global	2	Female	26	70+ years	500	Atrial fibrillation and flutter	1	Number	2020	187943.791092585	210026.477845897	151783.468094012
411	1	Deaths	1	Global	3	Both	26	70+ years	500	Atrial fibrillation and flutter	1	Number	2020	304751.656459869	332204.891373661	256443.685449744
412	1	Deaths	1	Global	1	Male	26	70+ years	500	Atrial fibrillation and flutter	2	Percent	2020	0.00725255975314981	0.00785091075726962	0.00649808947020129
413	1	Deaths	1	Global	2	Female	26	70+ years	500	Atrial fibrillation and flutter	2	Percent	2020	0.01159693511078	0.0128140425377722	0.00955334372703422
414	1	Deaths	1	Global	3	Both	26	70+ years	500	Atrial fibrillation and flutter	2	Percent	2020	0.0094306865040741	0.0102335472116037	0.00796210173784072
415	1	Deaths	1	Global	1	Male	26	70+ years	500	Atrial fibrillation and flutter	3	Rate	2020	55.416088410982	59.8976710379083	49.3204028661596
416	1	Deaths	1	Global	2	Female	26	70+ years	500	Atrial fibrillation and flutter	3	Rate	2020	70.0946293841582	78.3304840233644	56.6084459659053
417	1	Deaths	1	Global	3	Both	26	70+ years	500	Atrial fibrillation and flutter	3	Rate	2020	63.634169759452	69.3665875295269	53.5471445937732
418	1	Deaths	1	Global	1	Male	27	Age-standardized	500	Atrial fibrillation and flutter	3	Rate	2020	4.48066853675508	4.83664983970686	3.97839447325447
419	1	Deaths	1	Global	2	Female	27	Age-standardized	500	Atrial fibrillation and flutter	3	Rate	2020	4.3354920966852	4.83620907195474	3.54264960553807
420	1	Deaths	1	Global	3	Both	27	Age-standardized	500	Atrial fibrillation and flutter	3	Rate	2020	4.4058920804415	4.78807814181228	3.72998101268841
421	1	Deaths	1	Global	1	Male	30	80-84 years	500	Atrial fibrillation and flutter	1	Number	2020	27736.6812219102	30152.9073897496	24767.8621754985
422	1	Deaths	1	Global	2	Female	30	80-84 years	500	Atrial fibrillation and flutter	1	Number	2020	37921.0220008725	42062.2132811258	32109.3461469288
423	1	Deaths	1	Global	3	Both	30	80-84 years	500	Atrial fibrillation and flutter	1	Number	2020	65657.7032227827	70948.1066744447	57195.6240929615
424	1	Deaths	1	Global	1	Male	30	80-84 years	500	Atrial fibrillation and flutter	2	Percent	2020	0.00754881384253235	0.00817119291408436	0.00673919191426833
425	1	Deaths	1	Global	2	Female	30	80-84 years	500	Atrial fibrillation and flutter	2	Percent	2020	0.0102531028645705	0.0112015888910256	0.00878394563707441
426	1	Deaths	1	Global	3	Both	30	80-84 years	500	Atrial fibrillation and flutter	2	Percent	2020	0.00890489115155729	0.00957228292661008	0.00780898114637165
427	1	Deaths	1	Global	1	Male	30	80-84 years	500	Atrial fibrillation and flutter	3	Rate	2020	76.9476937838944	83.6508400539202	68.7115325411202
428	1	Deaths	1	Global	2	Female	30	80-84 years	500	Atrial fibrillation and flutter	3	Rate	2020	75.544557655566	83.794453015101	63.9667979207781
429	1	Deaths	1	Global	3	Both	30	80-84 years	500	Atrial fibrillation and flutter	3	Rate	2020	76.1310125479864	82.2653083243066	66.3191150737701
430	1	Deaths	1	Global	1	Male	31	85-89 years	500	Atrial fibrillation and flutter	1	Number	2020	29625.2662409011	32042.0845858156	26120.3765923568
431	1	Deaths	1	Global	2	Female	31	85-89 years	500	Atrial fibrillation and flutter	1	Number	2020	48179.6414024031	54144.3880132945	38541.0039294105
432	1	Deaths	1	Global	3	Both	31	85-89 years	500	Atrial fibrillation and flutter	1	Number	2020	77804.9076433042	84999.6539606818	64319.5337226882
433	1	Deaths	1	Global	1	Male	31	85-89 years	500	Atrial fibrillation and flutter	2	Percent	2020	0.0101754373558959	0.0109599218726522	0.0089424232447047
434	1	Deaths	1	Global	2	Female	31	85-89 years	500	Atrial fibrillation and flutter	2	Percent	2020	0.0146593547088536	0.0162587985799946	0.0118986826102426
435	1	Deaths	1	Global	3	Both	31	85-89 years	500	Atrial fibrillation and flutter	2	Percent	2020	0.0125523599519256	0.0137081952385361	0.0105231710820359
436	1	Deaths	1	Global	1	Male	31	85-89 years	500	Atrial fibrillation and flutter	3	Rate	2020	175.820282510904	190.163636616993	155.019433561036
437	1	Deaths	1	Global	2	Female	31	85-89 years	500	Atrial fibrillation and flutter	3	Rate	2020	173.662690376008	195.16251714323	138.920387062903
438	1	Deaths	1	Global	3	Both	31	85-89 years	500	Atrial fibrillation and flutter	3	Rate	2020	174.477950495835	190.612210272205	144.236922331829
439	1	Deaths	1	Global	1	Male	32	90-94 years	500	Atrial fibrillation and flutter	1	Number	2020	23585.7661841555	25797.5699207696	20318.004868507
440	1	Deaths	1	Global	2	Female	32	90-94 years	500	Atrial fibrillation and flutter	1	Number	2020	49149.2505139692	56149.2310375399	37746.6723316529
441	1	Deaths	1	Global	3	Both	32	90-94 years	500	Atrial fibrillation and flutter	1	Number	2020	72735.0166981247	81130.6881311904	57488.9051010004
442	1	Deaths	1	Global	1	Male	32	90-94 years	500	Atrial fibrillation and flutter	2	Percent	2020	0.0161056782824115	0.0176967616008724	0.0138465135289708
443	1	Deaths	1	Global	2	Female	32	90-94 years	500	Atrial fibrillation and flutter	2	Percent	2020	0.0217582670206638	0.0244903629188929	0.0165956753786949
444	1	Deaths	1	Global	3	Both	32	90-94 years	500	Atrial fibrillation and flutter	2	Percent	2020	0.0195341599052276	0.0217106578667608	0.0154712827196659
445	1	Deaths	1	Global	1	Male	32	90-94 years	500	Atrial fibrillation and flutter	3	Rate	2020	415.326202870202	454.274271813545	357.783577859947
446	1	Deaths	1	Global	2	Female	32	90-94 years	500	Atrial fibrillation and flutter	3	Rate	2020	417.848619097801	477.359845920154	320.908147008986
447	1	Deaths	1	Global	3	Both	32	90-94 years	500	Atrial fibrillation and flutter	3	Rate	2020	417.027325610226	465.164035593601	329.613512650068
448	1	Deaths	1	Global	1	Male	37	20+ years	500	Atrial fibrillation and flutter	1	Number	2020	132606.140958915	143176.75978913	118926.375151601
449	1	Deaths	1	Global	2	Female	37	20+ years	500	Atrial fibrillation and flutter	1	Number	2020	200906.970590387	224176.410331209	163862.033529746
450	1	Deaths	1	Global	3	Both	37	20+ years	500	Atrial fibrillation and flutter	1	Number	2020	333513.111549302	361565.100988363	284101.329151388
451	1	Deaths	1	Global	1	Male	37	20+ years	500	Atrial fibrillation and flutter	2	Percent	2020	0.00421359447531193	0.0045417994391769	0.0037932572230489
452	1	Deaths	1	Global	2	Female	37	20+ years	500	Atrial fibrillation and flutter	2	Percent	2020	0.00786866546660885	0.00867957192429387	0.0065131570382306
453	1	Deaths	1	Global	3	Both	37	20+ years	500	Atrial fibrillation and flutter	2	Percent	2020	0.00585031451238373	0.00633170120858376	0.00499797043562662
454	1	Deaths	1	Global	1	Male	37	20+ years	500	Atrial fibrillation and flutter	3	Rate	2020	5.15762912217565	5.56876642791344	4.6255635782865
455	1	Deaths	1	Global	2	Female	37	20+ years	500	Atrial fibrillation and flutter	3	Rate	2020	7.65976392098922	8.5469328154512	6.24739146064814
456	1	Deaths	1	Global	3	Both	37	20+ years	500	Atrial fibrillation and flutter	3	Rate	2020	6.4211782679268	6.96126745399043	5.46984576456849
457	1	Deaths	1	Global	1	Male	41	50-74 years	500	Atrial fibrillation and flutter	1	Number	2020	25827.1002735569	28076.5997768957	23747.2273309925
458	1	Deaths	1	Global	2	Female	41	50-74 years	500	Atrial fibrillation and flutter	1	Number	2020	23325.6834254736	25866.2607083473	20592.0938946669
459	1	Deaths	1	Global	3	Both	41	50-74 years	500	Atrial fibrillation and flutter	1	Number	2020	49152.7836990305	52601.7691411919	44756.4652239257
460	1	Deaths	1	Global	1	Male	41	50-74 years	500	Atrial fibrillation and flutter	2	Percent	2020	0.00178657688846769	0.00193144827504935	0.00165982630764219
461	1	Deaths	1	Global	2	Female	41	50-74 years	500	Atrial fibrillation and flutter	2	Percent	2020	0.00247713772659645	0.0026906007383879	0.00219525193747081
462	1	Deaths	1	Global	3	Both	41	50-74 years	500	Atrial fibrillation and flutter	2	Percent	2020	0.00205890007168977	0.00219412718354307	0.00189324287558488
463	1	Deaths	1	Global	1	Male	41	50-74 years	500	Atrial fibrillation and flutter	3	Rate	2020	3.29888706399007	3.58621489922578	3.03322557383845
464	1	Deaths	1	Global	2	Female	41	50-74 years	500	Atrial fibrillation and flutter	3	Rate	2020	2.83800733809515	3.14711626494954	2.50541484739466
465	1	Deaths	1	Global	3	Both	41	50-74 years	500	Atrial fibrillation and flutter	3	Rate	2020	3.06284703655162	3.27776293847321	2.78890017129041
466	1	Deaths	1	Global	1	Male	157	25+ years	500	Atrial fibrillation and flutter	1	Number	2020	132606.140958915	143176.75978913	118926.375151601
467	1	Deaths	1	Global	2	Female	157	25+ years	500	Atrial fibrillation and flutter	1	Number	2020	200906.970590387	224176.410331209	163862.033529746
468	1	Deaths	1	Global	3	Both	157	25+ years	500	Atrial fibrillation and flutter	1	Number	2020	333513.111549302	361565.100988363	284101.329151388
469	1	Deaths	1	Global	1	Male	157	25+ years	500	Atrial fibrillation and flutter	2	Percent	2020	0.00427333815388566	0.00460732795397068	0.00384696062770468
470	1	Deaths	1	Global	2	Female	157	25+ years	500	Atrial fibrillation and flutter	2	Percent	2020	0.00795347626173568	0.0087724758281483	0.00658454475827457
471	1	Deaths	1	Global	3	Both	157	25+ years	500	Atrial fibrillation and flutter	2	Percent	2020	0.00592432384931369	0.00641230129292422	0.00506225825851195
472	1	Deaths	1	Global	1	Male	157	25+ years	500	Atrial fibrillation and flutter	3	Rate	2020	5.84553507096233	6.311508385976	5.24250454604885
473	1	Deaths	1	Global	2	Female	157	25+ years	500	Atrial fibrillation and flutter	3	Rate	2020	8.624050484856	9.62290494216751	7.03387466128718
474	1	Deaths	1	Global	3	Both	157	25+ years	500	Atrial fibrillation and flutter	3	Rate	2020	7.25325620753677	7.86333197213695	6.17864682939798
475	1	Deaths	1	Global	1	Male	160	85+ years	500	Atrial fibrillation and flutter	1	Number	2020	61958.926659062	67152.5409401318	53318.0910541257
476	1	Deaths	1	Global	2	Female	160	85+ years	500	Atrial fibrillation and flutter	1	Number	2020	120497.0738871	136060.849907443	92346.553969954
477	1	Deaths	1	Global	3	Both	160	85+ years	500	Atrial fibrillation and flutter	1	Number	2020	182456.000546162	201911.444209256	146733.900140786
478	1	Deaths	1	Global	1	Male	160	85+ years	500	Atrial fibrillation and flutter	2	Percent	2020	0.0128510448364754	0.0139678423568341	0.0110269287862508
479	1	Deaths	1	Global	2	Female	160	85+ years	500	Atrial fibrillation and flutter	2	Percent	2020	0.018159835085391	0.0203623222940035	0.0141659026909794
480	1	Deaths	1	Global	3	Both	160	85+ years	500	Atrial fibrillation and flutter	2	Percent	2020	0.0159249755405213	0.0175892733021583	0.0128033604113234
481	1	Deaths	1	Global	1	Male	160	85+ years	500	Atrial fibrillation and flutter	3	Rate	2020	258.313198462659	279.965915655562	222.288657644138
482	1	Deaths	1	Global	2	Female	160	85+ years	500	Atrial fibrillation and flutter	3	Rate	2020	278.436434186844	314.400148140989	213.388129415728
483	1	Deaths	1	Global	3	Both	160	85+ years	500	Atrial fibrillation and flutter	3	Rate	2020	271.260418491967	300.18515527344	218.151768316756
484	1	Deaths	1	Global	1	Male	169	10 to 54 years	500	Atrial fibrillation and flutter	1	Number	2020	2484.0883382433	2793.18562604101	2245.80358792804
485	1	Deaths	1	Global	2	Female	169	10 to 54 years	500	Atrial fibrillation and flutter	1	Number	2020	1703.87990704725	1915.85717634596	1474.33474439964
486	1	Deaths	1	Global	3	Both	169	10 to 54 years	500	Atrial fibrillation and flutter	1	Number	2020	4187.96824529055	4581.65962867819	3793.91154638658
487	1	Deaths	1	Global	1	Male	169	10 to 54 years	500	Atrial fibrillation and flutter	2	Percent	2020	0.000352288714041033	0.000386693607907403	0.000322036786684577
488	1	Deaths	1	Global	2	Female	169	10 to 54 years	500	Atrial fibrillation and flutter	2	Percent	2020	0.000418199517593035	0.000458271661855673	0.000366757378590881
489	1	Deaths	1	Global	3	Both	169	10 to 54 years	500	Atrial fibrillation and flutter	2	Percent	2020	0.000376438407891826	0.00040563916898862	0.000343019216724022
490	1	Deaths	1	Global	1	Male	169	10 to 54 years	500	Atrial fibrillation and flutter	3	Rate	2020	0.097559805291847	0.109699257319188	0.0882014368768117
491	1	Deaths	1	Global	2	Female	169	10 to 54 years	500	Atrial fibrillation and flutter	3	Rate	2020	0.0687764579912138	0.0773328390464252	0.0595109556687651
492	1	Deaths	1	Global	3	Both	169	10 to 54 years	500	Atrial fibrillation and flutter	3	Rate	2020	0.0833652399536849	0.0912020177708793	0.0755211902055932
493	1	Deaths	1	Global	1	Male	197	15-39 years	500	Atrial fibrillation and flutter	1	Number	2020	170.058237120996	195.29226550723	150.343762814908
494	1	Deaths	1	Global	2	Female	197	15-39 years	500	Atrial fibrillation and flutter	1	Number	2020	114.620399989058	130.843030764545	97.3179795474656
495	1	Deaths	1	Global	3	Both	197	15-39 years	500	Atrial fibrillation and flutter	1	Number	2020	284.678637110053	317.765896402303	252.286944676444
496	1	Deaths	1	Global	1	Male	197	15-39 years	500	Atrial fibrillation and flutter	2	Percent	2020	6.21795931940942e-05	7.03832666457895e-05	5.56331359012027e-05
497	1	Deaths	1	Global	2	Female	197	15-39 years	500	Atrial fibrillation and flutter	2	Percent	2020	7.07519659442104e-05	7.81758615825641e-05	6.01544479361337e-05
498	1	Deaths	1	Global	3	Both	197	15-39 years	500	Atrial fibrillation and flutter	2	Percent	2020	6.53664017052987e-05	7.14092817010358e-05	5.82316724590307e-05
499	1	Deaths	1	Global	1	Male	197	15-39 years	500	Atrial fibrillation and flutter	3	Rate	2020	0.0113416373260141	0.0130245619703956	0.0100268264621711
500	1	Deaths	1	Global	2	Female	197	15-39 years	500	Atrial fibrillation and flutter	3	Rate	2020	0.00786810821319131	0.00898170940858384	0.00668038494231129
501	1	Deaths	1	Global	3	Both	197	15-39 years	500	Atrial fibrillation and flutter	3	Rate	2020	0.00962992571180975	0.010749180223586	0.00853420038804807
502	1	Deaths	1	Global	1	Male	228	55+ years	500	Atrial fibrillation and flutter	1	Number	2020	130122.052620672	140417.287770902	116473.497137419
503	1	Deaths	1	Global	2	Female	228	55+ years	500	Atrial fibrillation and flutter	1	Number	2020	199203.09068334	222300.631227244	162235.817784719
504	1	Deaths	1	Global	3	Both	228	55+ years	500	Atrial fibrillation and flutter	1	Number	2020	329325.143304012	357379.15243292	279997.813410211
505	1	Deaths	1	Global	1	Male	228	55+ years	500	Atrial fibrillation and flutter	2	Percent	2020	0.00522168850085658	0.00563589120496821	0.00469069631380168
506	1	Deaths	1	Global	2	Female	228	55+ years	500	Atrial fibrillation and flutter	2	Percent	2020	0.00913306216828725	0.0100673779361266	0.00755845728001997
507	1	Deaths	1	Global	3	Both	228	55+ years	500	Atrial fibrillation and flutter	2	Percent	2020	0.00704666277799989	0.00762609266384811	0.00601297130656098
508	1	Deaths	1	Global	1	Male	228	55+ years	500	Atrial fibrillation and flutter	3	Rate	2020	19.0687608952943	20.5774780841697	17.0686307418374
509	1	Deaths	1	Global	2	Female	228	55+ years	500	Atrial fibrillation and flutter	3	Rate	2020	26.0179978954125	29.0347771993832	21.1896871238473
510	1	Deaths	1	Global	3	Both	228	55+ years	500	Atrial fibrillation and flutter	3	Rate	2020	22.7431490212953	24.6805550263829	19.3366104152779
511	1	Deaths	1	Global	1	Male	232	65-74 years	500	Atrial fibrillation and flutter	1	Number	2020	17594.0283467229	19072.8463753951	16144.0174289133
512	1	Deaths	1	Global	2	Female	232	65-74 years	500	Atrial fibrillation and flutter	1	Number	2020	16926.7594198888	18684.3586921002	14964.7613587058
513	1	Deaths	1	Global	3	Both	232	65-74 years	500	Atrial fibrillation and flutter	1	Number	2020	34520.7877666116	37024.553728916	31430.9028135235
514	1	Deaths	1	Global	1	Male	232	65-74 years	500	Atrial fibrillation and flutter	2	Percent	2020	0.00235904024411761	0.00255281324430559	0.00218665924116312
515	1	Deaths	1	Global	2	Female	232	65-74 years	500	Atrial fibrillation and flutter	2	Percent	2020	0.00325236633959949	0.0035237241275197	0.0028819743263189
516	1	Deaths	1	Global	3	Both	232	65-74 years	500	Atrial fibrillation and flutter	2	Percent	2020	0.00272606795866304	0.00290368678271592	0.00250709296160196
517	1	Deaths	1	Global	1	Male	232	65-74 years	500	Atrial fibrillation and flutter	3	Rate	2020	7.95900882952241	8.62798159207065	7.30306753681103
518	1	Deaths	1	Global	2	Female	232	65-74 years	500	Atrial fibrillation and flutter	3	Rate	2020	6.92172068602097	7.6404413187433	6.11941693554251
519	1	Deaths	1	Global	3	Both	232	65-74 years	500	Atrial fibrillation and flutter	3	Rate	2020	7.4142016042761	7.95194789616122	6.75057161613393
520	1	Deaths	1	Global	1	Male	234	75+ years	500	Atrial fibrillation and flutter	1	Number	2020	105705.152042028	114389.234198814	93782.8044480928
521	1	Deaths	1	Global	2	Female	234	75+ years	500	Atrial fibrillation and flutter	1	Number	2020	176834.980461835	197906.61521106	141337.969094061
522	1	Deaths	1	Global	3	Both	234	75+ years	500	Atrial fibrillation and flutter	1	Number	2020	282540.132503862	309192.536515512	235708.116767916
523	1	Deaths	1	Global	1	Male	234	75+ years	500	Atrial fibrillation and flutter	2	Percent	2020	0.00863392077401827	0.00936148751189501	0.00768911695677383
524	1	Deaths	1	Global	2	Female	234	75+ years	500	Atrial fibrillation and flutter	2	Percent	2020	0.0131927437496064	0.014610337591957	0.0107798790147431
525	1	Deaths	1	Global	3	Both	234	75+ years	500	Atrial fibrillation and flutter	2	Percent	2020	0.0110156743390243	0.0119778828516021	0.00921755821810261
526	1	Deaths	1	Global	1	Male	234	75+ years	500	Atrial fibrillation and flutter	3	Rate	2020	89.093837644988	96.4132368495305	79.0450587504755
527	1	Deaths	1	Global	2	Female	234	75+ years	500	Atrial fibrillation and flutter	3	Rate	2020	107.681095893412	120.512362174192	86.0657057989859
528	1	Deaths	1	Global	3	Both	234	75+ years	500	Atrial fibrillation and flutter	3	Rate	2020	99.884887117453	109.307167564907	83.328617522004
529	1	Deaths	1	Global	1	Male	235	95+ years	500	Atrial fibrillation and flutter	1	Number	2020	8747.89423400549	9760.3308576463	6878.29504862487
530	1	Deaths	1	Global	2	Female	235	95+ years	500	Atrial fibrillation and flutter	1	Number	2020	23168.1819707272	26623.7523469167	16940.8839874469
531	1	Deaths	1	Global	3	Both	235	95+ years	500	Atrial fibrillation and flutter	1	Number	2020	31916.0762047327	36349.8384442729	23928.6691915446
532	1	Deaths	1	Global	1	Male	235	95+ years	500	Atrial fibrillation and flutter	2	Percent	2020	0.0196404965251015	0.0218777643824	0.015408703286685
533	1	Deaths	1	Global	2	Female	235	95+ years	500	Atrial fibrillation and flutter	2	Percent	2020	0.0212575591293291	0.0243664048737352	0.0156516439607855
534	1	Deaths	1	Global	3	Both	235	95+ years	500	Atrial fibrillation and flutter	2	Percent	2020	0.020788488378713	0.0235917424944329	0.015709704496094
535	1	Deaths	1	Global	1	Male	235	95+ years	500	Atrial fibrillation and flutter	3	Rate	2020	600.25068763634	669.720638149259	471.965163530819
536	1	Deaths	1	Global	2	Female	235	95+ years	500	Atrial fibrillation and flutter	3	Rate	2020	614.435253835935	706.079227623976	449.28326124958
537	1	Deaths	1	Global	3	Both	235	95+ years	500	Atrial fibrillation and flutter	3	Rate	2020	610.481135424016	695.288810052679	457.700409145961
538	1	Deaths	1	Global	1	Male	243	75-84 years	500	Atrial fibrillation and flutter	1	Number	2020	43746.2253829658	47319.0952567236	39179.4842491563
539	1	Deaths	1	Global	2	Female	243	75-84 years	500	Atrial fibrillation and flutter	1	Number	2020	56337.906574735	62214.3478274161	48032.4043152454
540	1	Deaths	1	Global	3	Both	243	75-84 years	500	Atrial fibrillation and flutter	1	Number	2020	100084.131957701	107876.329156067	88433.9914119666
541	1	Deaths	1	Global	1	Male	243	75-84 years	500	Atrial fibrillation and flutter	2	Percent	2020	0.00589382598935499	0.00635439824188545	0.00531363887539775
542	1	Deaths	1	Global	2	Female	243	75-84 years	500	Atrial fibrillation and flutter	2	Percent	2020	0.00832327352922028	0.00903322751316893	0.00711095103324809
543	1	Deaths	1	Global	3	Both	243	75-84 years	500	Atrial fibrillation and flutter	2	Percent	2020	0.00705213464983972	0.00753691820592997	0.00626469962653754
544	1	Deaths	1	Global	1	Male	243	75-84 years	500	Atrial fibrillation and flutter	3	Rate	2020	46.2146565424833	49.9891297145389	41.3902317796645
545	1	Deaths	1	Global	2	Female	243	75-84 years	500	Atrial fibrillation and flutter	3	Rate	2020	46.5815515133639	51.4403360790257	39.7143602230457
546	1	Deaths	1	Global	3	Both	243	75-84 years	500	Atrial fibrillation and flutter	3	Rate	2020	46.4204695488911	50.0346034349562	41.0169656780465
547	1	Deaths	1	Global	1	Male	284	20-54 years	500	Atrial fibrillation and flutter	1	Number	2020	2484.0883382433	2793.18562604101	2245.80358792804
548	1	Deaths	1	Global	2	Female	284	20-54 years	500	Atrial fibrillation and flutter	1	Number	2020	1703.87990704725	1915.85717634596	1474.33474439964
549	1	Deaths	1	Global	3	Both	284	20-54 years	500	Atrial fibrillation and flutter	1	Number	2020	4187.96824529055	4581.65962867819	3793.91154638658
550	1	Deaths	1	Global	1	Male	284	20-54 years	500	Atrial fibrillation and flutter	2	Percent	2020	0.000379079380425464	0.000415712664332572	0.000346138646563043
551	1	Deaths	1	Global	2	Female	284	20-54 years	500	Atrial fibrillation and flutter	2	Percent	2020	0.000457707586544898	0.000501249326429168	0.000401533418928294
552	1	Deaths	1	Global	3	Both	284	20-54 years	500	Atrial fibrillation and flutter	2	Percent	2020	0.000407576863506686	0.000438974733624379	0.000371228038391624
553	1	Deaths	1	Global	1	Male	284	20-54 years	500	Atrial fibrillation and flutter	3	Rate	2020	0.131524796367875	0.147890541985523	0.118908355647837
554	1	Deaths	1	Global	2	Female	284	20-54 years	500	Atrial fibrillation and flutter	3	Rate	2020	0.0917420126358449	0.10315550559276	0.0793826115272253
555	1	Deaths	1	Global	3	Both	284	20-54 years	500	Atrial fibrillation and flutter	3	Rate	2020	0.111800317264811	0.12231014422366	0.101280737989746
556	1	Deaths	1	Global	1	Male	420	<70 years	500	Atrial fibrillation and flutter	1	Number	2020	15798.2755916307	17289.7152285635	14439.7821664229
557	1	Deaths	1	Global	2	Female	420	<70 years	500	Atrial fibrillation and flutter	1	Number	2020	12963.1794978026	14411.2864383522	11414.4594944787
558	1	Deaths	1	Global	3	Both	420	<70 years	500	Atrial fibrillation and flutter	1	Number	2020	28761.4550894333	30881.8112116328	26092.4854719664
559	1	Deaths	1	Global	1	Male	420	<70 years	500	Atrial fibrillation and flutter	2	Percent	2020	0.000842417809626647	0.000907813302961375	0.000777836147990573
560	1	Deaths	1	Global	2	Female	420	<70 years	500	Atrial fibrillation and flutter	2	Percent	2020	0.00107620402966036	0.00118030254731735	0.000949051079377396
561	1	Deaths	1	Global	3	Both	420	<70 years	500	Atrial fibrillation and flutter	2	Percent	2020	0.000933891487697556	0.000997436040129603	0.000854500936836365
562	1	Deaths	1	Global	1	Male	420	<70 years	500	Atrial fibrillation and flutter	3	Rate	2020	0.425240984229466	0.465385951662755	0.388674519879986
563	1	Deaths	1	Global	2	Female	420	<70 years	500	Atrial fibrillation and flutter	3	Rate	2020	0.357278033596251	0.397189291497473	0.314593780286904
564	1	Deaths	1	Global	3	Both	420	<70 years	500	Atrial fibrillation and flutter	3	Rate	2020	0.391661254130813	0.420535361349738	0.355316361830904
1129	2	DALYs (Disability-Adjusted Life Years)	1	Global	1	Male	1	<5 years	500	Atrial fibrillation and flutter	1	Number	2019	0	0	0
1130	2	DALYs (Disability-Adjusted Life Years)	1	Global	2	Female	1	<5 years	500	Atrial fibrillation and flutter	1	Number	2019	0	0	0
1131	2	DALYs (Disability-Adjusted Life Years)	1	Global	3	Both	1	<5 years	500	Atrial fibrillation and flutter	1	Number	2019	0	0	0
1132	2	DALYs (Disability-Adjusted Life Years)	1	Global	1	Male	1	<5 years	500	Atrial fibrillation and flutter	2	Percent	2019	0	0	0
1133	2	DALYs (Disability-Adjusted Life Years)	1	Global	2	Female	1	<5 years	500	Atrial fibrillation and flutter	2	Percent	2019	0	0	0
1134	2	DALYs (Disability-Adjusted Life Years)	1	Global	3	Both	1	<5 years	500	Atrial fibrillation and flutter	2	Percent	2019	0	0	0
1135	2	DALYs (Disability-Adjusted Life Years)	1	Global	1	Male	1	<5 years	500	Atrial fibrillation and flutter	3	Rate	2019	0	0	0
1136	2	DALYs (Disability-Adjusted Life Years)	1	Global	2	Female	1	<5 years	500	Atrial fibrillation and flutter	3	Rate	2019	0	0	0
1137	2	DALYs (Disability-Adjusted Life Years)	1	Global	3	Both	1	<5 years	500	Atrial fibrillation and flutter	3	Rate	2019	0	0	0
1138	2	DALYs (Disability-Adjusted Life Years)	1	Global	1	Male	6	5-9 years	500	Atrial fibrillation and flutter	1	Number	2019	0	0	0
1139	2	DALYs (Disability-Adjusted Life Years)	1	Global	2	Female	6	5-9 years	500	Atrial fibrillation and flutter	1	Number	2019	0	0	0
1140	2	DALYs (Disability-Adjusted Life Years)	1	Global	3	Both	6	5-9 years	500	Atrial fibrillation and flutter	1	Number	2019	0	0	0
1141	2	DALYs (Disability-Adjusted Life Years)	1	Global	1	Male	6	5-9 years	500	Atrial fibrillation and flutter	2	Percent	2019	0	0	0
1142	2	DALYs (Disability-Adjusted Life Years)	1	Global	2	Female	6	5-9 years	500	Atrial fibrillation and flutter	2	Percent	2019	0	0	0
1143	2	DALYs (Disability-Adjusted Life Years)	1	Global	3	Both	6	5-9 years	500	Atrial fibrillation and flutter	2	Percent	2019	0	0	0
1144	2	DALYs (Disability-Adjusted Life Years)	1	Global	1	Male	6	5-9 years	500	Atrial fibrillation and flutter	3	Rate	2019	0	0	0
1145	2	DALYs (Disability-Adjusted Life Years)	1	Global	2	Female	6	5-9 years	500	Atrial fibrillation and flutter	3	Rate	2019	0	0	0
1146	2	DALYs (Disability-Adjusted Life Years)	1	Global	3	Both	6	5-9 years	500	Atrial fibrillation and flutter	3	Rate	2019	0	0	0
1147	2	DALYs (Disability-Adjusted Life Years)	1	Global	1	Male	7	10-14 years	500	Atrial fibrillation and flutter	1	Number	2019	0	0	0
1148	2	DALYs (Disability-Adjusted Life Years)	1	Global	2	Female	7	10-14 years	500	Atrial fibrillation and flutter	1	Number	2019	0	0	0
1149	2	DALYs (Disability-Adjusted Life Years)	1	Global	3	Both	7	10-14 years	500	Atrial fibrillation and flutter	1	Number	2019	0	0	0
1150	2	DALYs (Disability-Adjusted Life Years)	1	Global	1	Male	7	10-14 years	500	Atrial fibrillation and flutter	2	Percent	2019	0	0	0
1151	2	DALYs (Disability-Adjusted Life Years)	1	Global	2	Female	7	10-14 years	500	Atrial fibrillation and flutter	2	Percent	2019	0	0	0
1152	2	DALYs (Disability-Adjusted Life Years)	1	Global	3	Both	7	10-14 years	500	Atrial fibrillation and flutter	2	Percent	2019	0	0	0
1153	2	DALYs (Disability-Adjusted Life Years)	1	Global	1	Male	7	10-14 years	500	Atrial fibrillation and flutter	3	Rate	2019	0	0	0
1154	2	DALYs (Disability-Adjusted Life Years)	1	Global	2	Female	7	10-14 years	500	Atrial fibrillation and flutter	3	Rate	2019	0	0	0
1155	2	DALYs (Disability-Adjusted Life Years)	1	Global	3	Both	7	10-14 years	500	Atrial fibrillation and flutter	3	Rate	2019	0	0	0
1156	2	DALYs (Disability-Adjusted Life Years)	1	Global	1	Male	8	15-19 years	500	Atrial fibrillation and flutter	1	Number	2019	0	0	0
1157	2	DALYs (Disability-Adjusted Life Years)	1	Global	2	Female	8	15-19 years	500	Atrial fibrillation and flutter	1	Number	2019	0	0	0
1158	2	DALYs (Disability-Adjusted Life Years)	1	Global	3	Both	8	15-19 years	500	Atrial fibrillation and flutter	1	Number	2019	0	0	0
1159	2	DALYs (Disability-Adjusted Life Years)	1	Global	1	Male	8	15-19 years	500	Atrial fibrillation and flutter	2	Percent	2019	0	0	0
1160	2	DALYs (Disability-Adjusted Life Years)	1	Global	2	Female	8	15-19 years	500	Atrial fibrillation and flutter	2	Percent	2019	0	0	0
1161	2	DALYs (Disability-Adjusted Life Years)	1	Global	3	Both	8	15-19 years	500	Atrial fibrillation and flutter	2	Percent	2019	0	0	0
1162	2	DALYs (Disability-Adjusted Life Years)	1	Global	1	Male	8	15-19 years	500	Atrial fibrillation and flutter	3	Rate	2019	0	0	0
1163	2	DALYs (Disability-Adjusted Life Years)	1	Global	2	Female	8	15-19 years	500	Atrial fibrillation and flutter	3	Rate	2019	0	0	0
1164	2	DALYs (Disability-Adjusted Life Years)	1	Global	3	Both	8	15-19 years	500	Atrial fibrillation and flutter	3	Rate	2019	0	0	0
1165	2	DALYs (Disability-Adjusted Life Years)	1	Global	1	Male	9	20-24 years	500	Atrial fibrillation and flutter	1	Number	2019	0	0	0
1166	2	DALYs (Disability-Adjusted Life Years)	1	Global	2	Female	9	20-24 years	500	Atrial fibrillation and flutter	1	Number	2019	0	0	0
1167	2	DALYs (Disability-Adjusted Life Years)	1	Global	3	Both	9	20-24 years	500	Atrial fibrillation and flutter	1	Number	2019	0	0	0
1168	2	DALYs (Disability-Adjusted Life Years)	1	Global	1	Male	9	20-24 years	500	Atrial fibrillation and flutter	2	Percent	2019	0	0	0
1169	2	DALYs (Disability-Adjusted Life Years)	1	Global	2	Female	9	20-24 years	500	Atrial fibrillation and flutter	2	Percent	2019	0	0	0
1170	2	DALYs (Disability-Adjusted Life Years)	1	Global	3	Both	9	20-24 years	500	Atrial fibrillation and flutter	2	Percent	2019	0	0	0
1171	2	DALYs (Disability-Adjusted Life Years)	1	Global	1	Male	9	20-24 years	500	Atrial fibrillation and flutter	3	Rate	2019	0	0	0
1172	2	DALYs (Disability-Adjusted Life Years)	1	Global	2	Female	9	20-24 years	500	Atrial fibrillation and flutter	3	Rate	2019	0	0	0
1173	2	DALYs (Disability-Adjusted Life Years)	1	Global	3	Both	9	20-24 years	500	Atrial fibrillation and flutter	3	Rate	2019	0	0	0
1174	2	DALYs (Disability-Adjusted Life Years)	1	Global	1	Male	10	25-29 years	500	Atrial fibrillation and flutter	1	Number	2019	0	0	0
1175	2	DALYs (Disability-Adjusted Life Years)	1	Global	2	Female	10	25-29 years	500	Atrial fibrillation and flutter	1	Number	2019	0	0	0
1176	2	DALYs (Disability-Adjusted Life Years)	1	Global	3	Both	10	25-29 years	500	Atrial fibrillation and flutter	1	Number	2019	0	0	0
1177	2	DALYs (Disability-Adjusted Life Years)	1	Global	1	Male	10	25-29 years	500	Atrial fibrillation and flutter	2	Percent	2019	0	0	0
1178	2	DALYs (Disability-Adjusted Life Years)	1	Global	2	Female	10	25-29 years	500	Atrial fibrillation and flutter	2	Percent	2019	0	0	0
1179	2	DALYs (Disability-Adjusted Life Years)	1	Global	3	Both	10	25-29 years	500	Atrial fibrillation and flutter	2	Percent	2019	0	0	0
1180	2	DALYs (Disability-Adjusted Life Years)	1	Global	1	Male	10	25-29 years	500	Atrial fibrillation and flutter	3	Rate	2019	0	0	0
1181	2	DALYs (Disability-Adjusted Life Years)	1	Global	2	Female	10	25-29 years	500	Atrial fibrillation and flutter	3	Rate	2019	0	0	0
1182	2	DALYs (Disability-Adjusted Life Years)	1	Global	3	Both	10	25-29 years	500	Atrial fibrillation and flutter	3	Rate	2019	0	0	0
1183	2	DALYs (Disability-Adjusted Life Years)	1	Global	1	Male	11	30-34 years	500	Atrial fibrillation and flutter	1	Number	2019	6129.00082896841	8128.99156030153	4727.19782235284
1184	2	DALYs (Disability-Adjusted Life Years)	1	Global	2	Female	11	30-34 years	500	Atrial fibrillation and flutter	1	Number	2019	3885.05389517701	5168.91694554776	2982.51920558012
1185	2	DALYs (Disability-Adjusted Life Years)	1	Global	3	Both	11	30-34 years	500	Atrial fibrillation and flutter	1	Number	2019	10014.0547241454	13364.3387044654	7876.60720866538
1186	2	DALYs (Disability-Adjusted Life Years)	1	Global	1	Male	11	30-34 years	500	Atrial fibrillation and flutter	2	Percent	2019	0.000101460568745509	0.000128097193616763	7.99942967752855e-05
1187	2	DALYs (Disability-Adjusted Life Years)	1	Global	2	Female	11	30-34 years	500	Atrial fibrillation and flutter	2	Percent	2019	7.0868650632935e-05	9.23200795220728e-05	5.27400790733681e-05
1188	2	DALYs (Disability-Adjusted Life Years)	1	Global	3	Both	11	30-34 years	500	Atrial fibrillation and flutter	2	Percent	2019	8.68787916012843e-05	0.000110945928062723	6.78985953551699e-05
1189	2	DALYs (Disability-Adjusted Life Years)	1	Global	1	Male	11	30-34 years	500	Atrial fibrillation and flutter	3	Rate	2019	2.02865897853425	2.69064276142551	1.56467139966723
1190	2	DALYs (Disability-Adjusted Life Years)	1	Global	2	Female	11	30-34 years	500	Atrial fibrillation and flutter	3	Rate	2019	1.3083553704515	1.74071722750632	1.00441206875914
1191	2	DALYs (Disability-Adjusted Life Years)	1	Global	3	Both	11	30-34 years	500	Atrial fibrillation and flutter	3	Rate	2019	1.67162075628564	2.23087516373866	1.31482206377075
1192	2	DALYs (Disability-Adjusted Life Years)	1	Global	1	Male	12	35-39 years	500	Atrial fibrillation and flutter	1	Number	2019	18861.8345683426	29458.1690156442	12139.8493858866
1193	2	DALYs (Disability-Adjusted Life Years)	1	Global	2	Female	12	35-39 years	500	Atrial fibrillation and flutter	1	Number	2019	11724.0989205632	18872.0047339824	7170.20541542221
1194	2	DALYs (Disability-Adjusted Life Years)	1	Global	3	Both	12	35-39 years	500	Atrial fibrillation and flutter	1	Number	2019	30585.9334889057	48406.6507081824	19500.6155710014
1195	2	DALYs (Disability-Adjusted Life Years)	1	Global	1	Male	12	35-39 years	500	Atrial fibrillation and flutter	2	Percent	2019	0.000294875991166382	0.000444462065330525	0.000194749636738034
1196	2	DALYs (Disability-Adjusted Life Years)	1	Global	2	Female	12	35-39 years	500	Atrial fibrillation and flutter	2	Percent	2019	0.000208367725417278	0.00031967003451365	0.00012777370884506
1197	2	DALYs (Disability-Adjusted Life Years)	1	Global	3	Both	12	35-39 years	500	Atrial fibrillation and flutter	2	Percent	2019	0.000254286155410875	0.000381271579028312	0.000165151468264074
1198	2	DALYs (Disability-Adjusted Life Years)	1	Global	1	Male	12	35-39 years	500	Atrial fibrillation and flutter	3	Rate	2019	6.96840804618501	10.88316946322	4.48500509500122
1199	2	DALYs (Disability-Adjusted Life Years)	1	Global	2	Female	12	35-39 years	500	Atrial fibrillation and flutter	3	Rate	2019	4.40729210705108	7.0943138634245	2.69540456349266
1200	2	DALYs (Disability-Adjusted Life Years)	1	Global	3	Both	12	35-39 years	500	Atrial fibrillation and flutter	3	Rate	2019	5.6989700046983	9.01944191155399	3.63348149084939
1201	2	DALYs (Disability-Adjusted Life Years)	1	Global	1	Male	13	40-44 years	500	Atrial fibrillation and flutter	1	Number	2019	47211.7996492881	71055.5045712041	31480.0895906055
1202	2	DALYs (Disability-Adjusted Life Years)	1	Global	2	Female	13	40-44 years	500	Atrial fibrillation and flutter	1	Number	2019	29058.431692213	44430.9187758502	19000.3590583438
1203	2	DALYs (Disability-Adjusted Life Years)	1	Global	3	Both	13	40-44 years	500	Atrial fibrillation and flutter	1	Number	2019	76270.231341501	116264.662448204	50367.0690779308
1204	2	DALYs (Disability-Adjusted Life Years)	1	Global	1	Male	13	40-44 years	500	Atrial fibrillation and flutter	2	Percent	2019	0.000677995768116918	0.000979189997936641	0.000471350716305597
1205	2	DALYs (Disability-Adjusted Life Years)	1	Global	2	Female	13	40-44 years	500	Atrial fibrillation and flutter	2	Percent	2019	0.000495264057985534	0.000727398597590436	0.000334482504765005
1206	2	DALYs (Disability-Adjusted Life Years)	1	Global	3	Both	13	40-44 years	500	Atrial fibrillation and flutter	2	Percent	2019	0.000594196733577048	0.000855315683139719	0.000413182015086244
1207	2	DALYs (Disability-Adjusted Life Years)	1	Global	1	Male	13	40-44 years	500	Atrial fibrillation and flutter	3	Rate	2019	19.1458138765592	28.8151579802315	12.7661292430362
1208	2	DALYs (Disability-Adjusted Life Years)	1	Global	2	Female	13	40-44 years	500	Atrial fibrillation and flutter	3	Rate	2019	11.9751531884251	18.3102468942211	7.83016140612024
1209	2	DALYs (Disability-Adjusted Life Years)	1	Global	3	Both	13	40-44 years	500	Atrial fibrillation and flutter	3	Rate	2019	15.5893179399857	23.7640132488222	10.2948193515422
1210	2	DALYs (Disability-Adjusted Life Years)	1	Global	1	Male	14	45-49 years	500	Atrial fibrillation and flutter	1	Number	2019	98394.3892902693	137757.827433284	66437.0202907906
1211	2	DALYs (Disability-Adjusted Life Years)	1	Global	2	Female	14	45-49 years	500	Atrial fibrillation and flutter	1	Number	2019	62325.6546867093	88441.270031096	42219.8003830659
1212	2	DALYs (Disability-Adjusted Life Years)	1	Global	3	Both	14	45-49 years	500	Atrial fibrillation and flutter	1	Number	2019	160720.043976979	226364.857137671	108779.674909962
1213	2	DALYs (Disability-Adjusted Life Years)	1	Global	1	Male	14	45-49 years	500	Atrial fibrillation and flutter	2	Percent	2019	0.00125884384650599	0.00170514137620396	0.000910983233061123
1214	2	DALYs (Disability-Adjusted Life Years)	1	Global	2	Female	14	45-49 years	500	Atrial fibrillation and flutter	2	Percent	2019	0.000975434297379512	0.00133655067939645	0.000706469091456491
1215	2	DALYs (Disability-Adjusted Life Years)	1	Global	3	Both	14	45-49 years	500	Atrial fibrillation and flutter	2	Percent	2019	0.00113095653753873	0.00153520293912598	0.000833845020977496
1216	2	DALYs (Disability-Adjusted Life Years)	1	Global	1	Male	14	45-49 years	500	Atrial fibrillation and flutter	3	Rate	2019	41.4973162186386	58.0986392397575	28.019463909653
1217	2	DALYs (Disability-Adjusted Life Years)	1	Global	2	Female	14	45-49 years	500	Atrial fibrillation and flutter	3	Rate	2019	26.6212420289198	37.776040487304	18.0334010137555
1218	2	DALYs (Disability-Adjusted Life Years)	1	Global	3	Both	14	45-49 years	500	Atrial fibrillation and flutter	3	Rate	2019	34.1064779052721	48.0369953084504	23.0841871807273
1219	2	DALYs (Disability-Adjusted Life Years)	1	Global	1	Male	15	50-54 years	500	Atrial fibrillation and flutter	1	Number	2019	172679.404269083	236809.132350544	120117.042573148
1220	2	DALYs (Disability-Adjusted Life Years)	1	Global	2	Female	15	50-54 years	500	Atrial fibrillation and flutter	1	Number	2019	110615.946441572	151772.742873716	76092.962603719
1221	2	DALYs (Disability-Adjusted Life Years)	1	Global	3	Both	15	50-54 years	500	Atrial fibrillation and flutter	1	Number	2019	283295.350710656	389830.152517053	196377.615040604
1222	2	DALYs (Disability-Adjusted Life Years)	1	Global	1	Male	15	50-54 years	500	Atrial fibrillation and flutter	2	Percent	2019	0.0019540274768378	0.00263966106144469	0.0014351820298158
1223	2	DALYs (Disability-Adjusted Life Years)	1	Global	2	Female	15	50-54 years	500	Atrial fibrillation and flutter	2	Percent	2019	0.00157335814681993	0.00211380972331357	0.00115718000649759
1224	2	DALYs (Disability-Adjusted Life Years)	1	Global	3	Both	15	50-54 years	500	Atrial fibrillation and flutter	2	Percent	2019	0.00178481452173777	0.00240663050028797	0.00132001401637424
1225	2	DALYs (Disability-Adjusted Life Years)	1	Global	1	Male	15	50-54 years	500	Atrial fibrillation and flutter	3	Rate	2019	79.7571242178061	109.377348530585	55.4796324769191
1226	2	DALYs (Disability-Adjusted Life Years)	1	Global	2	Female	15	50-54 years	500	Atrial fibrillation and flutter	3	Rate	2019	50.7082406662214	69.5752196658014	34.8823147551628
1227	2	DALYs (Disability-Adjusted Life Years)	1	Global	3	Both	15	50-54 years	500	Atrial fibrillation and flutter	3	Rate	2019	65.1780332276593	89.6885973248848	45.1807863636908
1228	2	DALYs (Disability-Adjusted Life Years)	1	Global	1	Male	16	55-59 years	500	Atrial fibrillation and flutter	1	Number	2019	260018.146895175	347051.015478911	188589.35297152
1229	2	DALYs (Disability-Adjusted Life Years)	1	Global	2	Female	16	55-59 years	500	Atrial fibrillation and flutter	1	Number	2019	177083.792990644	238634.011695082	127636.362998715
1230	2	DALYs (Disability-Adjusted Life Years)	1	Global	3	Both	16	55-59 years	500	Atrial fibrillation and flutter	1	Number	2019	437101.939885819	587913.091705715	315592.973638524
1231	2	DALYs (Disability-Adjusted Life Years)	1	Global	1	Male	16	55-59 years	500	Atrial fibrillation and flutter	2	Percent	2019	0.00272510700282903	0.00348315366804925	0.00207946807388612
1232	2	DALYs (Disability-Adjusted Life Years)	1	Global	2	Female	16	55-59 years	500	Atrial fibrillation and flutter	2	Percent	2019	0.00234841635843085	0.00303414080958085	0.00180023679617324
1233	2	DALYs (Disability-Adjusted Life Years)	1	Global	3	Both	16	55-59 years	500	Atrial fibrillation and flutter	2	Percent	2019	0.00255819190823325	0.00328214057146966	0.00196142631032361
1234	2	DALYs (Disability-Adjusted Life Years)	1	Global	1	Male	16	55-59 years	500	Atrial fibrillation and flutter	3	Rate	2019	142.552612508196	190.267600630528	103.392418099797
1235	2	DALYs (Disability-Adjusted Life Years)	1	Global	2	Female	16	55-59 years	500	Atrial fibrillation and flutter	3	Rate	2019	94.298472786938	127.074434525216	67.9673385101593
1236	2	DALYs (Disability-Adjusted Life Years)	1	Global	3	Both	16	55-59 years	500	Atrial fibrillation and flutter	3	Rate	2019	118.074304458973	158.81290621499	85.251099238411
1237	2	DALYs (Disability-Adjusted Life Years)	1	Global	1	Male	17	60-64 years	500	Atrial fibrillation and flutter	1	Number	2019	356886.737994935	474647.577627947	261078.226296618
1238	2	DALYs (Disability-Adjusted Life Years)	1	Global	2	Female	17	60-64 years	500	Atrial fibrillation and flutter	1	Number	2019	256800.648696582	346863.012595047	190745.622525361
1239	2	DALYs (Disability-Adjusted Life Years)	1	Global	3	Both	17	60-64 years	500	Atrial fibrillation and flutter	1	Number	2019	613687.386691517	822883.807194851	452977.073063736
1240	2	DALYs (Disability-Adjusted Life Years)	1	Global	1	Male	17	60-64 years	500	Atrial fibrillation and flutter	2	Percent	2019	0.00357794674286514	0.0045811205636573	0.00278635054314118
1241	2	DALYs (Disability-Adjusted Life Years)	1	Global	2	Female	17	60-64 years	500	Atrial fibrillation and flutter	2	Percent	2019	0.00327387067349223	0.00419038965249437	0.00254005221812293
1242	2	DALYs (Disability-Adjusted Life Years)	1	Global	3	Both	17	60-64 years	500	Atrial fibrillation and flutter	2	Percent	2019	0.00344335650133451	0.00439420860939908	0.00270032142754975
1243	2	DALYs (Disability-Adjusted Life Years)	1	Global	1	Male	17	60-64 years	500	Atrial fibrillation and flutter	3	Rate	2019	234.691472259313	312.131908917837	171.687055811171
1244	2	DALYs (Disability-Adjusted Life Years)	1	Global	2	Female	17	60-64 years	500	Atrial fibrillation and flutter	3	Rate	2019	160.257972607493	216.461926607857	119.035940543072
1245	2	DALYs (Disability-Adjusted Life Years)	1	Global	3	Both	17	60-64 years	500	Atrial fibrillation and flutter	3	Rate	2019	196.500451490377	263.484378438413	145.041598217753
1246	2	DALYs (Disability-Adjusted Life Years)	1	Global	1	Male	18	65-69 years	500	Atrial fibrillation and flutter	1	Number	2019	457702.558707689	600937.198791079	344038.615102802
1247	2	DALYs (Disability-Adjusted Life Years)	1	Global	2	Female	18	65-69 years	500	Atrial fibrillation and flutter	1	Number	2019	360703.240912915	473074.761875024	271404.883819387
1248	2	DALYs (Disability-Adjusted Life Years)	1	Global	3	Both	18	65-69 years	500	Atrial fibrillation and flutter	1	Number	2019	818405.799620603	1076687.53917393	622953.435691258
1249	2	DALYs (Disability-Adjusted Life Years)	1	Global	1	Male	18	65-69 years	500	Atrial fibrillation and flutter	2	Percent	2019	0.00459258809998021	0.00574524765742086	0.00359877541160898
1250	2	DALYs (Disability-Adjusted Life Years)	1	Global	2	Female	18	65-69 years	500	Atrial fibrillation and flutter	2	Percent	2019	0.00443033737256943	0.00554046680116467	0.00353325300486642
1251	2	DALYs (Disability-Adjusted Life Years)	1	Global	3	Both	18	65-69 years	500	Atrial fibrillation and flutter	2	Percent	2019	0.00451871096506138	0.00566567131829421	0.0035513709416188
1252	2	DALYs (Disability-Adjusted Life Years)	1	Global	1	Male	18	65-69 years	500	Atrial fibrillation and flutter	3	Rate	2019	369.203067348599	484.742444315758	277.516718151974
1253	2	DALYs (Disability-Adjusted Life Years)	1	Global	2	Female	18	65-69 years	500	Atrial fibrillation and flutter	3	Rate	2019	267.052569296931	350.248670648237	200.93906381396
1254	2	DALYs (Disability-Adjusted Life Years)	1	Global	3	Both	18	65-69 years	500	Atrial fibrillation and flutter	3	Rate	2019	315.93963115517	415.647425951373	240.486661739667
1255	2	DALYs (Disability-Adjusted Life Years)	1	Global	1	Male	19	70-74 years	500	Atrial fibrillation and flutter	1	Number	2019	540226.980666113	693150.875982218	417307.372996539
1256	2	DALYs (Disability-Adjusted Life Years)	1	Global	2	Female	19	70-74 years	500	Atrial fibrillation and flutter	1	Number	2019	471774.110995335	609887.266060499	370255.0590003
1257	2	DALYs (Disability-Adjusted Life Years)	1	Global	3	Both	19	70-74 years	500	Atrial fibrillation and flutter	1	Number	2019	1012001.09166145	1308220.29836806	793805.627125109
1258	2	DALYs (Disability-Adjusted Life Years)	1	Global	1	Male	19	70-74 years	500	Atrial fibrillation and flutter	2	Percent	2019	0.00624149877445203	0.00766732922037671	0.005024774517949
1259	2	DALYs (Disability-Adjusted Life Years)	1	Global	2	Female	19	70-74 years	500	Atrial fibrillation and flutter	2	Percent	2019	0.00638082749762023	0.00786593354926717	0.00520314397814264
1260	2	DALYs (Disability-Adjusted Life Years)	1	Global	3	Both	19	70-74 years	500	Atrial fibrillation and flutter	2	Percent	2019	0.00630448385096705	0.00770494055497167	0.00516079410204047
1261	2	DALYs (Disability-Adjusted Life Years)	1	Global	1	Male	19	70-74 years	500	Atrial fibrillation and flutter	3	Rate	2019	611.098865532268	784.084707196856	472.053546644402
1262	2	DALYs (Disability-Adjusted Life Years)	1	Global	2	Female	19	70-74 years	500	Atrial fibrillation and flutter	3	Rate	2019	475.737145318894	615.010489468837	373.365304927517
1263	2	DALYs (Disability-Adjusted Life Years)	1	Global	3	Both	19	70-74 years	500	Atrial fibrillation and flutter	3	Rate	2019	539.53387125349	697.45889391495	423.206087972177
1264	2	DALYs (Disability-Adjusted Life Years)	1	Global	1	Male	20	75-79 years	500	Atrial fibrillation and flutter	1	Number	2019	553459.595607771	698530.02938386	441084.00833109
1265	2	DALYs (Disability-Adjusted Life Years)	1	Global	2	Female	20	75-79 years	500	Atrial fibrillation and flutter	1	Number	2019	565407.448673776	704775.265217267	454887.991678401
1266	2	DALYs (Disability-Adjusted Life Years)	1	Global	3	Both	20	75-79 years	500	Atrial fibrillation and flutter	1	Number	2019	1118867.04428155	1404635.76292789	892484.692558336
1267	2	DALYs (Disability-Adjusted Life Years)	1	Global	1	Male	20	75-79 years	500	Atrial fibrillation and flutter	2	Percent	2019	0.00810202820661791	0.00982909550527583	0.0066924994072121
1268	2	DALYs (Disability-Adjusted Life Years)	1	Global	2	Female	20	75-79 years	500	Atrial fibrillation and flutter	2	Percent	2019	0.00867832763425977	0.0102967660750352	0.00723855549721039
1269	2	DALYs (Disability-Adjusted Life Years)	1	Global	3	Both	20	75-79 years	500	Atrial fibrillation and flutter	2	Percent	2019	0.00838209102972365	0.0100249035639836	0.00694217401987868
1270	2	DALYs (Disability-Adjusted Life Years)	1	Global	1	Male	20	75-79 years	500	Atrial fibrillation and flutter	3	Rate	2019	960.210352207251	1211.89653384808	765.24724542446
1271	2	DALYs (Disability-Adjusted Life Years)	1	Global	2	Female	20	75-79 years	500	Atrial fibrillation and flutter	3	Rate	2019	807.37470730151	1006.38526217302	649.558225661478
1272	2	DALYs (Disability-Adjusted Life Years)	1	Global	3	Both	20	75-79 years	500	Atrial fibrillation and flutter	3	Rate	2019	876.375820285612	1100.21009665977	699.057147612568
1273	2	DALYs (Disability-Adjusted Life Years)	1	Global	1	Male	21	80+ years	500	Atrial fibrillation and flutter	1	Number	2019	1327694.43336912	1558932.54099111	1159486.9538544
1274	2	DALYs (Disability-Adjusted Life Years)	1	Global	2	Female	21	80+ years	500	Atrial fibrillation and flutter	1	Number	2019	2060631.56622288	2390760.20653944	1724701.72324346
1275	2	DALYs (Disability-Adjusted Life Years)	1	Global	3	Both	21	80+ years	500	Atrial fibrillation and flutter	1	Number	2019	3388325.99959199	3916852.16808545	2897550.4770517
1276	2	DALYs (Disability-Adjusted Life Years)	1	Global	1	Male	21	80+ years	500	Atrial fibrillation and flutter	2	Percent	2019	0.0134627884974097	0.0153504795338771	0.011964778492089
1277	2	DALYs (Disability-Adjusted Life Years)	1	Global	2	Female	21	80+ years	500	Atrial fibrillation and flutter	2	Percent	2019	0.0161344292242253	0.0182538315130305	0.0134746217694735
1278	2	DALYs (Disability-Adjusted Life Years)	1	Global	3	Both	21	80+ years	500	Atrial fibrillation and flutter	2	Percent	2019	0.0149693856089019	0.0169937537692161	0.0128678369007898
1279	2	DALYs (Disability-Adjusted Life Years)	1	Global	1	Male	21	80+ years	500	Atrial fibrillation and flutter	3	Rate	2019	2277.44204783117	2674.09309653887	1988.90970410926
1280	2	DALYs (Disability-Adjusted Life Years)	1	Global	2	Female	21	80+ years	500	Atrial fibrillation and flutter	3	Rate	2019	2265.68592701677	2628.66581470307	1896.32755641851
1281	2	DALYs (Disability-Adjusted Life Years)	1	Global	3	Both	21	80+ years	500	Atrial fibrillation and flutter	3	Rate	2019	2270.27799905557	2624.40606477307	1941.44397557837
1282	2	DALYs (Disability-Adjusted Life Years)	1	Global	1	Male	22	All ages	500	Atrial fibrillation and flutter	1	Number	2019	3839264.88184676	4678797.06750237	3124599.9902645
1283	2	DALYs (Disability-Adjusted Life Years)	1	Global	2	Female	22	All ages	500	Atrial fibrillation and flutter	1	Number	2019	4110009.99412837	4887851.23878483	3418821.96456607
1284	2	DALYs (Disability-Adjusted Life Years)	1	Global	3	Both	22	All ages	500	Atrial fibrillation and flutter	1	Number	2019	7949274.87597512	9553583.49235779	6624276.2658067
1285	2	DALYs (Disability-Adjusted Life Years)	1	Global	1	Male	22	All ages	500	Atrial fibrillation and flutter	2	Percent	2019	0.00277444582513255	0.00330007999234415	0.00232567802865375
1286	2	DALYs (Disability-Adjusted Life Years)	1	Global	2	Female	22	All ages	500	Atrial fibrillation and flutter	2	Percent	2019	0.00336433139714343	0.00387979297383737	0.00284155601279361
1287	2	DALYs (Disability-Adjusted Life Years)	1	Global	3	Both	22	All ages	500	Atrial fibrillation and flutter	2	Percent	2019	0.003050682636545	0.00353888820288697	0.00259707903158903
1288	2	DALYs (Disability-Adjusted Life Years)	1	Global	1	Male	22	All ages	500	Atrial fibrillation and flutter	3	Rate	2019	98.7526129809816	120.34685030676	80.3701810255262
1289	2	DALYs (Disability-Adjusted Life Years)	1	Global	2	Female	22	All ages	500	Atrial fibrillation and flutter	3	Rate	2019	106.544066428663	126.708097504021	88.6263524957075
1290	2	DALYs (Disability-Adjusted Life Years)	1	Global	3	Both	22	All ages	500	Atrial fibrillation and flutter	3	Rate	2019	102.633153740429	123.346395569559	85.5260857141033
1291	2	DALYs (Disability-Adjusted Life Years)	1	Global	1	Male	23	5-14 years	500	Atrial fibrillation and flutter	1	Number	2019	0	0	0
1292	2	DALYs (Disability-Adjusted Life Years)	1	Global	2	Female	23	5-14 years	500	Atrial fibrillation and flutter	1	Number	2019	0	0	0
1293	2	DALYs (Disability-Adjusted Life Years)	1	Global	3	Both	23	5-14 years	500	Atrial fibrillation and flutter	1	Number	2019	0	0	0
1294	2	DALYs (Disability-Adjusted Life Years)	1	Global	1	Male	23	5-14 years	500	Atrial fibrillation and flutter	2	Percent	2019	0	0	0
1295	2	DALYs (Disability-Adjusted Life Years)	1	Global	2	Female	23	5-14 years	500	Atrial fibrillation and flutter	2	Percent	2019	0	0	0
1296	2	DALYs (Disability-Adjusted Life Years)	1	Global	3	Both	23	5-14 years	500	Atrial fibrillation and flutter	2	Percent	2019	0	0	0
1297	2	DALYs (Disability-Adjusted Life Years)	1	Global	1	Male	23	5-14 years	500	Atrial fibrillation and flutter	3	Rate	2019	0	0	0
1298	2	DALYs (Disability-Adjusted Life Years)	1	Global	2	Female	23	5-14 years	500	Atrial fibrillation and flutter	3	Rate	2019	0	0	0
1299	2	DALYs (Disability-Adjusted Life Years)	1	Global	3	Both	23	5-14 years	500	Atrial fibrillation and flutter	3	Rate	2019	0	0	0
1300	2	DALYs (Disability-Adjusted Life Years)	1	Global	1	Male	24	15-49 years	500	Atrial fibrillation and flutter	1	Number	2019	170597.024336868	242481.549943924	117526.502093187
1301	2	DALYs (Disability-Adjusted Life Years)	1	Global	2	Female	24	15-49 years	500	Atrial fibrillation and flutter	1	Number	2019	106993.239194662	154973.79585605	73926.1276054072
1302	2	DALYs (Disability-Adjusted Life Years)	1	Global	3	Both	24	15-49 years	500	Atrial fibrillation and flutter	1	Number	2019	277590.263531531	394623.888875931	192796.948831509
1303	2	DALYs (Disability-Adjusted Life Years)	1	Global	1	Male	24	15-49 years	500	Atrial fibrillation and flutter	2	Percent	2019	0.000407033571278945	0.000555548602663779	0.00029736764563187
1304	2	DALYs (Disability-Adjusted Life Years)	1	Global	2	Female	24	15-49 years	500	Atrial fibrillation and flutter	2	Percent	2019	0.000290686244057865	0.000401510984506578	0.000211024700187076
1305	2	DALYs (Disability-Adjusted Life Years)	1	Global	3	Both	24	15-49 years	500	Atrial fibrillation and flutter	2	Percent	2019	0.000352504111379855	0.000484534568964184	0.000258304173654815
1306	2	DALYs (Disability-Adjusted Life Years)	1	Global	1	Male	24	15-49 years	500	Atrial fibrillation and flutter	3	Rate	2019	8.64635647279336	12.2896746120882	5.95658708613584
1307	2	DALYs (Disability-Adjusted Life Years)	1	Global	2	Female	24	15-49 years	500	Atrial fibrillation and flutter	3	Rate	2019	5.55612686600917	8.04774280285718	3.83896166505552
1308	2	DALYs (Disability-Adjusted Life Years)	1	Global	3	Both	24	15-49 years	500	Atrial fibrillation and flutter	3	Rate	2019	7.12001527220255	10.1218539866166	4.94512020216613
1309	2	DALYs (Disability-Adjusted Life Years)	1	Global	1	Male	25	50-69 years	500	Atrial fibrillation and flutter	1	Number	2019	1247286.84786688	1653151.05274514	914749.604492516
1310	2	DALYs (Disability-Adjusted Life Years)	1	Global	2	Female	25	50-69 years	500	Atrial fibrillation and flutter	1	Number	2019	905203.629041712	1188177.1635158	669276.580539225
1311	2	DALYs (Disability-Adjusted Life Years)	1	Global	3	Both	25	50-69 years	500	Atrial fibrillation and flutter	1	Number	2019	2152490.4769086	2847374.33434068	1589044.57998379
1312	2	DALYs (Disability-Adjusted Life Years)	1	Global	1	Male	25	50-69 years	500	Atrial fibrillation and flutter	2	Percent	2019	0.00325507084580562	0.004128416716252	0.00254941922096434
1313	2	DALYs (Disability-Adjusted Life Years)	1	Global	2	Female	25	50-69 years	500	Atrial fibrillation and flutter	2	Percent	2019	0.00296224317561831	0.00369873454279964	0.0023383577349892
1314	2	DALYs (Disability-Adjusted Life Years)	1	Global	3	Both	25	50-69 years	500	Atrial fibrillation and flutter	2	Percent	2019	0.00312443531547661	0.00392714532851156	0.00247109022167489
1315	2	DALYs (Disability-Adjusted Life Years)	1	Global	1	Male	25	50-69 years	500	Atrial fibrillation and flutter	3	Rate	2019	184.798337783363	244.931281985845	135.529534915971
1316	2	DALYs (Disability-Adjusted Life Years)	1	Global	2	Female	25	50-69 years	500	Atrial fibrillation and flutter	3	Rate	2019	129.08558843638	169.438724501665	95.441465824717
1317	2	DALYs (Disability-Adjusted Life Years)	1	Global	3	Both	25	50-69 years	500	Atrial fibrillation and flutter	3	Rate	2019	156.409644169354	206.903032198683	115.467129815813
1318	2	DALYs (Disability-Adjusted Life Years)	1	Global	1	Male	26	70+ years	500	Atrial fibrillation and flutter	1	Number	2019	2421381.009643	2930031.54283712	2040129.75441782
1319	2	DALYs (Disability-Adjusted Life Years)	1	Global	2	Female	26	70+ years	500	Atrial fibrillation and flutter	1	Number	2019	3097813.12589199	3612851.91813931	2602506.05868505
1320	2	DALYs (Disability-Adjusted Life Years)	1	Global	3	Both	26	70+ years	500	Atrial fibrillation and flutter	1	Number	2019	5519194.135535	6521772.1111412	4648911.48172248
1321	2	DALYs (Disability-Adjusted Life Years)	1	Global	1	Male	26	70+ years	500	Atrial fibrillation and flutter	2	Percent	2019	0.00955467527465532	0.0110955378331997	0.00823579333063786
1322	2	DALYs (Disability-Adjusted Life Years)	1	Global	2	Female	26	70+ years	500	Atrial fibrillation and flutter	2	Percent	2019	0.0116146817545931	0.0131998804988917	0.00984178836727379
1323	2	DALYs (Disability-Adjusted Life Years)	1	Global	3	Both	26	70+ years	500	Atrial fibrillation and flutter	2	Percent	2019	0.0106098780166841	0.0121496526291062	0.00911688192803337
1324	2	DALYs (Disability-Adjusted Life Years)	1	Global	1	Male	26	70+ years	500	Atrial fibrillation and flutter	3	Rate	2019	1184.97896092362	1433.90309880081	998.401667028767
1325	2	DALYs (Disability-Adjusted Life Years)	1	Global	2	Female	26	70+ years	500	Atrial fibrillation and flutter	3	Rate	2019	1190.79377838609	1388.77376120349	1000.39863508614
1326	2	DALYs (Disability-Adjusted Life Years)	1	Global	3	Both	26	70+ years	500	Atrial fibrillation and flutter	3	Rate	2019	1188.23569026614	1404.08222576304	1000.87121558286
1327	2	DALYs (Disability-Adjusted Life Years)	1	Global	1	Male	27	Age-standardized	500	Atrial fibrillation and flutter	3	Rate	2019	112.440875129834	135.589726151267	92.8019931587247
1328	2	DALYs (Disability-Adjusted Life Years)	1	Global	2	Female	27	Age-standardized	500	Atrial fibrillation and flutter	3	Rate	2019	92.4530411196311	110.053971629219	76.903365353501
1329	2	DALYs (Disability-Adjusted Life Years)	1	Global	3	Both	27	Age-standardized	500	Atrial fibrillation and flutter	3	Rate	2019	101.728158380593	121.827912425166	85.2280242196173
1330	2	DALYs (Disability-Adjusted Life Years)	1	Global	1	Male	28	<1 year	500	Atrial fibrillation and flutter	1	Number	2019	0	0	0
1331	2	DALYs (Disability-Adjusted Life Years)	1	Global	2	Female	28	<1 year	500	Atrial fibrillation and flutter	1	Number	2019	0	0	0
1332	2	DALYs (Disability-Adjusted Life Years)	1	Global	3	Both	28	<1 year	500	Atrial fibrillation and flutter	1	Number	2019	0	0	0
1333	2	DALYs (Disability-Adjusted Life Years)	1	Global	1	Male	28	<1 year	500	Atrial fibrillation and flutter	2	Percent	2019	0	0	0
1334	2	DALYs (Disability-Adjusted Life Years)	1	Global	2	Female	28	<1 year	500	Atrial fibrillation and flutter	2	Percent	2019	0	0	0
1335	2	DALYs (Disability-Adjusted Life Years)	1	Global	3	Both	28	<1 year	500	Atrial fibrillation and flutter	2	Percent	2019	0	0	0
1336	2	DALYs (Disability-Adjusted Life Years)	1	Global	1	Male	28	<1 year	500	Atrial fibrillation and flutter	3	Rate	2019	0	0	0
1337	2	DALYs (Disability-Adjusted Life Years)	1	Global	2	Female	28	<1 year	500	Atrial fibrillation and flutter	3	Rate	2019	0	0	0
1338	2	DALYs (Disability-Adjusted Life Years)	1	Global	3	Both	28	<1 year	500	Atrial fibrillation and flutter	3	Rate	2019	0	0	0
1339	2	DALYs (Disability-Adjusted Life Years)	1	Global	1	Male	30	80-84 years	500	Atrial fibrillation and flutter	1	Number	2019	582029.385473084	711664.899634161	494699.339702277
1340	2	DALYs (Disability-Adjusted Life Years)	1	Global	2	Female	30	80-84 years	500	Atrial fibrillation and flutter	1	Number	2019	721939.308708359	864205.390963578	600897.135990236
1341	2	DALYs (Disability-Adjusted Life Years)	1	Global	3	Both	30	80-84 years	500	Atrial fibrillation and flutter	1	Number	2019	1303968.69418145	1567760.88889229	1099419.21256438
1342	2	DALYs (Disability-Adjusted Life Years)	1	Global	1	Male	30	80-84 years	500	Atrial fibrillation and flutter	2	Percent	2019	0.0113520948411737	0.0133032589470134	0.00984606024010255
1343	2	DALYs (Disability-Adjusted Life Years)	1	Global	2	Female	30	80-84 years	500	Atrial fibrillation and flutter	2	Percent	2019	0.0126068118281748	0.0145974734488361	0.0107265042556855
1344	2	DALYs (Disability-Adjusted Life Years)	1	Global	3	Both	30	80-84 years	500	Atrial fibrillation and flutter	2	Percent	2019	0.0120129447262337	0.013962573816027	0.0103820321399361
1345	2	DALYs (Disability-Adjusted Life Years)	1	Global	1	Male	30	80-84 years	500	Atrial fibrillation and flutter	3	Rate	2019	1655.72663896367	2024.50694372059	1407.29470962541
1346	2	DALYs (Disability-Adjusted Life Years)	1	Global	2	Female	30	80-84 years	500	Atrial fibrillation and flutter	3	Rate	2019	1472.00636731274	1762.08141435096	1225.20605209895
1347	2	DALYs (Disability-Adjusted Life Years)	1	Global	3	Both	30	80-84 years	500	Atrial fibrillation and flutter	3	Rate	2019	1548.71006681405	1862.01331505814	1305.76877324196
1348	2	DALYs (Disability-Adjusted Life Years)	1	Global	1	Male	31	85-89 years	500	Atrial fibrillation and flutter	1	Number	2019	421818.933355584	491217.32000155	366608.785429086
1349	2	DALYs (Disability-Adjusted Life Years)	1	Global	2	Female	31	85-89 years	500	Atrial fibrillation and flutter	1	Number	2019	643490.19255182	749731.625556012	533346.318553159
1350	2	DALYs (Disability-Adjusted Life Years)	1	Global	3	Both	31	85-89 years	500	Atrial fibrillation and flutter	1	Number	2019	1065309.1259074	1235265.12568937	908869.44745884
1351	2	DALYs (Disability-Adjusted Life Years)	1	Global	1	Male	31	85-89 years	500	Atrial fibrillation and flutter	2	Percent	2019	0.0136521989297281	0.0154684158808792	0.0121301102311055
1352	2	DALYs (Disability-Adjusted Life Years)	1	Global	2	Female	31	85-89 years	500	Atrial fibrillation and flutter	2	Percent	2019	0.016441469954786	0.0185718292755286	0.0138337465077098
1353	2	DALYs (Disability-Adjusted Life Years)	1	Global	3	Both	31	85-89 years	500	Atrial fibrillation and flutter	2	Percent	2019	0.0152099225124487	0.0171529699254665	0.0131894320098802
1354	2	DALYs (Disability-Adjusted Life Years)	1	Global	1	Male	31	85-89 years	500	Atrial fibrillation and flutter	3	Rate	2019	2584.17781135454	3009.33125216306	2245.94538992601
1355	2	DALYs (Disability-Adjusted Life Years)	1	Global	2	Female	31	85-89 years	500	Atrial fibrillation and flutter	3	Rate	2019	2387.30233863184	2781.45041486702	1978.676486946
1356	2	DALYs (Disability-Adjusted Life Years)	1	Global	3	Both	31	85-89 years	500	Atrial fibrillation and flutter	3	Rate	2019	2461.55802559942	2854.2670948151	2100.08046322592
1357	2	DALYs (Disability-Adjusted Life Years)	1	Global	1	Male	32	90-94 years	500	Atrial fibrillation and flutter	1	Number	2019	244079.550114879	274433.878690325	211577.134762682
1358	2	DALYs (Disability-Adjusted Life Years)	1	Global	2	Female	32	90-94 years	500	Atrial fibrillation and flutter	1	Number	2019	491423.578267302	560293.226596461	393696.490079658
1359	2	DALYs (Disability-Adjusted Life Years)	1	Global	3	Both	32	90-94 years	500	Atrial fibrillation and flutter	1	Number	2019	735503.128382181	833320.266139965	611160.935073115
1360	2	DALYs (Disability-Adjusted Life Years)	1	Global	1	Male	32	90-94 years	500	Atrial fibrillation and flutter	2	Percent	2019	0.0189686025376647	0.0209690575607892	0.0165703284334215
1361	2	DALYs (Disability-Adjusted Life Years)	1	Global	2	Female	32	90-94 years	500	Atrial fibrillation and flutter	2	Percent	2019	0.0223776526583741	0.0251808578651384	0.0178605023424345
1362	2	DALYs (Disability-Adjusted Life Years)	1	Global	3	Both	32	90-94 years	500	Atrial fibrillation and flutter	2	Percent	2019	0.0211173997299243	0.0235795866356623	0.0174730219952252
1363	2	DALYs (Disability-Adjusted Life Years)	1	Global	1	Male	32	90-94 years	500	Atrial fibrillation and flutter	3	Rate	2019	4484.02426857986	5041.66847074544	3886.91722229877
1364	2	DALYs (Disability-Adjusted Life Years)	1	Global	2	Female	32	90-94 years	500	Atrial fibrillation and flutter	3	Rate	2019	4319.47692690659	4924.82203055598	3460.48293225808
1365	2	DALYs (Disability-Adjusted Life Years)	1	Global	3	Both	32	90-94 years	500	Atrial fibrillation and flutter	3	Rate	2019	4372.72724102521	4954.27155593983	3633.48565943284
1366	2	DALYs (Disability-Adjusted Life Years)	1	Global	1	Male	34	2-4 years	500	Atrial fibrillation and flutter	1	Number	2019	0	0	0
1367	2	DALYs (Disability-Adjusted Life Years)	1	Global	2	Female	34	2-4 years	500	Atrial fibrillation and flutter	1	Number	2019	0	0	0
1368	2	DALYs (Disability-Adjusted Life Years)	1	Global	3	Both	34	2-4 years	500	Atrial fibrillation and flutter	1	Number	2019	0	0	0
1369	2	DALYs (Disability-Adjusted Life Years)	1	Global	1	Male	34	2-4 years	500	Atrial fibrillation and flutter	2	Percent	2019	0	0	0
1370	2	DALYs (Disability-Adjusted Life Years)	1	Global	2	Female	34	2-4 years	500	Atrial fibrillation and flutter	2	Percent	2019	0	0	0
1371	2	DALYs (Disability-Adjusted Life Years)	1	Global	3	Both	34	2-4 years	500	Atrial fibrillation and flutter	2	Percent	2019	0	0	0
1372	2	DALYs (Disability-Adjusted Life Years)	1	Global	1	Male	34	2-4 years	500	Atrial fibrillation and flutter	3	Rate	2019	0	0	0
1373	2	DALYs (Disability-Adjusted Life Years)	1	Global	2	Female	34	2-4 years	500	Atrial fibrillation and flutter	3	Rate	2019	0	0	0
1374	2	DALYs (Disability-Adjusted Life Years)	1	Global	3	Both	34	2-4 years	500	Atrial fibrillation and flutter	3	Rate	2019	0	0	0
1375	2	DALYs (Disability-Adjusted Life Years)	1	Global	1	Male	37	20+ years	500	Atrial fibrillation and flutter	1	Number	2019	3839264.88184676	4678797.06750237	3124599.9902645
1376	2	DALYs (Disability-Adjusted Life Years)	1	Global	2	Female	37	20+ years	500	Atrial fibrillation and flutter	1	Number	2019	4110009.99412837	4887851.23878483	3418821.96456607
1377	2	DALYs (Disability-Adjusted Life Years)	1	Global	3	Both	37	20+ years	500	Atrial fibrillation and flutter	1	Number	2019	7949274.87597512	9553583.49235779	6624276.2658067
1378	2	DALYs (Disability-Adjusted Life Years)	1	Global	1	Male	37	20+ years	500	Atrial fibrillation and flutter	2	Percent	2019	0.00379294302949191	0.00443033511024655	0.0032278675216191
1379	2	DALYs (Disability-Adjusted Life Years)	1	Global	2	Female	37	20+ years	500	Atrial fibrillation and flutter	2	Percent	2019	0.00456234990740959	0.00522529404754615	0.00385189781889908
1380	2	DALYs (Disability-Adjusted Life Years)	1	Global	3	Both	37	20+ years	500	Atrial fibrillation and flutter	2	Percent	2019	0.00415450116556564	0.00478186587931863	0.00357623968037856
1381	2	DALYs (Disability-Adjusted Life Years)	1	Global	1	Male	37	20+ years	500	Atrial fibrillation and flutter	3	Rate	2019	151.260333210678	184.336435550945	123.103784245839
1382	2	DALYs (Disability-Adjusted Life Years)	1	Global	2	Female	37	20+ years	500	Atrial fibrillation and flutter	3	Rate	2019	158.733169030892	188.774265267554	132.038716587861
1383	2	DALYs (Disability-Adjusted Life Years)	1	Global	3	Both	37	20+ years	500	Atrial fibrillation and flutter	3	Rate	2019	155.033969006108	186.32265082792	129.192644273104
1384	2	DALYs (Disability-Adjusted Life Years)	1	Global	1	Male	39	0-14 years	500	Atrial fibrillation and flutter	1	Number	2019	0	0	0
1385	2	DALYs (Disability-Adjusted Life Years)	1	Global	2	Female	39	0-14 years	500	Atrial fibrillation and flutter	1	Number	2019	0	0	0
1386	2	DALYs (Disability-Adjusted Life Years)	1	Global	3	Both	39	0-14 years	500	Atrial fibrillation and flutter	1	Number	2019	0	0	0
1387	2	DALYs (Disability-Adjusted Life Years)	1	Global	1	Male	39	0-14 years	500	Atrial fibrillation and flutter	2	Percent	2019	0	0	0
1388	2	DALYs (Disability-Adjusted Life Years)	1	Global	2	Female	39	0-14 years	500	Atrial fibrillation and flutter	2	Percent	2019	0	0	0
1389	2	DALYs (Disability-Adjusted Life Years)	1	Global	3	Both	39	0-14 years	500	Atrial fibrillation and flutter	2	Percent	2019	0	0	0
1390	2	DALYs (Disability-Adjusted Life Years)	1	Global	1	Male	39	0-14 years	500	Atrial fibrillation and flutter	3	Rate	2019	0	0	0
1391	2	DALYs (Disability-Adjusted Life Years)	1	Global	2	Female	39	0-14 years	500	Atrial fibrillation and flutter	3	Rate	2019	0	0	0
1392	2	DALYs (Disability-Adjusted Life Years)	1	Global	3	Both	39	0-14 years	500	Atrial fibrillation and flutter	3	Rate	2019	0	0	0
1393	2	DALYs (Disability-Adjusted Life Years)	1	Global	1	Male	41	50-74 years	500	Atrial fibrillation and flutter	1	Number	2019	1787513.82853299	2284821.75349335	1357900.32908063
1394	2	DALYs (Disability-Adjusted Life Years)	1	Global	2	Female	41	50-74 years	500	Atrial fibrillation and flutter	1	Number	2019	1376977.74003705	1779529.69371008	1046423.81475259
1395	2	DALYs (Disability-Adjusted Life Years)	1	Global	3	Both	41	50-74 years	500	Atrial fibrillation and flutter	1	Number	2019	3164491.56857004	4050416.29128339	2393720.4895266
1396	2	DALYs (Disability-Adjusted Life Years)	1	Global	1	Male	41	50-74 years	500	Atrial fibrillation and flutter	2	Percent	2019	0.00380544653480238	0.00474132397004385	0.00304046746475563
1397	2	DALYs (Disability-Adjusted Life Years)	1	Global	2	Female	41	50-74 years	500	Atrial fibrillation and flutter	2	Percent	2019	0.00362841068434452	0.00441270781412496	0.00294320672649193
1398	2	DALYs (Disability-Adjusted Life Years)	1	Global	3	Both	41	50-74 years	500	Atrial fibrillation and flutter	2	Percent	2019	0.00372552036651386	0.00458553200879329	0.00301422018026833
1399	2	DALYs (Disability-Adjusted Life Years)	1	Global	1	Male	41	50-74 years	500	Atrial fibrillation and flutter	3	Rate	2019	234.167804654574	299.316114651628	177.887596685894
1400	2	DALYs (Disability-Adjusted Life Years)	1	Global	2	Female	41	50-74 years	500	Atrial fibrillation and flutter	3	Rate	2019	172.034060530996	222.327282528319	130.735982618992
1401	2	DALYs (Disability-Adjusted Life Years)	1	Global	3	Both	41	50-74 years	500	Atrial fibrillation and flutter	3	Rate	2019	202.364617711246	259.01821085507	153.074932030714
1402	2	DALYs (Disability-Adjusted Life Years)	1	Global	1	Male	157	25+ years	500	Atrial fibrillation and flutter	1	Number	2019	3839264.88184676	4678797.06750237	3124599.9902645
1403	2	DALYs (Disability-Adjusted Life Years)	1	Global	2	Female	157	25+ years	500	Atrial fibrillation and flutter	1	Number	2019	4110009.99412837	4887851.23878483	3418821.96456607
1404	2	DALYs (Disability-Adjusted Life Years)	1	Global	3	Both	157	25+ years	500	Atrial fibrillation and flutter	1	Number	2019	7949274.87597512	9553583.49235779	6624276.2658067
1405	2	DALYs (Disability-Adjusted Life Years)	1	Global	1	Male	157	25+ years	500	Atrial fibrillation and flutter	2	Percent	2019	0.00399118393473507	0.00466998188010713	0.00339496697882146
1406	2	DALYs (Disability-Adjusted Life Years)	1	Global	2	Female	157	25+ years	500	Atrial fibrillation and flutter	2	Percent	2019	0.00480337294642847	0.00548721104335653	0.00405492004879505
1407	2	DALYs (Disability-Adjusted Life Years)	1	Global	3	Both	157	25+ years	500	Atrial fibrillation and flutter	2	Percent	2019	0.00437275423321613	0.00503011565766621	0.00376448473684106
1408	2	DALYs (Disability-Adjusted Life Years)	1	Global	1	Male	157	25+ years	500	Atrial fibrillation and flutter	3	Rate	2019	171.682992155178	209.224918039333	139.724841115576
1409	2	DALYs (Disability-Adjusted Life Years)	1	Global	2	Female	157	25+ years	500	Atrial fibrillation and flutter	3	Rate	2019	178.986819440974	212.861026708101	148.886272915839
1410	2	DALYs (Disability-Adjusted Life Years)	1	Global	3	Both	157	25+ years	500	Atrial fibrillation and flutter	3	Rate	2019	175.38325812081	210.778797533198	146.150079386583
1411	2	DALYs (Disability-Adjusted Life Years)	1	Global	1	Male	158	<20 years	500	Atrial fibrillation and flutter	1	Number	2019	0	0	0
1412	2	DALYs (Disability-Adjusted Life Years)	1	Global	2	Female	158	<20 years	500	Atrial fibrillation and flutter	1	Number	2019	0	0	0
1413	2	DALYs (Disability-Adjusted Life Years)	1	Global	3	Both	158	<20 years	500	Atrial fibrillation and flutter	1	Number	2019	0	0	0
1414	2	DALYs (Disability-Adjusted Life Years)	1	Global	1	Male	158	<20 years	500	Atrial fibrillation and flutter	2	Percent	2019	0	0	0
1415	2	DALYs (Disability-Adjusted Life Years)	1	Global	2	Female	158	<20 years	500	Atrial fibrillation and flutter	2	Percent	2019	0	0	0
1416	2	DALYs (Disability-Adjusted Life Years)	1	Global	3	Both	158	<20 years	500	Atrial fibrillation and flutter	2	Percent	2019	0	0	0
1417	2	DALYs (Disability-Adjusted Life Years)	1	Global	1	Male	158	<20 years	500	Atrial fibrillation and flutter	3	Rate	2019	0	0	0
1418	2	DALYs (Disability-Adjusted Life Years)	1	Global	2	Female	158	<20 years	500	Atrial fibrillation and flutter	3	Rate	2019	0	0	0
1419	2	DALYs (Disability-Adjusted Life Years)	1	Global	3	Both	158	<20 years	500	Atrial fibrillation and flutter	3	Rate	2019	0	0	0
1420	2	DALYs (Disability-Adjusted Life Years)	1	Global	1	Male	159	10-24 years	500	Atrial fibrillation and flutter	1	Number	2019	0	0	0
1421	2	DALYs (Disability-Adjusted Life Years)	1	Global	2	Female	159	10-24 years	500	Atrial fibrillation and flutter	1	Number	2019	0	0	0
1422	2	DALYs (Disability-Adjusted Life Years)	1	Global	3	Both	159	10-24 years	500	Atrial fibrillation and flutter	1	Number	2019	0	0	0
1423	2	DALYs (Disability-Adjusted Life Years)	1	Global	1	Male	159	10-24 years	500	Atrial fibrillation and flutter	2	Percent	2019	0	0	0
1424	2	DALYs (Disability-Adjusted Life Years)	1	Global	2	Female	159	10-24 years	500	Atrial fibrillation and flutter	2	Percent	2019	0	0	0
1425	2	DALYs (Disability-Adjusted Life Years)	1	Global	3	Both	159	10-24 years	500	Atrial fibrillation and flutter	2	Percent	2019	0	0	0
1426	2	DALYs (Disability-Adjusted Life Years)	1	Global	1	Male	159	10-24 years	500	Atrial fibrillation and flutter	3	Rate	2019	0	0	0
1427	2	DALYs (Disability-Adjusted Life Years)	1	Global	2	Female	159	10-24 years	500	Atrial fibrillation and flutter	3	Rate	2019	0	0	0
1428	2	DALYs (Disability-Adjusted Life Years)	1	Global	3	Both	159	10-24 years	500	Atrial fibrillation and flutter	3	Rate	2019	0	0	0
1429	2	DALYs (Disability-Adjusted Life Years)	1	Global	1	Male	160	85+ years	500	Atrial fibrillation and flutter	1	Number	2019	745665.047896036	850026.529649414	653214.654907755
1430	2	DALYs (Disability-Adjusted Life Years)	1	Global	2	Female	160	85+ years	500	Atrial fibrillation and flutter	1	Number	2019	1338692.25751452	1537516.81039153	1105128.55113075
1431	2	DALYs (Disability-Adjusted Life Years)	1	Global	3	Both	160	85+ years	500	Atrial fibrillation and flutter	1	Number	2019	2084357.30541055	2381782.96377643	1761867.94289734
1432	2	DALYs (Disability-Adjusted Life Years)	1	Global	1	Male	160	85+ years	500	Atrial fibrillation and flutter	2	Percent	2019	0.0157462270940864	0.0175765260064773	0.0139283347488592
1433	2	DALYs (Disability-Adjusted Life Years)	1	Global	2	Female	160	85+ years	500	Atrial fibrillation and flutter	2	Percent	2019	0.0189992365860006	0.0214367802196024	0.0155075523011669
1434	2	DALYs (Disability-Adjusted Life Years)	1	Global	3	Both	160	85+ years	500	Atrial fibrillation and flutter	2	Percent	2019	0.0176909263818853	0.01980024479693	0.0149481284740145
1435	2	DALYs (Disability-Adjusted Life Years)	1	Global	1	Male	160	85+ years	500	Atrial fibrillation and flutter	3	Rate	2019	3221.69559084887	3672.59633585226	2822.25749957318
1436	2	DALYs (Disability-Adjusted Life Years)	1	Global	2	Female	160	85+ years	500	Atrial fibrillation and flutter	3	Rate	2019	3194.58911179138	3669.05420876368	2637.22421397047
1437	2	DALYs (Disability-Adjusted Life Years)	1	Global	3	Both	160	85+ years	500	Atrial fibrillation and flutter	3	Rate	2019	3204.23371600939	3661.45922147738	2708.47836459392
1438	2	DALYs (Disability-Adjusted Life Years)	1	Global	1	Male	162	10-19 years	500	Atrial fibrillation and flutter	1	Number	2019	0	0	0
1439	2	DALYs (Disability-Adjusted Life Years)	1	Global	2	Female	162	10-19 years	500	Atrial fibrillation and flutter	1	Number	2019	0	0	0
1440	2	DALYs (Disability-Adjusted Life Years)	1	Global	3	Both	162	10-19 years	500	Atrial fibrillation and flutter	1	Number	2019	0	0	0
1441	2	DALYs (Disability-Adjusted Life Years)	1	Global	1	Male	162	10-19 years	500	Atrial fibrillation and flutter	2	Percent	2019	0	0	0
1442	2	DALYs (Disability-Adjusted Life Years)	1	Global	2	Female	162	10-19 years	500	Atrial fibrillation and flutter	2	Percent	2019	0	0	0
1443	2	DALYs (Disability-Adjusted Life Years)	1	Global	3	Both	162	10-19 years	500	Atrial fibrillation and flutter	2	Percent	2019	0	0	0
1444	2	DALYs (Disability-Adjusted Life Years)	1	Global	1	Male	162	10-19 years	500	Atrial fibrillation and flutter	3	Rate	2019	0	0	0
1445	2	DALYs (Disability-Adjusted Life Years)	1	Global	2	Female	162	10-19 years	500	Atrial fibrillation and flutter	3	Rate	2019	0	0	0
1446	2	DALYs (Disability-Adjusted Life Years)	1	Global	3	Both	162	10-19 years	500	Atrial fibrillation and flutter	3	Rate	2019	0	0	0
1447	2	DALYs (Disability-Adjusted Life Years)	1	Global	1	Male	169	10 to 54 years	500	Atrial fibrillation and flutter	1	Number	2019	343276.428605951	470488.498279702	242571.295529852
1448	2	DALYs (Disability-Adjusted Life Years)	1	Global	2	Female	169	10 to 54 years	500	Atrial fibrillation and flutter	1	Number	2019	217609.185636235	299254.947686572	150561.971971744
1449	2	DALYs (Disability-Adjusted Life Years)	1	Global	3	Both	169	10 to 54 years	500	Atrial fibrillation and flutter	1	Number	2019	560885.614242187	773610.841412963	391067.347393952
1450	2	DALYs (Disability-Adjusted Life Years)	1	Global	1	Male	169	10 to 54 years	500	Atrial fibrillation and flutter	2	Percent	2019	0.000638291338260918	0.000841323759100118	0.000475751623786515
1451	2	DALYs (Disability-Adjusted Life Years)	1	Global	2	Female	169	10 to 54 years	500	Atrial fibrillation and flutter	2	Percent	2019	0.000465113181404899	0.000617534074274031	0.000347449249188831
1452	2	DALYs (Disability-Adjusted Life Years)	1	Global	3	Both	169	10 to 54 years	500	Atrial fibrillation and flutter	2	Percent	2019	0.000557540758157464	0.000742011889746576	0.000419072373620158
1453	2	DALYs (Disability-Adjusted Life Years)	1	Global	1	Male	169	10 to 54 years	500	Atrial fibrillation and flutter	3	Rate	2019	13.5886393080799	18.6243446067249	9.60221432865274
1454	2	DALYs (Disability-Adjusted Life Years)	1	Global	2	Female	169	10 to 54 years	500	Atrial fibrillation and flutter	3	Rate	2019	8.84722746630125	12.1666582449557	6.12132254396473
1455	2	DALYs (Disability-Adjusted Life Years)	1	Global	3	Both	169	10 to 54 years	500	Atrial fibrillation and flutter	3	Rate	2019	11.2495867598917	15.5161802297716	7.84357084895631
1456	2	DALYs (Disability-Adjusted Life Years)	1	Global	1	Male	197	15-39 years	500	Atrial fibrillation and flutter	1	Number	2019	24990.8353973111	37673.2631737246	17122.032810657
1457	2	DALYs (Disability-Adjusted Life Years)	1	Global	2	Female	197	15-39 years	500	Atrial fibrillation and flutter	1	Number	2019	15609.1528157401	24073.877589932	10235.8143654943
1458	2	DALYs (Disability-Adjusted Life Years)	1	Global	3	Both	197	15-39 years	500	Atrial fibrillation and flutter	1	Number	2019	40599.9882130512	61743.2410672678	27409.7782403073
1459	2	DALYs (Disability-Adjusted Life Years)	1	Global	1	Male	197	15-39 years	500	Atrial fibrillation and flutter	2	Percent	2019	9.21939324352966e-05	0.000132009501537185	6.47686987420294e-05
1460	2	DALYs (Disability-Adjusted Life Years)	1	Global	2	Female	197	15-39 years	500	Atrial fibrillation and flutter	2	Percent	2019	6.36639481825148e-05	9.31514653907757e-05	4.10029905413953e-05
1461	2	DALYs (Disability-Adjusted Life Years)	1	Global	3	Both	197	15-39 years	500	Atrial fibrillation and flutter	2	Percent	2019	7.8616436021965e-05	0.000111875198140027	5.38656609087108e-05
1462	2	DALYs (Disability-Adjusted Life Years)	1	Global	1	Male	197	15-39 years	500	Atrial fibrillation and flutter	3	Rate	2019	1.67796921552472	2.52951031243528	1.14963119506513
1463	2	DALYs (Disability-Adjusted Life Years)	1	Global	2	Female	197	15-39 years	500	Atrial fibrillation and flutter	3	Rate	2019	1.07730742062959	1.66152303569028	0.706452099118043
1464	2	DALYs (Disability-Adjusted Life Years)	1	Global	3	Both	197	15-39 years	500	Atrial fibrillation and flutter	3	Rate	2019	1.38177244953548	2.10135798572359	0.932859295958094
1465	2	DALYs (Disability-Adjusted Life Years)	1	Global	1	Male	228	55+ years	500	Atrial fibrillation and flutter	1	Number	2019	3495988.45324081	4276097.16891943	2868302.90502112
1466	2	DALYs (Disability-Adjusted Life Years)	1	Global	2	Female	228	55+ years	500	Atrial fibrillation and flutter	1	Number	2019	3892400.80849213	4607421.05346333	3254469.20213895
1467	2	DALYs (Disability-Adjusted Life Years)	1	Global	3	Both	228	55+ years	500	Atrial fibrillation and flutter	1	Number	2019	7388389.26173294	8881902.34656749	6202588.58686725
1468	2	DALYs (Disability-Adjusted Life Years)	1	Global	1	Male	228	55+ years	500	Atrial fibrillation and flutter	2	Percent	2019	0.00637845161908337	0.00751821428052717	0.00538438485140905
1469	2	DALYs (Disability-Adjusted Life Years)	1	Global	2	Female	228	55+ years	500	Atrial fibrillation and flutter	2	Percent	2019	0.00775814022374298	0.00890629253385059	0.00658578423373499
1470	2	DALYs (Disability-Adjusted Life Years)	1	Global	3	Both	228	55+ years	500	Atrial fibrillation and flutter	2	Percent	2019	0.00703684276465358	0.00812826971598769	0.00606723789879904
1471	2	DALYs (Disability-Adjusted Life Years)	1	Global	1	Male	228	55+ years	500	Atrial fibrillation and flutter	3	Rate	2019	527.475139903113	645.178032646014	432.769872196803
1472	2	DALYs (Disability-Adjusted Life Years)	1	Global	2	Female	228	55+ years	500	Atrial fibrillation and flutter	3	Rate	2019	523.701533089161	619.903650215498	437.871276471109
1473	2	DALYs (Disability-Adjusted Life Years)	1	Global	3	Both	228	55+ years	500	Atrial fibrillation and flutter	3	Rate	2019	525.480350425447	631.70266105121	441.14330048271
1474	2	DALYs (Disability-Adjusted Life Years)	1	Global	1	Male	232	65-74 years	500	Atrial fibrillation and flutter	1	Number	2019	997929.539373802	1299691.12826312	765566.243971236
1475	2	DALYs (Disability-Adjusted Life Years)	1	Global	2	Female	232	65-74 years	500	Atrial fibrillation and flutter	1	Number	2019	832477.35190825	1078831.14200001	647262.205344594
1476	2	DALYs (Disability-Adjusted Life Years)	1	Global	3	Both	232	65-74 years	500	Atrial fibrillation and flutter	1	Number	2019	1830406.89128205	2396760.56560603	1420036.45005573
1477	2	DALYs (Disability-Adjusted Life Years)	1	Global	1	Male	232	65-74 years	500	Atrial fibrillation and flutter	2	Percent	2019	0.00535909460731222	0.00662364836780697	0.004282410688211
1478	2	DALYs (Disability-Adjusted Life Years)	1	Global	2	Female	232	65-74 years	500	Atrial fibrillation and flutter	2	Percent	2019	0.0053587850871505	0.0065996583535522	0.00433449712416988
1479	2	DALYs (Disability-Adjusted Life Years)	1	Global	3	Both	232	65-74 years	500	Atrial fibrillation and flutter	2	Percent	2019	0.0053579007193593	0.00660345753083202	0.00431169441319418
1480	2	DALYs (Disability-Adjusted Life Years)	1	Global	1	Male	232	65-74 years	500	Atrial fibrillation and flutter	3	Rate	2019	469.894818975633	611.985218738647	360.481975361159
1481	2	DALYs (Disability-Adjusted Life Years)	1	Global	2	Female	232	65-74 years	500	Atrial fibrillation and flutter	3	Rate	2019	355.40229212142	460.575966180795	276.330005682109
1482	2	DALYs (Disability-Adjusted Life Years)	1	Global	3	Both	232	65-74 years	500	Atrial fibrillation and flutter	3	Rate	2019	409.846249462512	536.658451927733	317.960239292893
1483	2	DALYs (Disability-Adjusted Life Years)	1	Global	1	Male	234	75+ years	500	Atrial fibrillation and flutter	1	Number	2019	1881154.02897689	2244844.24255588	1612390.18619594
1484	2	DALYs (Disability-Adjusted Life Years)	1	Global	2	Female	234	75+ years	500	Atrial fibrillation and flutter	1	Number	2019	2626039.01489665	3056835.23128702	2204318.94022113
1485	2	DALYs (Disability-Adjusted Life Years)	1	Global	3	Both	234	75+ years	500	Atrial fibrillation and flutter	1	Number	2019	4507193.04387355	5261154.56042013	3859017.70527728
1486	2	DALYs (Disability-Adjusted Life Years)	1	Global	1	Male	234	75+ years	500	Atrial fibrillation and flutter	2	Percent	2019	0.0112705777794734	0.0129947407598332	0.0098677420047212
1487	2	DALYs (Disability-Adjusted Life Years)	1	Global	2	Female	234	75+ years	500	Atrial fibrillation and flutter	2	Percent	2019	0.0136179222371636	0.0154609822074022	0.0114995086860528
1488	2	DALYs (Disability-Adjusted Life Years)	1	Global	3	Both	234	75+ years	500	Atrial fibrillation and flutter	2	Percent	2019	0.0125277779564299	0.0143120516712811	0.0108416048398359
1489	2	DALYs (Disability-Adjusted Life Years)	1	Global	1	Male	234	75+ years	500	Atrial fibrillation and flutter	3	Rate	2019	1622.56533631786	1936.26167623546	1390.74652284774
1490	2	DALYs (Disability-Adjusted Life Years)	1	Global	2	Female	234	75+ years	500	Atrial fibrillation and flutter	3	Rate	2019	1631.28346197458	1898.89210727359	1369.31287452391
1491	2	DALYs (Disability-Adjusted Life Years)	1	Global	3	Both	234	75+ years	500	Atrial fibrillation and flutter	3	Rate	2019	1627.63343787709	1899.9033325229	1393.56495125201
1492	2	DALYs (Disability-Adjusted Life Years)	1	Global	1	Male	235	95+ years	500	Atrial fibrillation and flutter	1	Number	2019	79766.564425573	89670.2851039519	65789.2965271648
1493	2	DALYs (Disability-Adjusted Life Years)	1	Global	2	Female	235	95+ years	500	Atrial fibrillation and flutter	1	Number	2019	203778.486695395	234057.519463123	154064.53000785
1494	2	DALYs (Disability-Adjusted Life Years)	1	Global	3	Both	235	95+ years	500	Atrial fibrillation and flutter	1	Number	2019	283545.051120968	323144.202631322	220594.884844906
1495	2	DALYs (Disability-Adjusted Life Years)	1	Global	1	Male	235	95+ years	500	Atrial fibrillation and flutter	2	Percent	2019	0.0222074689116111	0.0247618819764777	0.0180914256978611
1496	2	DALYs (Disability-Adjusted Life Years)	1	Global	2	Female	235	95+ years	500	Atrial fibrillation and flutter	2	Percent	2019	0.0217600302267987	0.0247422417914463	0.0165395285430837
1497	2	DALYs (Disability-Adjusted Life Years)	1	Global	3	Both	235	95+ years	500	Atrial fibrillation and flutter	2	Percent	2019	0.0218839541656259	0.0246710510071916	0.0170492930742731
1498	2	DALYs (Disability-Adjusted Life Years)	1	Global	1	Male	235	95+ years	500	Atrial fibrillation and flutter	3	Rate	2019	5785.81105446712	6504.17039454857	4771.97986215953
1499	2	DALYs (Disability-Adjusted Life Years)	1	Global	2	Female	235	95+ years	500	Atrial fibrillation and flutter	3	Rate	2019	5702.70308027295	6550.05618526639	4311.46724114143
1500	2	DALYs (Disability-Adjusted Life Years)	1	Global	3	Both	235	95+ years	500	Atrial fibrillation and flutter	3	Rate	2019	5725.840584835	6525.49632894558	4454.6400632226
1501	2	DALYs (Disability-Adjusted Life Years)	1	Global	1	Male	238	12-23 months	500	Atrial fibrillation and flutter	1	Number	2019	0	0	0
1502	2	DALYs (Disability-Adjusted Life Years)	1	Global	2	Female	238	12-23 months	500	Atrial fibrillation and flutter	1	Number	2019	0	0	0
1503	2	DALYs (Disability-Adjusted Life Years)	1	Global	3	Both	238	12-23 months	500	Atrial fibrillation and flutter	1	Number	2019	0	0	0
1504	2	DALYs (Disability-Adjusted Life Years)	1	Global	1	Male	238	12-23 months	500	Atrial fibrillation and flutter	2	Percent	2019	0	0	0
1505	2	DALYs (Disability-Adjusted Life Years)	1	Global	2	Female	238	12-23 months	500	Atrial fibrillation and flutter	2	Percent	2019	0	0	0
1506	2	DALYs (Disability-Adjusted Life Years)	1	Global	3	Both	238	12-23 months	500	Atrial fibrillation and flutter	2	Percent	2019	0	0	0
1507	2	DALYs (Disability-Adjusted Life Years)	1	Global	1	Male	238	12-23 months	500	Atrial fibrillation and flutter	3	Rate	2019	0	0	0
1508	2	DALYs (Disability-Adjusted Life Years)	1	Global	2	Female	238	12-23 months	500	Atrial fibrillation and flutter	3	Rate	2019	0	0	0
1509	2	DALYs (Disability-Adjusted Life Years)	1	Global	3	Both	238	12-23 months	500	Atrial fibrillation and flutter	3	Rate	2019	0	0	0
1510	2	DALYs (Disability-Adjusted Life Years)	1	Global	1	Male	243	75-84 years	500	Atrial fibrillation and flutter	1	Number	2019	1135488.98108086	1397042.22260142	937088.565509191
1511	2	DALYs (Disability-Adjusted Life Years)	1	Global	2	Female	243	75-84 years	500	Atrial fibrillation and flutter	1	Number	2019	1287346.75738214	1550787.09404753	1060972.39186862
1512	2	DALYs (Disability-Adjusted Life Years)	1	Global	3	Both	243	75-84 years	500	Atrial fibrillation and flutter	1	Number	2019	2422835.73846299	2927924.83556459	2010524.93210158
1513	2	DALYs (Disability-Adjusted Life Years)	1	Global	1	Male	243	75-84 years	500	Atrial fibrillation and flutter	2	Percent	2019	0.00949604415310666	0.0112682980771205	0.00804356254504733
1514	2	DALYs (Disability-Adjusted Life Years)	1	Global	2	Female	243	75-84 years	500	Atrial fibrillation and flutter	2	Percent	2019	0.0105167348345886	0.0122148189867758	0.0089039684048458
1515	2	DALYs (Disability-Adjusted Life Years)	1	Global	3	Both	243	75-84 years	500	Atrial fibrillation and flutter	2	Percent	2019	0.0100111446187966	0.0117298168772765	0.00852137152348332
1516	2	DALYs (Disability-Adjusted Life Years)	1	Global	1	Male	243	75-84 years	500	Atrial fibrillation and flutter	3	Rate	2019	1223.69386002988	1505.56457921111	1009.88168359526
1517	2	DALYs (Disability-Adjusted Life Years)	1	Global	2	Female	243	75-84 years	500	Atrial fibrillation and flutter	3	Rate	2019	1081.12314340922	1302.36224875769	891.012309457283
1518	2	DALYs (Disability-Adjusted Life Years)	1	Global	3	Both	243	75-84 years	500	Atrial fibrillation and flutter	3	Rate	2019	1143.56523601883	1381.96453126118	948.956787288869
1519	2	DALYs (Disability-Adjusted Life Years)	1	Global	1	Male	284	20-54 years	500	Atrial fibrillation and flutter	1	Number	2019	343276.428605951	470488.498279702	242571.295529852
1520	2	DALYs (Disability-Adjusted Life Years)	1	Global	2	Female	284	20-54 years	500	Atrial fibrillation and flutter	1	Number	2019	217609.185636235	299254.947686572	150561.971971744
1521	2	DALYs (Disability-Adjusted Life Years)	1	Global	3	Both	284	20-54 years	500	Atrial fibrillation and flutter	1	Number	2019	560885.614242187	773610.841412963	391067.347393952
1522	2	DALYs (Disability-Adjusted Life Years)	1	Global	1	Male	284	20-54 years	500	Atrial fibrillation and flutter	2	Percent	2019	0.00073874808316892	0.000975706719297105	0.000547337103487776
1523	2	DALYs (Disability-Adjusted Life Years)	1	Global	2	Female	284	20-54 years	500	Atrial fibrillation and flutter	2	Percent	2019	0.000544107310693657	0.000718929459327419	0.000405474690243648
1524	2	DALYs (Disability-Adjusted Life Years)	1	Global	3	Both	284	20-54 years	500	Atrial fibrillation and flutter	2	Percent	2019	0.000648489489712217	0.000859364965882122	0.000487734739649411
1525	2	DALYs (Disability-Adjusted Life Years)	1	Global	1	Male	284	20-54 years	500	Atrial fibrillation and flutter	3	Rate	2019	18.3041158703206	25.0872919621592	12.9343372576535
1526	2	DALYs (Disability-Adjusted Life Years)	1	Global	2	Female	284	20-54 years	500	Atrial fibrillation and flutter	3	Rate	2019	11.7880874325283	16.2109125937493	8.15607891012321
1527	2	DALYs (Disability-Adjusted Life Years)	1	Global	3	Both	284	20-54 years	500	Atrial fibrillation and flutter	3	Rate	2019	15.0718375482802	20.7880834011371	10.5085660617665
1528	2	DALYs (Disability-Adjusted Life Years)	1	Global	1	Male	388	1-5 months	500	Atrial fibrillation and flutter	1	Number	2019	0	0	0
1529	2	DALYs (Disability-Adjusted Life Years)	1	Global	2	Female	388	1-5 months	500	Atrial fibrillation and flutter	1	Number	2019	0	0	0
1530	2	DALYs (Disability-Adjusted Life Years)	1	Global	3	Both	388	1-5 months	500	Atrial fibrillation and flutter	1	Number	2019	0	0	0
1531	2	DALYs (Disability-Adjusted Life Years)	1	Global	1	Male	388	1-5 months	500	Atrial fibrillation and flutter	2	Percent	2019	0	0	0
1532	2	DALYs (Disability-Adjusted Life Years)	1	Global	2	Female	388	1-5 months	500	Atrial fibrillation and flutter	2	Percent	2019	0	0	0
1533	2	DALYs (Disability-Adjusted Life Years)	1	Global	3	Both	388	1-5 months	500	Atrial fibrillation and flutter	2	Percent	2019	0	0	0
1534	2	DALYs (Disability-Adjusted Life Years)	1	Global	1	Male	388	1-5 months	500	Atrial fibrillation and flutter	3	Rate	2019	0	0	0
1535	2	DALYs (Disability-Adjusted Life Years)	1	Global	2	Female	388	1-5 months	500	Atrial fibrillation and flutter	3	Rate	2019	0	0	0
1536	2	DALYs (Disability-Adjusted Life Years)	1	Global	3	Both	388	1-5 months	500	Atrial fibrillation and flutter	3	Rate	2019	0	0	0
1537	2	DALYs (Disability-Adjusted Life Years)	1	Global	1	Male	389	6-11 months	500	Atrial fibrillation and flutter	1	Number	2019	0	0	0
1538	2	DALYs (Disability-Adjusted Life Years)	1	Global	2	Female	389	6-11 months	500	Atrial fibrillation and flutter	1	Number	2019	0	0	0
1539	2	DALYs (Disability-Adjusted Life Years)	1	Global	3	Both	389	6-11 months	500	Atrial fibrillation and flutter	1	Number	2019	0	0	0
1540	2	DALYs (Disability-Adjusted Life Years)	1	Global	1	Male	389	6-11 months	500	Atrial fibrillation and flutter	2	Percent	2019	0	0	0
1541	2	DALYs (Disability-Adjusted Life Years)	1	Global	2	Female	389	6-11 months	500	Atrial fibrillation and flutter	2	Percent	2019	0	0	0
1542	2	DALYs (Disability-Adjusted Life Years)	1	Global	3	Both	389	6-11 months	500	Atrial fibrillation and flutter	2	Percent	2019	0	0	0
1543	2	DALYs (Disability-Adjusted Life Years)	1	Global	1	Male	389	6-11 months	500	Atrial fibrillation and flutter	3	Rate	2019	0	0	0
1544	2	DALYs (Disability-Adjusted Life Years)	1	Global	2	Female	389	6-11 months	500	Atrial fibrillation and flutter	3	Rate	2019	0	0	0
1545	2	DALYs (Disability-Adjusted Life Years)	1	Global	3	Both	389	6-11 months	500	Atrial fibrillation and flutter	3	Rate	2019	0	0	0
1546	2	DALYs (Disability-Adjusted Life Years)	1	Global	1	Male	420	<70 years	500	Atrial fibrillation and flutter	1	Number	2019	1417883.87220375	1846362.0907368	1050159.82261697
1547	2	DALYs (Disability-Adjusted Life Years)	1	Global	2	Female	420	<70 years	500	Atrial fibrillation and flutter	1	Number	2019	1012196.86823638	1330996.20826433	751422.454095276
1548	2	DALYs (Disability-Adjusted Life Years)	1	Global	3	Both	420	<70 years	500	Atrial fibrillation and flutter	1	Number	2019	2430080.74044013	3172836.15666188	1804999.33777983
1549	2	DALYs (Disability-Adjusted Life Years)	1	Global	1	Male	420	<70 years	500	Atrial fibrillation and flutter	2	Percent	2019	0.00125344983248828	0.00155664361995434	0.000983555081118985
1550	2	DALYs (Disability-Adjusted Life Years)	1	Global	2	Female	420	<70 years	500	Atrial fibrillation and flutter	2	Percent	2019	0.00105829483390326	0.0013217745070284	0.000840903190288984
1551	2	DALYs (Disability-Adjusted Life Years)	1	Global	3	Both	420	<70 years	500	Atrial fibrillation and flutter	2	Percent	2019	0.0011638629840016	0.00145601865327439	0.000922398136902432
1552	2	DALYs (Disability-Adjusted Life Years)	1	Global	1	Male	420	<70 years	500	Atrial fibrillation and flutter	3	Rate	2019	38.4936714970296	50.1262883221355	28.5104499907784
1553	2	DALYs (Disability-Adjusted Life Years)	1	Global	2	Female	420	<70 years	500	Atrial fibrillation and flutter	3	Rate	2019	28.1367344199153	36.99861953841	20.8878081838744
1554	2	DALYs (Disability-Adjusted Life Years)	1	Global	3	Both	420	<70 years	500	Atrial fibrillation and flutter	3	Rate	2019	33.3763697109902	43.5778741153944	24.7910796638473
2407	2	DALYs (Disability-Adjusted Life Years)	1	Global	1	Male	1	<5 years	500	Atrial fibrillation and flutter	1	Number	2020	0	0	0
2408	2	DALYs (Disability-Adjusted Life Years)	1	Global	2	Female	1	<5 years	500	Atrial fibrillation and flutter	1	Number	2020	0	0	0
2409	2	DALYs (Disability-Adjusted Life Years)	1	Global	3	Both	1	<5 years	500	Atrial fibrillation and flutter	1	Number	2020	0	0	0
2410	2	DALYs (Disability-Adjusted Life Years)	1	Global	1	Male	1	<5 years	500	Atrial fibrillation and flutter	2	Percent	2020	0	0	0
2411	2	DALYs (Disability-Adjusted Life Years)	1	Global	2	Female	1	<5 years	500	Atrial fibrillation and flutter	2	Percent	2020	0	0	0
2412	2	DALYs (Disability-Adjusted Life Years)	1	Global	3	Both	1	<5 years	500	Atrial fibrillation and flutter	2	Percent	2020	0	0	0
2413	2	DALYs (Disability-Adjusted Life Years)	1	Global	1	Male	1	<5 years	500	Atrial fibrillation and flutter	3	Rate	2020	0	0	0
2414	2	DALYs (Disability-Adjusted Life Years)	1	Global	2	Female	1	<5 years	500	Atrial fibrillation and flutter	3	Rate	2020	0	0	0
2415	2	DALYs (Disability-Adjusted Life Years)	1	Global	3	Both	1	<5 years	500	Atrial fibrillation and flutter	3	Rate	2020	0	0	0
2416	2	DALYs (Disability-Adjusted Life Years)	1	Global	1	Male	6	5-9 years	500	Atrial fibrillation and flutter	1	Number	2020	0	0	0
2417	2	DALYs (Disability-Adjusted Life Years)	1	Global	2	Female	6	5-9 years	500	Atrial fibrillation and flutter	1	Number	2020	0	0	0
2418	2	DALYs (Disability-Adjusted Life Years)	1	Global	3	Both	6	5-9 years	500	Atrial fibrillation and flutter	1	Number	2020	0	0	0
2419	2	DALYs (Disability-Adjusted Life Years)	1	Global	1	Male	6	5-9 years	500	Atrial fibrillation and flutter	2	Percent	2020	0	0	0
2420	2	DALYs (Disability-Adjusted Life Years)	1	Global	2	Female	6	5-9 years	500	Atrial fibrillation and flutter	2	Percent	2020	0	0	0
2421	2	DALYs (Disability-Adjusted Life Years)	1	Global	3	Both	6	5-9 years	500	Atrial fibrillation and flutter	2	Percent	2020	0	0	0
2422	2	DALYs (Disability-Adjusted Life Years)	1	Global	1	Male	6	5-9 years	500	Atrial fibrillation and flutter	3	Rate	2020	0	0	0
2423	2	DALYs (Disability-Adjusted Life Years)	1	Global	2	Female	6	5-9 years	500	Atrial fibrillation and flutter	3	Rate	2020	0	0	0
2424	2	DALYs (Disability-Adjusted Life Years)	1	Global	3	Both	6	5-9 years	500	Atrial fibrillation and flutter	3	Rate	2020	0	0	0
2425	2	DALYs (Disability-Adjusted Life Years)	1	Global	1	Male	7	10-14 years	500	Atrial fibrillation and flutter	1	Number	2020	0	0	0
2426	2	DALYs (Disability-Adjusted Life Years)	1	Global	2	Female	7	10-14 years	500	Atrial fibrillation and flutter	1	Number	2020	0	0	0
2427	2	DALYs (Disability-Adjusted Life Years)	1	Global	3	Both	7	10-14 years	500	Atrial fibrillation and flutter	1	Number	2020	0	0	0
2428	2	DALYs (Disability-Adjusted Life Years)	1	Global	1	Male	7	10-14 years	500	Atrial fibrillation and flutter	2	Percent	2020	0	0	0
2429	2	DALYs (Disability-Adjusted Life Years)	1	Global	2	Female	7	10-14 years	500	Atrial fibrillation and flutter	2	Percent	2020	0	0	0
2430	2	DALYs (Disability-Adjusted Life Years)	1	Global	3	Both	7	10-14 years	500	Atrial fibrillation and flutter	2	Percent	2020	0	0	0
2431	2	DALYs (Disability-Adjusted Life Years)	1	Global	1	Male	7	10-14 years	500	Atrial fibrillation and flutter	3	Rate	2020	0	0	0
2432	2	DALYs (Disability-Adjusted Life Years)	1	Global	2	Female	7	10-14 years	500	Atrial fibrillation and flutter	3	Rate	2020	0	0	0
2433	2	DALYs (Disability-Adjusted Life Years)	1	Global	3	Both	7	10-14 years	500	Atrial fibrillation and flutter	3	Rate	2020	0	0	0
2434	2	DALYs (Disability-Adjusted Life Years)	1	Global	1	Male	8	15-19 years	500	Atrial fibrillation and flutter	1	Number	2020	0	0	0
2435	2	DALYs (Disability-Adjusted Life Years)	1	Global	2	Female	8	15-19 years	500	Atrial fibrillation and flutter	1	Number	2020	0	0	0
2436	2	DALYs (Disability-Adjusted Life Years)	1	Global	3	Both	8	15-19 years	500	Atrial fibrillation and flutter	1	Number	2020	0	0	0
2437	2	DALYs (Disability-Adjusted Life Years)	1	Global	1	Male	8	15-19 years	500	Atrial fibrillation and flutter	2	Percent	2020	0	0	0
2438	2	DALYs (Disability-Adjusted Life Years)	1	Global	2	Female	8	15-19 years	500	Atrial fibrillation and flutter	2	Percent	2020	0	0	0
2439	2	DALYs (Disability-Adjusted Life Years)	1	Global	3	Both	8	15-19 years	500	Atrial fibrillation and flutter	2	Percent	2020	0	0	0
2440	2	DALYs (Disability-Adjusted Life Years)	1	Global	1	Male	8	15-19 years	500	Atrial fibrillation and flutter	3	Rate	2020	0	0	0
2441	2	DALYs (Disability-Adjusted Life Years)	1	Global	2	Female	8	15-19 years	500	Atrial fibrillation and flutter	3	Rate	2020	0	0	0
2442	2	DALYs (Disability-Adjusted Life Years)	1	Global	3	Both	8	15-19 years	500	Atrial fibrillation and flutter	3	Rate	2020	0	0	0
2443	2	DALYs (Disability-Adjusted Life Years)	1	Global	1	Male	9	20-24 years	500	Atrial fibrillation and flutter	1	Number	2020	0	0	0
2444	2	DALYs (Disability-Adjusted Life Years)	1	Global	2	Female	9	20-24 years	500	Atrial fibrillation and flutter	1	Number	2020	0	0	0
2445	2	DALYs (Disability-Adjusted Life Years)	1	Global	3	Both	9	20-24 years	500	Atrial fibrillation and flutter	1	Number	2020	0	0	0
2446	2	DALYs (Disability-Adjusted Life Years)	1	Global	1	Male	9	20-24 years	500	Atrial fibrillation and flutter	2	Percent	2020	0	0	0
2447	2	DALYs (Disability-Adjusted Life Years)	1	Global	2	Female	9	20-24 years	500	Atrial fibrillation and flutter	2	Percent	2020	0	0	0
2448	2	DALYs (Disability-Adjusted Life Years)	1	Global	3	Both	9	20-24 years	500	Atrial fibrillation and flutter	2	Percent	2020	0	0	0
2449	2	DALYs (Disability-Adjusted Life Years)	1	Global	1	Male	9	20-24 years	500	Atrial fibrillation and flutter	3	Rate	2020	0	0	0
2450	2	DALYs (Disability-Adjusted Life Years)	1	Global	2	Female	9	20-24 years	500	Atrial fibrillation and flutter	3	Rate	2020	0	0	0
2451	2	DALYs (Disability-Adjusted Life Years)	1	Global	3	Both	9	20-24 years	500	Atrial fibrillation and flutter	3	Rate	2020	0	0	0
2452	2	DALYs (Disability-Adjusted Life Years)	1	Global	1	Male	10	25-29 years	500	Atrial fibrillation and flutter	1	Number	2020	0	0	0
2453	2	DALYs (Disability-Adjusted Life Years)	1	Global	2	Female	10	25-29 years	500	Atrial fibrillation and flutter	1	Number	2020	0	0	0
2454	2	DALYs (Disability-Adjusted Life Years)	1	Global	3	Both	10	25-29 years	500	Atrial fibrillation and flutter	1	Number	2020	0	0	0
2455	2	DALYs (Disability-Adjusted Life Years)	1	Global	1	Male	10	25-29 years	500	Atrial fibrillation and flutter	2	Percent	2020	0	0	0
2456	2	DALYs (Disability-Adjusted Life Years)	1	Global	2	Female	10	25-29 years	500	Atrial fibrillation and flutter	2	Percent	2020	0	0	0
2457	2	DALYs (Disability-Adjusted Life Years)	1	Global	3	Both	10	25-29 years	500	Atrial fibrillation and flutter	2	Percent	2020	0	0	0
2458	2	DALYs (Disability-Adjusted Life Years)	1	Global	1	Male	10	25-29 years	500	Atrial fibrillation and flutter	3	Rate	2020	0	0	0
2459	2	DALYs (Disability-Adjusted Life Years)	1	Global	2	Female	10	25-29 years	500	Atrial fibrillation and flutter	3	Rate	2020	0	0	0
2460	2	DALYs (Disability-Adjusted Life Years)	1	Global	3	Both	10	25-29 years	500	Atrial fibrillation and flutter	3	Rate	2020	0	0	0
2461	2	DALYs (Disability-Adjusted Life Years)	1	Global	1	Male	11	30-34 years	500	Atrial fibrillation and flutter	1	Number	2020	6126.28819191025	8090.85524270053	4756.9158504819
2462	2	DALYs (Disability-Adjusted Life Years)	1	Global	2	Female	11	30-34 years	500	Atrial fibrillation and flutter	1	Number	2020	3917.248039316	5155.1034984921	2959.31842388497
2463	2	DALYs (Disability-Adjusted Life Years)	1	Global	3	Both	11	30-34 years	500	Atrial fibrillation and flutter	1	Number	2020	10043.5362312262	13413.9551758839	7902.02533178944
2464	2	DALYs (Disability-Adjusted Life Years)	1	Global	1	Male	11	30-34 years	500	Atrial fibrillation and flutter	2	Percent	2020	9.41776356391859e-05	0.000118991996033432	7.47595480476013e-05
2465	2	DALYs (Disability-Adjusted Life Years)	1	Global	2	Female	11	30-34 years	500	Atrial fibrillation and flutter	2	Percent	2020	6.7633726542591e-05	8.69586581870521e-05	5.03707555387779e-05
2466	2	DALYs (Disability-Adjusted Life Years)	1	Global	3	Both	11	30-34 years	500	Atrial fibrillation and flutter	2	Percent	2020	8.16494735316491e-05	0.00010318121348606	6.34691871835195e-05
2467	2	DALYs (Disability-Adjusted Life Years)	1	Global	1	Male	11	30-34 years	500	Atrial fibrillation and flutter	3	Rate	2020	2.00857433646885	2.65268033293508	1.5596097993948
2468	2	DALYs (Disability-Adjusted Life Years)	1	Global	2	Female	11	30-34 years	500	Atrial fibrillation and flutter	3	Rate	2020	1.30999310347556	1.72395262259333	0.989645457057757
2469	2	DALYs (Disability-Adjusted Life Years)	1	Global	3	Both	11	30-34 years	500	Atrial fibrillation and flutter	3	Rate	2020	1.66274094889668	2.2207250558087	1.30820667102636
2470	2	DALYs (Disability-Adjusted Life Years)	1	Global	1	Male	12	35-39 years	500	Atrial fibrillation and flutter	1	Number	2020	18983.2077320705	29767.6791332101	12176.1253125806
2471	2	DALYs (Disability-Adjusted Life Years)	1	Global	2	Female	12	35-39 years	500	Atrial fibrillation and flutter	1	Number	2020	11934.7198894895	19552.5215854099	7289.57589281036
2472	2	DALYs (Disability-Adjusted Life Years)	1	Global	3	Both	12	35-39 years	500	Atrial fibrillation and flutter	1	Number	2020	30917.92762156	49303.4699809836	19422.0269758666
2473	2	DALYs (Disability-Adjusted Life Years)	1	Global	1	Male	12	35-39 years	500	Atrial fibrillation and flutter	2	Percent	2020	0.000271971288342123	0.000408385909528344	0.000177412686522328
2474	2	DALYs (Disability-Adjusted Life Years)	1	Global	2	Female	12	35-39 years	500	Atrial fibrillation and flutter	2	Percent	2020	0.000197963713437383	0.000310202915162822	0.000123075184609671
2475	2	DALYs (Disability-Adjusted Life Years)	1	Global	3	Both	12	35-39 years	500	Atrial fibrillation and flutter	2	Percent	2020	0.000237570615332109	0.000359780576095279	0.000153052199316812
2476	2	DALYs (Disability-Adjusted Life Years)	1	Global	1	Male	12	35-39 years	500	Atrial fibrillation and flutter	3	Rate	2020	6.86497879279266	10.7650134184068	4.40330439560196
2477	2	DALYs (Disability-Adjusted Life Years)	1	Global	2	Female	12	35-39 years	500	Atrial fibrillation and flutter	3	Rate	2020	4.39493732476008	7.20017794339462	2.68437210673019
2478	2	DALYs (Disability-Adjusted Life Years)	1	Global	3	Both	12	35-39 years	500	Atrial fibrillation and flutter	3	Rate	2020	5.64114908759866	8.99569428142158	3.54365761817184
2479	2	DALYs (Disability-Adjusted Life Years)	1	Global	1	Male	13	40-44 years	500	Atrial fibrillation and flutter	1	Number	2020	47559.2741687968	72612.614041839	31351.4878058437
2480	2	DALYs (Disability-Adjusted Life Years)	1	Global	2	Female	13	40-44 years	500	Atrial fibrillation and flutter	1	Number	2020	29323.4330644597	45438.9841094582	19184.227681176
2481	2	DALYs (Disability-Adjusted Life Years)	1	Global	3	Both	13	40-44 years	500	Atrial fibrillation and flutter	1	Number	2020	76882.7072332565	116524.187207862	50780.1586776507
2482	2	DALYs (Disability-Adjusted Life Years)	1	Global	1	Male	13	40-44 years	500	Atrial fibrillation and flutter	2	Percent	2020	0.000615097026450893	0.000897965427808126	0.000429576082287104
2483	2	DALYs (Disability-Adjusted Life Years)	1	Global	2	Female	13	40-44 years	500	Atrial fibrillation and flutter	2	Percent	2020	0.000465444752021698	0.000678700785575939	0.000312143376782177
2484	2	DALYs (Disability-Adjusted Life Years)	1	Global	3	Both	13	40-44 years	500	Atrial fibrillation and flutter	2	Percent	2020	0.000547677011953063	0.000790120243854684	0.00037748387348608
2485	2	DALYs (Disability-Adjusted Life Years)	1	Global	1	Male	13	40-44 years	500	Atrial fibrillation and flutter	3	Rate	2020	19.0915329739777	29.1485969778743	12.5853048367426
2486	2	DALYs (Disability-Adjusted Life Years)	1	Global	2	Female	13	40-44 years	500	Atrial fibrillation and flutter	3	Rate	2020	11.9648267859661	18.5404476005529	7.82773151844923
2487	2	DALYs (Disability-Adjusted Life Years)	1	Global	3	Both	13	40-44 years	500	Atrial fibrillation and flutter	3	Rate	2020	15.5572493514892	23.5787201193687	10.2753872630889
2488	2	DALYs (Disability-Adjusted Life Years)	1	Global	1	Male	14	45-49 years	500	Atrial fibrillation and flutter	1	Number	2020	97978.5233218792	137286.654485567	66464.8160333748
2489	2	DALYs (Disability-Adjusted Life Years)	1	Global	2	Female	14	45-49 years	500	Atrial fibrillation and flutter	1	Number	2020	62421.862210533	88950.5637506567	41782.8256916958
2490	2	DALYs (Disability-Adjusted Life Years)	1	Global	3	Both	14	45-49 years	500	Atrial fibrillation and flutter	1	Number	2020	160400.385532412	224966.843252047	108466.363600501
2491	2	DALYs (Disability-Adjusted Life Years)	1	Global	1	Male	14	45-49 years	500	Atrial fibrillation and flutter	2	Percent	2020	0.00113980170150205	0.00155063335025077	0.000825324897662399
2492	2	DALYs (Disability-Adjusted Life Years)	1	Global	2	Female	14	45-49 years	500	Atrial fibrillation and flutter	2	Percent	2020	0.000912512029661588	0.00124613690910649	0.000650840494795322
2493	2	DALYs (Disability-Adjusted Life Years)	1	Global	3	Both	14	45-49 years	500	Atrial fibrillation and flutter	2	Percent	2020	0.00103870555130366	0.0014095564841429	0.00075540503726065
2494	2	DALYs (Disability-Adjusted Life Years)	1	Global	1	Male	14	45-49 years	500	Atrial fibrillation and flutter	3	Rate	2020	41.194665268991	57.7216065897742	27.9448572588206
2495	2	DALYs (Disability-Adjusted Life Years)	1	Global	2	Female	14	45-49 years	500	Atrial fibrillation and flutter	3	Rate	2020	26.5350934323349	37.8122573790223	17.761584552808
2496	2	DALYs (Disability-Adjusted Life Years)	1	Global	3	Both	14	45-49 years	500	Atrial fibrillation and flutter	3	Rate	2020	33.9051638445758	47.5531131346088	22.9274375949502
2497	2	DALYs (Disability-Adjusted Life Years)	1	Global	1	Male	15	50-54 years	500	Atrial fibrillation and flutter	1	Number	2020	173760.445046588	240990.737856404	120044.826126973
2498	2	DALYs (Disability-Adjusted Life Years)	1	Global	2	Female	15	50-54 years	500	Atrial fibrillation and flutter	1	Number	2020	111220.614014036	152590.190078809	76046.2105486497
2499	2	DALYs (Disability-Adjusted Life Years)	1	Global	3	Both	15	50-54 years	500	Atrial fibrillation and flutter	1	Number	2020	284981.059060624	391487.766504565	194894.224166182
2500	2	DALYs (Disability-Adjusted Life Years)	1	Global	1	Male	15	50-54 years	500	Atrial fibrillation and flutter	2	Percent	2020	0.00177593833862296	0.00239226401660123	0.0012899404663464
2501	2	DALYs (Disability-Adjusted Life Years)	1	Global	2	Female	15	50-54 years	500	Atrial fibrillation and flutter	2	Percent	2020	0.00148225841796381	0.00199274785573128	0.00108929153835236
2502	2	DALYs (Disability-Adjusted Life Years)	1	Global	3	Both	15	50-54 years	500	Atrial fibrillation and flutter	2	Percent	2020	0.00164793673080156	0.00222423596097203	0.00120836819180995
2503	2	DALYs (Disability-Adjusted Life Years)	1	Global	1	Male	15	50-54 years	500	Atrial fibrillation and flutter	3	Rate	2020	79.2830032061057	109.958681545667	54.7737681734725
2504	2	DALYs (Disability-Adjusted Life Years)	1	Global	2	Female	15	50-54 years	500	Atrial fibrillation and flutter	3	Rate	2020	50.4427429812723	69.2054059208618	34.489824457552
2505	2	DALYs (Disability-Adjusted Life Years)	1	Global	3	Both	15	50-54 years	500	Atrial fibrillation and flutter	3	Rate	2020	64.8194468296213	89.0445861526244	44.3290366117025
2506	2	DALYs (Disability-Adjusted Life Years)	1	Global	1	Male	16	55-59 years	500	Atrial fibrillation and flutter	1	Number	2020	267835.717509343	360173.349706168	191781.812327285
2507	2	DALYs (Disability-Adjusted Life Years)	1	Global	2	Female	16	55-59 years	500	Atrial fibrillation and flutter	1	Number	2020	183139.056165132	245465.040366403	131817.727616583
2508	2	DALYs (Disability-Adjusted Life Years)	1	Global	3	Both	16	55-59 years	500	Atrial fibrillation and flutter	1	Number	2020	450974.773674475	605457.631180947	323134.73448958
2509	2	DALYs (Disability-Adjusted Life Years)	1	Global	1	Male	16	55-59 years	500	Atrial fibrillation and flutter	2	Percent	2020	0.00249479498198392	0.00320221267988596	0.0019095462266041
2510	2	DALYs (Disability-Adjusted Life Years)	1	Global	2	Female	16	55-59 years	500	Atrial fibrillation and flutter	2	Percent	2020	0.00222241531438514	0.00288486236406215	0.00168908712506498
2511	2	DALYs (Disability-Adjusted Life Years)	1	Global	3	Both	16	55-59 years	500	Atrial fibrillation and flutter	2	Percent	2020	0.00237589094019257	0.00305773215540158	0.00181526019520316
2512	2	DALYs (Disability-Adjusted Life Years)	1	Global	1	Male	16	55-59 years	500	Atrial fibrillation and flutter	3	Rate	2020	141.574470785881	190.38294014707	101.373367372653
2513	2	DALYs (Disability-Adjusted Life Years)	1	Global	2	Female	16	55-59 years	500	Atrial fibrillation and flutter	3	Rate	2020	93.9538637064319	125.928294216412	67.6250335341522
2514	2	DALYs (Disability-Adjusted Life Years)	1	Global	3	Both	16	55-59 years	500	Atrial fibrillation and flutter	3	Rate	2020	117.408301620669	157.62689252224	84.1259923741376
2515	2	DALYs (Disability-Adjusted Life Years)	1	Global	1	Male	17	60-64 years	500	Atrial fibrillation and flutter	1	Number	2020	359664.5779604	483579.219088765	263739.810818121
2516	2	DALYs (Disability-Adjusted Life Years)	1	Global	2	Female	17	60-64 years	500	Atrial fibrillation and flutter	1	Number	2020	258324.352307201	346991.436891789	190917.621574437
2517	2	DALYs (Disability-Adjusted Life Years)	1	Global	3	Both	17	60-64 years	500	Atrial fibrillation and flutter	1	Number	2020	617988.930267601	831697.146067873	458569.820785844
2518	2	DALYs (Disability-Adjusted Life Years)	1	Global	1	Male	17	60-64 years	500	Atrial fibrillation and flutter	2	Percent	2020	0.00323520220644157	0.00415218522142021	0.00251443169673525
2519	2	DALYs (Disability-Adjusted Life Years)	1	Global	2	Female	17	60-64 years	500	Atrial fibrillation and flutter	2	Percent	2020	0.00305804096203929	0.00388479720019383	0.00235512607662192
2520	2	DALYs (Disability-Adjusted Life Years)	1	Global	3	Both	17	60-64 years	500	Atrial fibrillation and flutter	2	Percent	2020	0.00315801832097279	0.00402521149102407	0.00246762220776749
2521	2	DALYs (Disability-Adjusted Life Years)	1	Global	1	Male	17	60-64 years	500	Atrial fibrillation and flutter	3	Rate	2020	234.3137996285	315.041544787729	171.820860248572
2522	2	DALYs (Disability-Adjusted Life Years)	1	Global	2	Female	17	60-64 years	500	Atrial fibrillation and flutter	3	Rate	2020	159.513893271815	214.265339431754	117.890600864905
2523	2	DALYs (Disability-Adjusted Life Years)	1	Global	3	Both	17	60-64 years	500	Atrial fibrillation and flutter	3	Rate	2020	195.912247418505	263.661125753753	145.373872877551
2524	2	DALYs (Disability-Adjusted Life Years)	1	Global	1	Male	18	65-69 years	500	Atrial fibrillation and flutter	1	Number	2020	472515.899357905	619157.27284459	352425.384220266
2525	2	DALYs (Disability-Adjusted Life Years)	1	Global	2	Female	18	65-69 years	500	Atrial fibrillation and flutter	1	Number	2020	373706.175371785	494484.9156371	282116.918053722
2526	2	DALYs (Disability-Adjusted Life Years)	1	Global	3	Both	18	65-69 years	500	Atrial fibrillation and flutter	1	Number	2020	846222.07472969	1126476.65544453	640330.309957429
2527	2	DALYs (Disability-Adjusted Life Years)	1	Global	1	Male	18	65-69 years	500	Atrial fibrillation and flutter	2	Percent	2020	0.00414612464100304	0.00523995391284239	0.00323096575445214
2528	2	DALYs (Disability-Adjusted Life Years)	1	Global	2	Female	18	65-69 years	500	Atrial fibrillation and flutter	2	Percent	2020	0.00415144965747322	0.00523542524550272	0.0032775174176923
2529	2	DALYs (Disability-Adjusted Life Years)	1	Global	3	Both	18	65-69 years	500	Atrial fibrillation and flutter	2	Percent	2020	0.00414761177675426	0.00522285274398098	0.00327242258010037
2530	2	DALYs (Disability-Adjusted Life Years)	1	Global	1	Male	18	65-69 years	500	Atrial fibrillation and flutter	3	Rate	2020	366.520220270633	480.266717656571	273.368641412708
2531	2	DALYs (Disability-Adjusted Life Years)	1	Global	2	Female	18	65-69 years	500	Atrial fibrillation and flutter	3	Rate	2020	265.722258191847	351.601490915088	200.59808876527
2532	2	DALYs (Disability-Adjusted Life Years)	1	Global	3	Both	18	65-69 years	500	Atrial fibrillation and flutter	3	Rate	2020	313.930251871625	417.898694363616	237.548820207961
2533	2	DALYs (Disability-Adjusted Life Years)	1	Global	1	Male	19	70-74 years	500	Atrial fibrillation and flutter	1	Number	2020	564293.725472088	726726.550996879	436112.938339813
2534	2	DALYs (Disability-Adjusted Life Years)	1	Global	2	Female	19	70-74 years	500	Atrial fibrillation and flutter	1	Number	2020	494817.488784895	648276.953552938	388544.682491296
2535	2	DALYs (Disability-Adjusted Life Years)	1	Global	3	Both	19	70-74 years	500	Atrial fibrillation and flutter	1	Number	2020	1059111.21425698	1374363.66189484	828312.712805607
2536	2	DALYs (Disability-Adjusted Life Years)	1	Global	1	Male	19	70-74 years	500	Atrial fibrillation and flutter	2	Percent	2020	0.00568869367121711	0.00706954114759828	0.00456066698223596
2537	2	DALYs (Disability-Adjusted Life Years)	1	Global	2	Female	19	70-74 years	500	Atrial fibrillation and flutter	2	Percent	2020	0.006008830197673	0.00743225242482441	0.00487376621080833
2538	2	DALYs (Disability-Adjusted Life Years)	1	Global	3	Both	19	70-74 years	500	Atrial fibrillation and flutter	2	Percent	2020	0.00583283476154605	0.00721552089244171	0.00473465625268779
2539	2	DALYs (Disability-Adjusted Life Years)	1	Global	1	Male	19	70-74 years	500	Atrial fibrillation and flutter	3	Rate	2020	612.440290961031	788.732180158984	473.322886277452
2540	2	DALYs (Disability-Adjusted Life Years)	1	Global	2	Female	19	70-74 years	500	Atrial fibrillation and flutter	3	Rate	2020	476.208895498558	623.897212660602	373.932688909977
2541	2	DALYs (Disability-Adjusted Life Years)	1	Global	3	Both	19	70-74 years	500	Atrial fibrillation and flutter	3	Rate	2020	540.235458919373	701.040621240851	422.508885287575
2542	2	DALYs (Disability-Adjusted Life Years)	1	Global	1	Male	20	75-79 years	500	Atrial fibrillation and flutter	1	Number	2020	562365.313427689	713623.330889157	449901.63186056
2543	2	DALYs (Disability-Adjusted Life Years)	1	Global	2	Female	20	75-79 years	500	Atrial fibrillation and flutter	1	Number	2020	568741.519569058	712189.310575751	454778.274867472
2544	2	DALYs (Disability-Adjusted Life Years)	1	Global	3	Both	20	75-79 years	500	Atrial fibrillation and flutter	1	Number	2020	1131106.83299675	1426986.16418097	905332.094853024
2545	2	DALYs (Disability-Adjusted Life Years)	1	Global	1	Male	20	75-79 years	500	Atrial fibrillation and flutter	2	Percent	2020	0.00743090251854299	0.00906594305118003	0.00609210115541593
2546	2	DALYs (Disability-Adjusted Life Years)	1	Global	2	Female	20	75-79 years	500	Atrial fibrillation and flutter	2	Percent	2020	0.00824840689306167	0.00989093450372744	0.00680440441228305
2547	2	DALYs (Disability-Adjusted Life Years)	1	Global	3	Both	20	75-79 years	500	Atrial fibrillation and flutter	2	Percent	2020	0.00781945890532084	0.00944667770052584	0.00645812175831055
2548	2	DALYs (Disability-Adjusted Life Years)	1	Global	1	Male	20	75-79 years	500	Atrial fibrillation and flutter	3	Rate	2020	959.461146602023	1217.52505524135	767.584922569303
2549	2	DALYs (Disability-Adjusted Life Years)	1	Global	2	Female	20	75-79 years	500	Atrial fibrillation and flutter	3	Rate	2020	803.900148027918	1006.65956765308	642.816305661768
2550	2	DALYs (Disability-Adjusted Life Years)	1	Global	3	Both	20	75-79 years	500	Atrial fibrillation and flutter	3	Rate	2020	874.384141383869	1103.10895092756	699.852572128876
2551	2	DALYs (Disability-Adjusted Life Years)	1	Global	1	Male	21	80+ years	500	Atrial fibrillation and flutter	1	Number	2020	1367780.90369017	1594339.01606951	1182594.58309793
2552	2	DALYs (Disability-Adjusted Life Years)	1	Global	2	Female	21	80+ years	500	Atrial fibrillation and flutter	1	Number	2020	2113819.32979128	2462496.54293935	1747030.23717488
2553	2	DALYs (Disability-Adjusted Life Years)	1	Global	3	Both	21	80+ years	500	Atrial fibrillation and flutter	1	Number	2020	3481600.23348146	4073744.58402198	2962146.25139545
2554	2	DALYs (Disability-Adjusted Life Years)	1	Global	1	Male	21	80+ years	500	Atrial fibrillation and flutter	2	Percent	2020	0.0124146074067386	0.0141822775001272	0.0109950083377187
2555	2	DALYs (Disability-Adjusted Life Years)	1	Global	2	Female	21	80+ years	500	Atrial fibrillation and flutter	2	Percent	2020	0.0152440116087829	0.0172453864444014	0.0126845873111132
2556	2	DALYs (Disability-Adjusted Life Years)	1	Global	3	Both	21	80+ years	500	Atrial fibrillation and flutter	2	Percent	2020	0.0139903343966872	0.0159147630938975	0.0120003391424663
2557	2	DALYs (Disability-Adjusted Life Years)	1	Global	1	Male	21	80+ years	500	Atrial fibrillation and flutter	3	Rate	2020	2278.41511760122	2655.80993782983	1969.93639029046
2558	2	DALYs (Disability-Adjusted Life Years)	1	Global	2	Female	21	80+ years	500	Atrial fibrillation and flutter	3	Rate	2020	2261.41690041944	2634.44052239666	1869.01673582536
2559	2	DALYs (Disability-Adjusted Life Years)	1	Global	3	Both	21	80+ years	500	Atrial fibrillation and flutter	3	Rate	2020	2268.06448008456	2653.81283672479	1929.66976305824
2560	2	DALYs (Disability-Adjusted Life Years)	1	Global	1	Male	22	All ages	500	Atrial fibrillation and flutter	1	Number	2020	3938863.87587884	4806403.09737492	3243366.28728088
2561	2	DALYs (Disability-Adjusted Life Years)	1	Global	2	Female	22	All ages	500	Atrial fibrillation and flutter	1	Number	2020	4211365.79920719	5048693.4378364	3507497.62088971
2562	2	DALYs (Disability-Adjusted Life Years)	1	Global	3	Both	22	All ages	500	Atrial fibrillation and flutter	1	Number	2020	8150229.67508603	9866184.34568908	6787770.90115717
2563	2	DALYs (Disability-Adjusted Life Years)	1	Global	1	Male	22	All ages	500	Atrial fibrillation and flutter	2	Percent	2020	0.00266270771317984	0.00315313445991388	0.00222389003455814
2564	2	DALYs (Disability-Adjusted Life Years)	1	Global	2	Female	22	All ages	500	Atrial fibrillation and flutter	2	Percent	2020	0.00329704551718109	0.0038127857333181	0.00277559556900493
2565	2	DALYs (Disability-Adjusted Life Years)	1	Global	3	Both	22	All ages	500	Atrial fibrillation and flutter	2	Percent	2020	0.00295625748399391	0.00344418407782435	0.00252738298294103
2566	2	DALYs (Disability-Adjusted Life Years)	1	Global	1	Male	22	All ages	500	Atrial fibrillation and flutter	3	Rate	2020	100.329752485426	122.427493891805	82.6142123913486
2567	2	DALYs (Disability-Adjusted Life Years)	1	Global	2	Female	22	All ages	500	Atrial fibrillation and flutter	3	Rate	2020	108.082242275052	129.571766818124	90.0178767922598
2568	2	DALYs (Disability-Adjusted Life Years)	1	Global	3	Both	22	All ages	500	Atrial fibrillation and flutter	3	Rate	2020	104.191392792862	126.127916575262	86.7739109625714
2569	2	DALYs (Disability-Adjusted Life Years)	1	Global	1	Male	23	5-14 years	500	Atrial fibrillation and flutter	1	Number	2020	0	0	0
2570	2	DALYs (Disability-Adjusted Life Years)	1	Global	2	Female	23	5-14 years	500	Atrial fibrillation and flutter	1	Number	2020	0	0	0
2571	2	DALYs (Disability-Adjusted Life Years)	1	Global	3	Both	23	5-14 years	500	Atrial fibrillation and flutter	1	Number	2020	0	0	0
2572	2	DALYs (Disability-Adjusted Life Years)	1	Global	1	Male	23	5-14 years	500	Atrial fibrillation and flutter	2	Percent	2020	0	0	0
2573	2	DALYs (Disability-Adjusted Life Years)	1	Global	2	Female	23	5-14 years	500	Atrial fibrillation and flutter	2	Percent	2020	0	0	0
2574	2	DALYs (Disability-Adjusted Life Years)	1	Global	3	Both	23	5-14 years	500	Atrial fibrillation and flutter	2	Percent	2020	0	0	0
2575	2	DALYs (Disability-Adjusted Life Years)	1	Global	1	Male	23	5-14 years	500	Atrial fibrillation and flutter	3	Rate	2020	0	0	0
2576	2	DALYs (Disability-Adjusted Life Years)	1	Global	2	Female	23	5-14 years	500	Atrial fibrillation and flutter	3	Rate	2020	0	0	0
2577	2	DALYs (Disability-Adjusted Life Years)	1	Global	3	Both	23	5-14 years	500	Atrial fibrillation and flutter	3	Rate	2020	0	0	0
2578	2	DALYs (Disability-Adjusted Life Years)	1	Global	1	Male	24	15-49 years	500	Atrial fibrillation and flutter	1	Number	2020	170647.293414657	243772.226950647	118173.605643994
2579	2	DALYs (Disability-Adjusted Life Years)	1	Global	2	Female	24	15-49 years	500	Atrial fibrillation and flutter	1	Number	2020	107597.263203798	156832.58615671	73965.6206760081
2580	2	DALYs (Disability-Adjusted Life Years)	1	Global	3	Both	24	15-49 years	500	Atrial fibrillation and flutter	1	Number	2020	278244.556618455	399365.605332809	192784.569798678
2581	2	DALYs (Disability-Adjusted Life Years)	1	Global	1	Male	24	15-49 years	500	Atrial fibrillation and flutter	2	Percent	2020	0.000379948943438477	0.000515667150436274	0.000279457885650934
2582	2	DALYs (Disability-Adjusted Life Years)	1	Global	2	Female	24	15-49 years	500	Atrial fibrillation and flutter	2	Percent	2020	0.000275878795625057	0.000378653978054557	0.000198758064076018
2583	2	DALYs (Disability-Adjusted Life Years)	1	Global	3	Both	24	15-49 years	500	Atrial fibrillation and flutter	2	Percent	2020	0.000331458181472411	0.000453679562296527	0.000241963208944184
2584	2	DALYs (Disability-Adjusted Life Years)	1	Global	1	Male	24	15-49 years	500	Atrial fibrillation and flutter	3	Rate	2020	8.59091242263352	12.2722476922888	5.94922472217299
2585	2	DALYs (Disability-Adjusted Life Years)	1	Global	2	Female	24	15-49 years	500	Atrial fibrillation and flutter	3	Rate	2020	5.55456821627541	8.09627747401278	3.81837858576254
2586	2	DALYs (Disability-Adjusted Life Years)	1	Global	3	Both	24	15-49 years	500	Atrial fibrillation and flutter	3	Rate	2020	7.09180706054997	10.1789010863696	4.91363062005245
2587	2	DALYs (Disability-Adjusted Life Years)	1	Global	1	Male	25	50-69 years	500	Atrial fibrillation and flutter	1	Number	2020	1273776.63987424	1688663.21994752	931022.488579911
2588	2	DALYs (Disability-Adjusted Life Years)	1	Global	2	Female	25	50-69 years	500	Atrial fibrillation and flutter	1	Number	2020	926390.197858155	1217849.04077225	684467.493398319
2589	2	DALYs (Disability-Adjusted Life Years)	1	Global	3	Both	25	50-69 years	500	Atrial fibrillation and flutter	1	Number	2020	2200166.83773239	2920737.36827243	1606477.53058904
2590	2	DALYs (Disability-Adjusted Life Years)	1	Global	1	Male	25	50-69 years	500	Atrial fibrillation and flutter	2	Percent	2020	0.00296006027004265	0.00374479158261492	0.002312299767293
2591	2	DALYs (Disability-Adjusted Life Years)	1	Global	2	Female	25	50-69 years	500	Atrial fibrillation and flutter	2	Percent	2020	0.00279080863931108	0.00351725082358758	0.00219102586940309
2592	2	DALYs (Disability-Adjusted Life Years)	1	Global	3	Both	25	50-69 years	500	Atrial fibrillation and flutter	2	Percent	2020	0.00288566301347383	0.00363637536287449	0.00225688624011374
2593	2	DALYs (Disability-Adjusted Life Years)	1	Global	1	Male	25	50-69 years	500	Atrial fibrillation and flutter	3	Rate	2020	184.400900620906	244.462811497679	134.781389466683
2594	2	DALYs (Disability-Adjusted Life Years)	1	Global	2	Female	25	50-69 years	500	Atrial fibrillation and flutter	3	Rate	2020	129.024439516911	169.617824395317	95.3302775735814
2595	2	DALYs (Disability-Adjusted Life Years)	1	Global	3	Both	25	50-69 years	500	Atrial fibrillation and flutter	3	Rate	2020	156.177462578557	207.326709598666	114.03479959522
2596	2	DALYs (Disability-Adjusted Life Years)	1	Global	1	Male	26	70+ years	500	Atrial fibrillation and flutter	1	Number	2020	2494439.94258995	3008278.1730321	2102682.86100138
2597	2	DALYs (Disability-Adjusted Life Years)	1	Global	2	Female	26	70+ years	500	Atrial fibrillation and flutter	1	Number	2020	3177378.33814524	3753424.61721211	2635745.12877163
2598	2	DALYs (Disability-Adjusted Life Years)	1	Global	3	Both	26	70+ years	500	Atrial fibrillation and flutter	1	Number	2020	5671818.28073519	6710944.72757549	4758312.76537453
2599	2	DALYs (Disability-Adjusted Life Years)	1	Global	1	Male	26	70+ years	500	Atrial fibrillation and flutter	2	Percent	2020	0.00875265653951543	0.0102906506569844	0.00750270780625563
2600	2	DALYs (Disability-Adjusted Life Years)	1	Global	2	Female	26	70+ years	500	Atrial fibrillation and flutter	2	Percent	2020	0.0109611291917817	0.0125317513059983	0.00925983430477804
2601	2	DALYs (Disability-Adjusted Life Years)	1	Global	3	Both	26	70+ years	500	Atrial fibrillation and flutter	2	Percent	2020	0.00986516689324686	0.011387624554322	0.00845789120164584
2602	2	DALYs (Disability-Adjusted Life Years)	1	Global	1	Male	26	70+ years	500	Atrial fibrillation and flutter	3	Rate	2020	1183.41435279037	1427.1899300393	997.556619660177
2603	2	DALYs (Disability-Adjusted Life Years)	1	Global	2	Female	26	70+ years	500	Atrial fibrillation and flutter	3	Rate	2020	1185.02003035486	1399.85953212603	983.01506465481
2604	2	DALYs (Disability-Adjusted Life Years)	1	Global	3	Both	26	70+ years	500	Atrial fibrillation and flutter	3	Rate	2020	1184.31332421189	1401.28982726981	993.567305909896
2605	2	DALYs (Disability-Adjusted Life Years)	1	Global	1	Male	27	Age-standardized	500	Atrial fibrillation and flutter	3	Rate	2020	112.154418312171	135.867600305236	94.2562758966979
2606	2	DALYs (Disability-Adjusted Life Years)	1	Global	2	Female	27	Age-standardized	500	Atrial fibrillation and flutter	3	Rate	2020	92.0809967766912	110.502653491254	76.5877328584917
2607	2	DALYs (Disability-Adjusted Life Years)	1	Global	3	Both	27	Age-standardized	500	Atrial fibrillation and flutter	3	Rate	2020	101.377995079017	122.091216736246	84.7973814213035
2608	2	DALYs (Disability-Adjusted Life Years)	1	Global	1	Male	28	<1 year	500	Atrial fibrillation and flutter	1	Number	2020	0	0	0
2609	2	DALYs (Disability-Adjusted Life Years)	1	Global	2	Female	28	<1 year	500	Atrial fibrillation and flutter	1	Number	2020	0	0	0
2610	2	DALYs (Disability-Adjusted Life Years)	1	Global	3	Both	28	<1 year	500	Atrial fibrillation and flutter	1	Number	2020	0	0	0
2611	2	DALYs (Disability-Adjusted Life Years)	1	Global	1	Male	28	<1 year	500	Atrial fibrillation and flutter	2	Percent	2020	0	0	0
2612	2	DALYs (Disability-Adjusted Life Years)	1	Global	2	Female	28	<1 year	500	Atrial fibrillation and flutter	2	Percent	2020	0	0	0
2613	2	DALYs (Disability-Adjusted Life Years)	1	Global	3	Both	28	<1 year	500	Atrial fibrillation and flutter	2	Percent	2020	0	0	0
2614	2	DALYs (Disability-Adjusted Life Years)	1	Global	1	Male	28	<1 year	500	Atrial fibrillation and flutter	3	Rate	2020	0	0	0
2615	2	DALYs (Disability-Adjusted Life Years)	1	Global	2	Female	28	<1 year	500	Atrial fibrillation and flutter	3	Rate	2020	0	0	0
2616	2	DALYs (Disability-Adjusted Life Years)	1	Global	3	Both	28	<1 year	500	Atrial fibrillation and flutter	3	Rate	2020	0	0	0
2617	2	DALYs (Disability-Adjusted Life Years)	1	Global	1	Male	30	80-84 years	500	Atrial fibrillation and flutter	1	Number	2020	595206.344507425	724566.345207675	501622.397981588
2618	2	DALYs (Disability-Adjusted Life Years)	1	Global	2	Female	30	80-84 years	500	Atrial fibrillation and flutter	1	Number	2020	738205.045841279	889933.82206588	614568.696041746
2619	2	DALYs (Disability-Adjusted Life Years)	1	Global	3	Both	30	80-84 years	500	Atrial fibrillation and flutter	1	Number	2020	1333411.3903487	1608634.9956172	1120248.96537599
2620	2	DALYs (Disability-Adjusted Life Years)	1	Global	1	Male	30	80-84 years	500	Atrial fibrillation and flutter	2	Percent	2020	0.0104791029560885	0.012321359316523	0.00907268880251877
2621	2	DALYs (Disability-Adjusted Life Years)	1	Global	2	Female	30	80-84 years	500	Atrial fibrillation and flutter	2	Percent	2020	0.0119130088459079	0.013793199447046	0.0101687358056582
2622	2	DALYs (Disability-Adjusted Life Years)	1	Global	3	Both	30	80-84 years	500	Atrial fibrillation and flutter	2	Percent	2020	0.0112261870370229	0.0131160209570837	0.00963380682414561
2623	2	DALYs (Disability-Adjusted Life Years)	1	Global	1	Male	30	80-84 years	500	Atrial fibrillation and flutter	3	Rate	2020	1651.23416060353	2010.1074389936	1391.61157624509
2624	2	DALYs (Disability-Adjusted Life Years)	1	Global	2	Female	30	80-84 years	500	Atrial fibrillation and flutter	3	Rate	2020	1470.61895235585	1772.88620884604	1224.31616664665
2625	2	DALYs (Disability-Adjusted Life Years)	1	Global	3	Both	30	80-84 years	500	Atrial fibrillation and flutter	3	Rate	2020	1546.10889975574	1865.23446641015	1298.94412770617
2626	2	DALYs (Disability-Adjusted Life Years)	1	Global	1	Male	31	85-89 years	500	Atrial fibrillation and flutter	1	Number	2020	433303.611813056	502623.380268864	374140.999077433
2627	2	DALYs (Disability-Adjusted Life Years)	1	Global	2	Female	31	85-89 years	500	Atrial fibrillation and flutter	1	Number	2020	655657.687954964	771410.329370584	539724.815422893
2628	2	DALYs (Disability-Adjusted Life Years)	1	Global	3	Both	31	85-89 years	500	Atrial fibrillation and flutter	1	Number	2020	1088961.29976802	1272130.04624033	918106.269500973
2629	2	DALYs (Disability-Adjusted Life Years)	1	Global	1	Male	31	85-89 years	500	Atrial fibrillation and flutter	2	Percent	2020	0.0125600334314076	0.0142790653454044	0.0110743984132728
2630	2	DALYs (Disability-Adjusted Life Years)	1	Global	2	Female	31	85-89 years	500	Atrial fibrillation and flutter	2	Percent	2020	0.0155035418523113	0.017581902445136	0.0129843275136526
2631	2	DALYs (Disability-Adjusted Life Years)	1	Global	3	Both	31	85-89 years	500	Atrial fibrillation and flutter	2	Percent	2020	0.0141801322466881	0.0161558143925131	0.0122709520222748
2632	2	DALYs (Disability-Adjusted Life Years)	1	Global	1	Male	31	85-89 years	500	Atrial fibrillation and flutter	3	Rate	2020	2571.57396738552	2982.97351986158	2220.45518922247
2633	2	DALYs (Disability-Adjusted Life Years)	1	Global	2	Female	31	85-89 years	500	Atrial fibrillation and flutter	3	Rate	2020	2363.30688111541	2780.53529007079	1945.42883219464
2634	2	DALYs (Disability-Adjusted Life Years)	1	Global	3	Both	31	85-89 years	500	Atrial fibrillation and flutter	3	Rate	2020	2442.00194445133	2852.75890628587	2058.85856165132
2635	2	DALYs (Disability-Adjusted Life Years)	1	Global	1	Male	32	90-94 years	500	Atrial fibrillation and flutter	1	Number	2020	255377.400281199	286179.761737717	219213.811349133
2636	2	DALYs (Disability-Adjusted Life Years)	1	Global	2	Female	32	90-94 years	500	Atrial fibrillation and flutter	1	Number	2020	507101.218637258	583015.420957898	404248.795865853
2637	2	DALYs (Disability-Adjusted Life Years)	1	Global	3	Both	32	90-94 years	500	Atrial fibrillation and flutter	1	Number	2020	762478.618918457	867764.832156478	629134.10196411
2638	2	DALYs (Disability-Adjusted Life Years)	1	Global	1	Male	32	90-94 years	500	Atrial fibrillation and flutter	2	Percent	2020	0.0173639814413751	0.0193115609085329	0.0151726341398659
2639	2	DALYs (Disability-Adjusted Life Years)	1	Global	2	Female	32	90-94 years	500	Atrial fibrillation and flutter	2	Percent	2020	0.0211061173630785	0.0237616848560123	0.0167833750034338
2640	2	DALYs (Disability-Adjusted Life Years)	1	Global	3	Both	32	90-94 years	500	Atrial fibrillation and flutter	2	Percent	2020	0.0196843582083664	0.0220233741634462	0.0162774001444534
2641	2	DALYs (Disability-Adjusted Life Years)	1	Global	1	Male	32	90-94 years	500	Atrial fibrillation and flutter	3	Rate	2020	4496.98878253557	5039.39337195125	3860.17732786238
2642	2	DALYs (Disability-Adjusted Life Years)	1	Global	2	Female	32	90-94 years	500	Atrial fibrillation and flutter	3	Rate	2020	4311.1856586738	4956.57992771916	3436.77267421374
2643	2	DALYs (Disability-Adjusted Life Years)	1	Global	3	Both	32	90-94 years	500	Atrial fibrillation and flutter	3	Rate	2020	4371.68277010571	4975.34287666085	3607.1499520127
2644	2	DALYs (Disability-Adjusted Life Years)	1	Global	1	Male	34	2-4 years	500	Atrial fibrillation and flutter	1	Number	2020	0	0	0
2645	2	DALYs (Disability-Adjusted Life Years)	1	Global	2	Female	34	2-4 years	500	Atrial fibrillation and flutter	1	Number	2020	0	0	0
2646	2	DALYs (Disability-Adjusted Life Years)	1	Global	3	Both	34	2-4 years	500	Atrial fibrillation and flutter	1	Number	2020	0	0	0
2647	2	DALYs (Disability-Adjusted Life Years)	1	Global	1	Male	34	2-4 years	500	Atrial fibrillation and flutter	2	Percent	2020	0	0	0
2648	2	DALYs (Disability-Adjusted Life Years)	1	Global	2	Female	34	2-4 years	500	Atrial fibrillation and flutter	2	Percent	2020	0	0	0
2649	2	DALYs (Disability-Adjusted Life Years)	1	Global	3	Both	34	2-4 years	500	Atrial fibrillation and flutter	2	Percent	2020	0	0	0
2650	2	DALYs (Disability-Adjusted Life Years)	1	Global	1	Male	34	2-4 years	500	Atrial fibrillation and flutter	3	Rate	2020	0	0	0
2651	2	DALYs (Disability-Adjusted Life Years)	1	Global	2	Female	34	2-4 years	500	Atrial fibrillation and flutter	3	Rate	2020	0	0	0
2652	2	DALYs (Disability-Adjusted Life Years)	1	Global	3	Both	34	2-4 years	500	Atrial fibrillation and flutter	3	Rate	2020	0	0	0
2653	2	DALYs (Disability-Adjusted Life Years)	1	Global	1	Male	37	20+ years	500	Atrial fibrillation and flutter	1	Number	2020	3938863.87587884	4806403.09737492	3243366.28728088
2654	2	DALYs (Disability-Adjusted Life Years)	1	Global	2	Female	37	20+ years	500	Atrial fibrillation and flutter	1	Number	2020	4211365.79920719	5048693.4378364	3507497.62088971
2655	2	DALYs (Disability-Adjusted Life Years)	1	Global	3	Both	37	20+ years	500	Atrial fibrillation and flutter	1	Number	2020	8150229.67508603	9866184.34568908	6787770.90115717
2656	2	DALYs (Disability-Adjusted Life Years)	1	Global	1	Male	37	20+ years	500	Atrial fibrillation and flutter	2	Percent	2020	0.00351596354994014	0.00410614751728878	0.00299783872839117
2657	2	DALYs (Disability-Adjusted Life Years)	1	Global	2	Female	37	20+ years	500	Atrial fibrillation and flutter	2	Percent	2020	0.00433941578694673	0.00497928008569475	0.00364714763049651
2658	2	DALYs (Disability-Adjusted Life Years)	1	Global	3	Both	37	20+ years	500	Atrial fibrillation and flutter	2	Percent	2020	0.00389744354894256	0.00451260872548246	0.00335868978227389
2659	2	DALYs (Disability-Adjusted Life Years)	1	Global	1	Male	37	20+ years	500	Atrial fibrillation and flutter	3	Rate	2020	153.199534256958	186.94190486711	126.14861043536
2660	2	DALYs (Disability-Adjusted Life Years)	1	Global	2	Female	37	20+ years	500	Atrial fibrillation and flutter	3	Rate	2020	160.562213008644	192.486103043776	133.726588233828
2661	2	DALYs (Disability-Adjusted Life Years)	1	Global	3	Both	37	20+ years	500	Atrial fibrillation and flutter	3	Rate	2020	156.91760190525	189.955136137228	130.685977518857
2662	2	DALYs (Disability-Adjusted Life Years)	1	Global	1	Male	39	0-14 years	500	Atrial fibrillation and flutter	1	Number	2020	0	0	0
2663	2	DALYs (Disability-Adjusted Life Years)	1	Global	2	Female	39	0-14 years	500	Atrial fibrillation and flutter	1	Number	2020	0	0	0
2664	2	DALYs (Disability-Adjusted Life Years)	1	Global	3	Both	39	0-14 years	500	Atrial fibrillation and flutter	1	Number	2020	0	0	0
2665	2	DALYs (Disability-Adjusted Life Years)	1	Global	1	Male	39	0-14 years	500	Atrial fibrillation and flutter	2	Percent	2020	0	0	0
2666	2	DALYs (Disability-Adjusted Life Years)	1	Global	2	Female	39	0-14 years	500	Atrial fibrillation and flutter	2	Percent	2020	0	0	0
2667	2	DALYs (Disability-Adjusted Life Years)	1	Global	3	Both	39	0-14 years	500	Atrial fibrillation and flutter	2	Percent	2020	0	0	0
2668	2	DALYs (Disability-Adjusted Life Years)	1	Global	1	Male	39	0-14 years	500	Atrial fibrillation and flutter	3	Rate	2020	0	0	0
2669	2	DALYs (Disability-Adjusted Life Years)	1	Global	2	Female	39	0-14 years	500	Atrial fibrillation and flutter	3	Rate	2020	0	0	0
2670	2	DALYs (Disability-Adjusted Life Years)	1	Global	3	Both	39	0-14 years	500	Atrial fibrillation and flutter	3	Rate	2020	0	0	0
2671	2	DALYs (Disability-Adjusted Life Years)	1	Global	1	Male	41	50-74 years	500	Atrial fibrillation and flutter	1	Number	2020	1838070.36534632	2343983.73318957	1393269.01518059
2672	2	DALYs (Disability-Adjusted Life Years)	1	Global	2	Female	41	50-74 years	500	Atrial fibrillation and flutter	1	Number	2020	1421207.68664305	1826602.41403841	1093877.10656577
2673	2	DALYs (Disability-Adjusted Life Years)	1	Global	3	Both	41	50-74 years	500	Atrial fibrillation and flutter	1	Number	2020	3259278.05198938	4166086.70339958	2490504.2728689
2674	2	DALYs (Disability-Adjusted Life Years)	1	Global	1	Male	41	50-74 years	500	Atrial fibrillation and flutter	2	Percent	2020	0.0034713495146838	0.00434147847330361	0.0027873021022711
2675	2	DALYs (Disability-Adjusted Life Years)	1	Global	2	Female	41	50-74 years	500	Atrial fibrillation and flutter	2	Percent	2020	0.00343058389204447	0.00423703927068842	0.00275829151745243
2676	2	DALYs (Disability-Adjusted Life Years)	1	Global	3	Both	41	50-74 years	500	Atrial fibrillation and flutter	2	Percent	2020	0.00345268463726032	0.00428983476423508	0.0027732249436168
2677	2	DALYs (Disability-Adjusted Life Years)	1	Global	1	Male	41	50-74 years	500	Atrial fibrillation and flutter	3	Rate	2020	234.776126112489	299.396274987138	177.961795252072
2678	2	DALYs (Disability-Adjusted Life Years)	1	Global	2	Female	41	50-74 years	500	Atrial fibrillation and flutter	3	Rate	2020	172.916598844234	222.240478886121	133.090688010353
2679	2	DALYs (Disability-Adjusted Life Years)	1	Global	3	Both	41	50-74 years	500	Atrial fibrillation and flutter	3	Rate	2020	203.09470535705	259.600481463193	155.190267114538
2680	2	DALYs (Disability-Adjusted Life Years)	1	Global	1	Male	157	25+ years	500	Atrial fibrillation and flutter	1	Number	2020	3938863.87587884	4806403.09737492	3243366.28728088
2681	2	DALYs (Disability-Adjusted Life Years)	1	Global	2	Female	157	25+ years	500	Atrial fibrillation and flutter	1	Number	2020	4211365.79920719	5048693.4378364	3507497.62088971
2682	2	DALYs (Disability-Adjusted Life Years)	1	Global	3	Both	157	25+ years	500	Atrial fibrillation and flutter	1	Number	2020	8150229.67508603	9866184.34568908	6787770.90115717
2683	2	DALYs (Disability-Adjusted Life Years)	1	Global	1	Male	157	25+ years	500	Atrial fibrillation and flutter	2	Percent	2020	0.00368494217267369	0.00430960518262447	0.00313874874066272
2684	2	DALYs (Disability-Adjusted Life Years)	1	Global	2	Female	157	25+ years	500	Atrial fibrillation and flutter	2	Percent	2020	0.00456204521781397	0.00524224879509267	0.00383183920738243
2685	2	DALYs (Disability-Adjusted Life Years)	1	Global	3	Both	157	25+ years	500	Atrial fibrillation and flutter	2	Percent	2020	0.00409062787137512	0.00473522282007471	0.00353107270660959
2686	2	DALYs (Disability-Adjusted Life Years)	1	Global	1	Male	157	25+ years	500	Atrial fibrillation and flutter	3	Rate	2020	173.632734952524	211.875541115339	142.973856588975
2687	2	DALYs (Disability-Adjusted Life Years)	1	Global	2	Female	157	25+ years	500	Atrial fibrillation and flutter	3	Rate	2020	180.775366607894	216.718150507743	150.561408940544
2688	2	DALYs (Disability-Adjusted Life Years)	1	Global	3	Both	157	25+ years	500	Atrial fibrillation and flutter	3	Rate	2020	177.251514068074	214.570163426671	147.620707310266
2689	2	DALYs (Disability-Adjusted Life Years)	1	Global	1	Male	158	<20 years	500	Atrial fibrillation and flutter	1	Number	2020	0	0	0
2690	2	DALYs (Disability-Adjusted Life Years)	1	Global	2	Female	158	<20 years	500	Atrial fibrillation and flutter	1	Number	2020	0	0	0
2691	2	DALYs (Disability-Adjusted Life Years)	1	Global	3	Both	158	<20 years	500	Atrial fibrillation and flutter	1	Number	2020	0	0	0
2692	2	DALYs (Disability-Adjusted Life Years)	1	Global	1	Male	158	<20 years	500	Atrial fibrillation and flutter	2	Percent	2020	0	0	0
2693	2	DALYs (Disability-Adjusted Life Years)	1	Global	2	Female	158	<20 years	500	Atrial fibrillation and flutter	2	Percent	2020	0	0	0
2694	2	DALYs (Disability-Adjusted Life Years)	1	Global	3	Both	158	<20 years	500	Atrial fibrillation and flutter	2	Percent	2020	0	0	0
2695	2	DALYs (Disability-Adjusted Life Years)	1	Global	1	Male	158	<20 years	500	Atrial fibrillation and flutter	3	Rate	2020	0	0	0
2696	2	DALYs (Disability-Adjusted Life Years)	1	Global	2	Female	158	<20 years	500	Atrial fibrillation and flutter	3	Rate	2020	0	0	0
2697	2	DALYs (Disability-Adjusted Life Years)	1	Global	3	Both	158	<20 years	500	Atrial fibrillation and flutter	3	Rate	2020	0	0	0
2698	2	DALYs (Disability-Adjusted Life Years)	1	Global	1	Male	159	10-24 years	500	Atrial fibrillation and flutter	1	Number	2020	0	0	0
2699	2	DALYs (Disability-Adjusted Life Years)	1	Global	2	Female	159	10-24 years	500	Atrial fibrillation and flutter	1	Number	2020	0	0	0
2700	2	DALYs (Disability-Adjusted Life Years)	1	Global	3	Both	159	10-24 years	500	Atrial fibrillation and flutter	1	Number	2020	0	0	0
2701	2	DALYs (Disability-Adjusted Life Years)	1	Global	1	Male	159	10-24 years	500	Atrial fibrillation and flutter	2	Percent	2020	0	0	0
2702	2	DALYs (Disability-Adjusted Life Years)	1	Global	2	Female	159	10-24 years	500	Atrial fibrillation and flutter	2	Percent	2020	0	0	0
2703	2	DALYs (Disability-Adjusted Life Years)	1	Global	3	Both	159	10-24 years	500	Atrial fibrillation and flutter	2	Percent	2020	0	0	0
2704	2	DALYs (Disability-Adjusted Life Years)	1	Global	1	Male	159	10-24 years	500	Atrial fibrillation and flutter	3	Rate	2020	0	0	0
2705	2	DALYs (Disability-Adjusted Life Years)	1	Global	2	Female	159	10-24 years	500	Atrial fibrillation and flutter	3	Rate	2020	0	0	0
2706	2	DALYs (Disability-Adjusted Life Years)	1	Global	3	Both	159	10-24 years	500	Atrial fibrillation and flutter	3	Rate	2020	0	0	0
2707	2	DALYs (Disability-Adjusted Life Years)	1	Global	1	Male	160	85+ years	500	Atrial fibrillation and flutter	1	Number	2020	772574.559182748	879476.054956106	673378.073288784
2708	2	DALYs (Disability-Adjusted Life Years)	1	Global	2	Female	160	85+ years	500	Atrial fibrillation and flutter	1	Number	2020	1375614.28395	1592865.82737332	1117501.17925631
2709	2	DALYs (Disability-Adjusted Life Years)	1	Global	3	Both	160	85+ years	500	Atrial fibrillation and flutter	1	Number	2020	2148188.84313275	2475471.10981542	1788332.19707305
2710	2	DALYs (Disability-Adjusted Life Years)	1	Global	1	Male	160	85+ years	500	Atrial fibrillation and flutter	2	Percent	2020	0.0144723148859919	0.016290517148892	0.0127039044489004
2711	2	DALYs (Disability-Adjusted Life Years)	1	Global	2	Female	160	85+ years	500	Atrial fibrillation and flutter	2	Percent	2020	0.0179327884193878	0.0202676123936934	0.0146364459870722
2712	2	DALYs (Disability-Adjusted Life Years)	1	Global	3	Both	160	85+ years	500	Atrial fibrillation and flutter	2	Percent	2020	0.0165119766403512	0.0185609918863159	0.0139989519310791
2713	2	DALYs (Disability-Adjusted Life Years)	1	Global	1	Male	160	85+ years	500	Atrial fibrillation and flutter	3	Rate	2020	3220.9435539695	3666.62698947523	2807.38310466533
2714	2	DALYs (Disability-Adjusted Life Years)	1	Global	2	Female	160	85+ years	500	Atrial fibrillation and flutter	3	Rate	2020	3178.67582741803	3680.68590219424	2582.24563895433
2715	2	DALYs (Disability-Adjusted Life Years)	1	Global	3	Both	160	85+ years	500	Atrial fibrillation and flutter	3	Rate	2020	3193.74864539211	3680.32472049838	2658.74369014224
2716	2	DALYs (Disability-Adjusted Life Years)	1	Global	1	Male	162	10-19 years	500	Atrial fibrillation and flutter	1	Number	2020	0	0	0
2717	2	DALYs (Disability-Adjusted Life Years)	1	Global	2	Female	162	10-19 years	500	Atrial fibrillation and flutter	1	Number	2020	0	0	0
2718	2	DALYs (Disability-Adjusted Life Years)	1	Global	3	Both	162	10-19 years	500	Atrial fibrillation and flutter	1	Number	2020	0	0	0
2719	2	DALYs (Disability-Adjusted Life Years)	1	Global	1	Male	162	10-19 years	500	Atrial fibrillation and flutter	2	Percent	2020	0	0	0
2720	2	DALYs (Disability-Adjusted Life Years)	1	Global	2	Female	162	10-19 years	500	Atrial fibrillation and flutter	2	Percent	2020	0	0	0
2721	2	DALYs (Disability-Adjusted Life Years)	1	Global	3	Both	162	10-19 years	500	Atrial fibrillation and flutter	2	Percent	2020	0	0	0
2722	2	DALYs (Disability-Adjusted Life Years)	1	Global	1	Male	162	10-19 years	500	Atrial fibrillation and flutter	3	Rate	2020	0	0	0
2723	2	DALYs (Disability-Adjusted Life Years)	1	Global	2	Female	162	10-19 years	500	Atrial fibrillation and flutter	3	Rate	2020	0	0	0
2724	2	DALYs (Disability-Adjusted Life Years)	1	Global	3	Both	162	10-19 years	500	Atrial fibrillation and flutter	3	Rate	2020	0	0	0
2725	2	DALYs (Disability-Adjusted Life Years)	1	Global	1	Male	169	10 to 54 years	500	Atrial fibrillation and flutter	1	Number	2020	344407.738461244	474500.862326486	241478.378029769
2726	2	DALYs (Disability-Adjusted Life Years)	1	Global	2	Female	169	10 to 54 years	500	Atrial fibrillation and flutter	1	Number	2020	218817.877217834	302530.119255227	152027.969358631
2727	2	DALYs (Disability-Adjusted Life Years)	1	Global	3	Both	169	10 to 54 years	500	Atrial fibrillation and flutter	1	Number	2020	563225.615679078	779077.623120258	390630.075915994
2728	2	DALYs (Disability-Adjusted Life Years)	1	Global	1	Male	169	10 to 54 years	500	Atrial fibrillation and flutter	2	Percent	2020	0.000596135570952594	0.000786602050141344	0.000444457184446104
2729	2	DALYs (Disability-Adjusted Life Years)	1	Global	2	Female	169	10 to 54 years	500	Atrial fibrillation and flutter	2	Percent	2020	0.000441912937388673	0.000584748404372442	0.00032858744304257
2730	2	DALYs (Disability-Adjusted Life Years)	1	Global	3	Both	169	10 to 54 years	500	Atrial fibrillation and flutter	2	Percent	2020	0.000524784046139188	0.000694989553006918	0.000392966858405409
2731	2	DALYs (Disability-Adjusted Life Years)	1	Global	1	Male	169	10 to 54 years	500	Atrial fibrillation and flutter	3	Rate	2020	13.5262306851156	18.635493362576	9.48379458978317
2732	2	DALYs (Disability-Adjusted Life Years)	1	Global	2	Female	169	10 to 54 years	500	Atrial fibrillation and flutter	3	Rate	2020	8.83249956640376	12.2115120625441	6.13655058953251
2733	2	DALYs (Disability-Adjusted Life Years)	1	Global	3	Both	169	10 to 54 years	500	Atrial fibrillation and flutter	3	Rate	2020	11.2115077882809	15.5082343489595	7.77583976394349
2734	2	DALYs (Disability-Adjusted Life Years)	1	Global	1	Male	197	15-39 years	500	Atrial fibrillation and flutter	1	Number	2020	25109.4959239808	37541.3920219115	17089.9071670647
2735	2	DALYs (Disability-Adjusted Life Years)	1	Global	2	Female	197	15-39 years	500	Atrial fibrillation and flutter	1	Number	2020	15851.9679288055	24787.2314384627	10444.5233820985
2736	2	DALYs (Disability-Adjusted Life Years)	1	Global	3	Both	197	15-39 years	500	Atrial fibrillation and flutter	1	Number	2020	40961.4638527863	62736.9806116661	27509.797320485
2737	2	DALYs (Disability-Adjusted Life Years)	1	Global	1	Male	197	15-39 years	500	Atrial fibrillation and flutter	2	Percent	2020	8.79279559770842e-05	0.000125610895278357	6.13718742967975e-05
2738	2	DALYs (Disability-Adjusted Life Years)	1	Global	2	Female	197	15-39 years	500	Atrial fibrillation and flutter	2	Percent	2020	6.1385025500715e-05	9.04942236732653e-05	3.9792702367197e-05
2739	2	DALYs (Disability-Adjusted Life Years)	1	Global	3	Both	197	15-39 years	500	Atrial fibrillation and flutter	2	Percent	2020	7.52960505399086e-05	0.000108614606895415	5.14572365355038e-05
2740	2	DALYs (Disability-Adjusted Life Years)	1	Global	1	Male	197	15-39 years	500	Atrial fibrillation and flutter	3	Rate	2020	1.67461924238458	2.50373554515502	1.13977148243745
2741	2	DALYs (Disability-Adjusted Life Years)	1	Global	2	Female	197	15-39 years	500	Atrial fibrillation and flutter	3	Rate	2020	1.08815707385236	1.70151752464536	0.716963474332696
2742	2	DALYs (Disability-Adjusted Life Years)	1	Global	3	Both	197	15-39 years	500	Atrial fibrillation and flutter	3	Rate	2020	1.38561803566883	2.12222620146954	0.93058371795141
2743	2	DALYs (Disability-Adjusted Life Years)	1	Global	1	Male	228	55+ years	500	Atrial fibrillation and flutter	1	Number	2020	3594456.1374176	4386633.31968638	2977553.41688187
2744	2	DALYs (Disability-Adjusted Life Years)	1	Global	2	Female	228	55+ years	500	Atrial fibrillation and flutter	1	Number	2020	3992547.92198935	4777864.95212886	3332458.84098972
2745	2	DALYs (Disability-Adjusted Life Years)	1	Global	3	Both	228	55+ years	500	Atrial fibrillation and flutter	1	Number	2020	7587004.05940695	9183688.83767314	6337329.91162436
2746	2	DALYs (Disability-Adjusted Life Years)	1	Global	1	Male	228	55+ years	500	Atrial fibrillation and flutter	2	Percent	2020	0.00582267256017921	0.00689054337870484	0.004936066977146
2747	2	DALYs (Disability-Adjusted Life Years)	1	Global	2	Female	228	55+ years	500	Atrial fibrillation and flutter	2	Percent	2020	0.00730537602176954	0.00841386965353255	0.00618003254765129
2748	2	DALYs (Disability-Adjusted Life Years)	1	Global	3	Both	228	55+ years	500	Atrial fibrillation and flutter	2	Percent	2020	0.00651796495398583	0.00763957427348188	0.00560151365543549
2749	2	DALYs (Disability-Adjusted Life Years)	1	Global	1	Male	228	55+ years	500	Atrial fibrillation and flutter	3	Rate	2020	526.750256798135	642.840012309657	436.346130544107
2750	2	DALYs (Disability-Adjusted Life Years)	1	Global	2	Female	228	55+ years	500	Atrial fibrillation and flutter	3	Rate	2020	521.468332018907	624.038913465766	435.253824697162
2751	2	DALYs (Disability-Adjusted Life Years)	1	Global	3	Both	228	55+ years	500	Atrial fibrillation and flutter	3	Rate	2020	523.957454985376	634.224285777032	437.655130522883
2752	2	DALYs (Disability-Adjusted Life Years)	1	Global	1	Male	232	65-74 years	500	Atrial fibrillation and flutter	1	Number	2020	1036809.62482999	1348003.58549196	788208.360737006
2753	2	DALYs (Disability-Adjusted Life Years)	1	Global	2	Female	232	65-74 years	500	Atrial fibrillation and flutter	1	Number	2020	868523.66415668	1129814.77074033	670734.867601415
2754	2	DALYs (Disability-Adjusted Life Years)	1	Global	3	Both	232	65-74 years	500	Atrial fibrillation and flutter	1	Number	2020	1905333.28898668	2499466.13803053	1476320.24696965
2755	2	DALYs (Disability-Adjusted Life Years)	1	Global	1	Male	232	65-74 years	500	Atrial fibrillation and flutter	2	Percent	2020	0.00486406421777904	0.00605490064612463	0.00388568992886986
2756	2	DALYs (Disability-Adjusted Life Years)	1	Global	2	Female	232	65-74 years	500	Atrial fibrillation and flutter	2	Percent	2020	0.00503895208495516	0.00626924326695834	0.00407869088657524
2757	2	DALYs (Disability-Adjusted Life Years)	1	Global	3	Both	232	65-74 years	500	Atrial fibrillation and flutter	2	Percent	2020	0.00494129378051543	0.00610893572740183	0.00400416166868348
2758	2	DALYs (Disability-Adjusted Life Years)	1	Global	1	Male	232	65-74 years	500	Atrial fibrillation and flutter	3	Rate	2020	469.02146546176	609.796246074412	356.561736685942
2759	2	DALYs (Disability-Adjusted Life Years)	1	Global	2	Female	232	65-74 years	500	Atrial fibrillation and flutter	3	Rate	2020	355.158247563226	462.005873422922	274.27809970863
2760	2	DALYs (Disability-Adjusted Life Years)	1	Global	3	Both	232	65-74 years	500	Atrial fibrillation and flutter	3	Rate	2020	409.217924671718	536.822797199993	317.076655883685
2761	2	DALYs (Disability-Adjusted Life Years)	1	Global	1	Male	234	75+ years	500	Atrial fibrillation and flutter	1	Number	2020	1930146.21711786	2307881.84054783	1653891.13947595
2762	2	DALYs (Disability-Adjusted Life Years)	1	Global	2	Female	234	75+ years	500	Atrial fibrillation and flutter	1	Number	2020	2682560.84936034	3150593.1016799	2239301.19873026
2763	2	DALYs (Disability-Adjusted Life Years)	1	Global	3	Both	234	75+ years	500	Atrial fibrillation and flutter	1	Number	2020	4612707.0664782	5393823.74910434	3929416.4653775
2764	2	DALYs (Disability-Adjusted Life Years)	1	Global	1	Male	234	75+ years	500	Atrial fibrillation and flutter	2	Percent	2020	0.0103864758572077	0.0120209629343085	0.00901978510079889
2765	2	DALYs (Disability-Adjusted Life Years)	1	Global	2	Female	234	75+ years	500	Atrial fibrillation and flutter	2	Percent	2020	0.0129226599801579	0.0147189102992459	0.0108432060432832
2766	2	DALYs (Disability-Adjusted Life Years)	1	Global	3	Both	234	75+ years	500	Atrial fibrillation and flutter	2	Percent	2020	0.0117236163606461	0.0135407854925545	0.0101491734294039
2767	2	DALYs (Disability-Adjusted Life Years)	1	Global	1	Male	234	75+ years	500	Atrial fibrillation and flutter	3	Rate	2020	1626.82830852572	1945.20367298494	1393.986062329
2768	2	DALYs (Disability-Adjusted Life Years)	1	Global	2	Female	234	75+ years	500	Atrial fibrillation and flutter	3	Rate	2020	1633.50651158201	1918.50796158703	1363.58997798372
2769	2	DALYs (Disability-Adjusted Life Years)	1	Global	3	Both	234	75+ years	500	Atrial fibrillation and flutter	3	Rate	2020	1630.70541716673	1906.8493793651	1389.14538123651
2770	2	DALYs (Disability-Adjusted Life Years)	1	Global	1	Male	235	95+ years	500	Atrial fibrillation and flutter	1	Number	2020	83893.5470884942	94235.5214077541	68794.5701994425
2771	2	DALYs (Disability-Adjusted Life Years)	1	Global	2	Female	235	95+ years	500	Atrial fibrillation and flutter	1	Number	2020	212855.37735778	245091.968412233	161492.484425789
2772	2	DALYs (Disability-Adjusted Life Years)	1	Global	3	Both	235	95+ years	500	Atrial fibrillation and flutter	1	Number	2020	296748.924446275	339494.765004007	231121.084148159
2773	2	DALYs (Disability-Adjusted Life Years)	1	Global	1	Male	235	95+ years	500	Atrial fibrillation and flutter	2	Percent	2020	0.0200751676537118	0.022404402312175	0.0163345702256779
2774	2	DALYs (Disability-Adjusted Life Years)	1	Global	2	Female	235	95+ years	500	Atrial fibrillation and flutter	2	Percent	2020	0.0204742766492544	0.0233516638994956	0.0154610402703701
2775	2	DALYs (Disability-Adjusted Life Years)	1	Global	3	Both	235	95+ years	500	Atrial fibrillation and flutter	2	Percent	2020	0.0203598200241609	0.0229893380080722	0.0157748883808008
2776	2	DALYs (Disability-Adjusted Life Years)	1	Global	1	Male	235	95+ years	500	Atrial fibrillation and flutter	3	Rate	2020	5756.48927399786	6466.12030411729	4720.44894042508
2777	2	DALYs (Disability-Adjusted Life Years)	1	Global	2	Female	235	95+ years	500	Atrial fibrillation and flutter	3	Rate	2020	5645.06304303108	6499.99840362061	4282.88571740878
2778	2	DALYs (Disability-Adjusted Life Years)	1	Global	3	Both	235	95+ years	500	Atrial fibrillation and flutter	3	Rate	2020	5676.1244449264	6493.7540655271	4420.81479459167
2779	2	DALYs (Disability-Adjusted Life Years)	1	Global	1	Male	238	12-23 months	500	Atrial fibrillation and flutter	1	Number	2020	0	0	0
2780	2	DALYs (Disability-Adjusted Life Years)	1	Global	2	Female	238	12-23 months	500	Atrial fibrillation and flutter	1	Number	2020	0	0	0
2781	2	DALYs (Disability-Adjusted Life Years)	1	Global	3	Both	238	12-23 months	500	Atrial fibrillation and flutter	1	Number	2020	0	0	0
2782	2	DALYs (Disability-Adjusted Life Years)	1	Global	1	Male	238	12-23 months	500	Atrial fibrillation and flutter	2	Percent	2020	0	0	0
2783	2	DALYs (Disability-Adjusted Life Years)	1	Global	2	Female	238	12-23 months	500	Atrial fibrillation and flutter	2	Percent	2020	0	0	0
2784	2	DALYs (Disability-Adjusted Life Years)	1	Global	3	Both	238	12-23 months	500	Atrial fibrillation and flutter	2	Percent	2020	0	0	0
2785	2	DALYs (Disability-Adjusted Life Years)	1	Global	1	Male	238	12-23 months	500	Atrial fibrillation and flutter	3	Rate	2020	0	0	0
2786	2	DALYs (Disability-Adjusted Life Years)	1	Global	2	Female	238	12-23 months	500	Atrial fibrillation and flutter	3	Rate	2020	0	0	0
2787	2	DALYs (Disability-Adjusted Life Years)	1	Global	3	Both	238	12-23 months	500	Atrial fibrillation and flutter	3	Rate	2020	0	0	0
2788	2	DALYs (Disability-Adjusted Life Years)	1	Global	1	Male	243	75-84 years	500	Atrial fibrillation and flutter	1	Number	2020	1157571.65793511	1435360.67572249	956591.891452299
2789	2	DALYs (Disability-Adjusted Life Years)	1	Global	2	Female	243	75-84 years	500	Atrial fibrillation and flutter	1	Number	2020	1306946.56541034	1593233.75480654	1074782.64352972
2790	2	DALYs (Disability-Adjusted Life Years)	1	Global	3	Both	243	75-84 years	500	Atrial fibrillation and flutter	1	Number	2020	2464518.22334545	3003136.74327961	2037480.01494307
2791	2	DALYs (Disability-Adjusted Life Years)	1	Global	1	Male	243	75-84 years	500	Atrial fibrillation and flutter	2	Percent	2020	0.00873820061980561	0.0104561232381294	0.00738220085263614
2792	2	DALYs (Disability-Adjusted Life Years)	1	Global	2	Female	243	75-84 years	500	Atrial fibrillation and flutter	2	Percent	2020	0.00998357118546532	0.0116634663489056	0.00839028771063263
2793	2	DALYs (Disability-Adjusted Life Years)	1	Global	3	Both	243	75-84 years	500	Atrial fibrillation and flutter	2	Percent	2020	0.00935604638774639	0.0110710736227367	0.00791840266477469
2794	2	DALYs (Disability-Adjusted Life Years)	1	Global	1	Male	243	75-84 years	500	Atrial fibrillation and flutter	3	Rate	2020	1222.88897216753	1516.35255527512	1010.56869084771
2795	2	DALYs (Disability-Adjusted Life Years)	1	Global	2	Female	243	75-84 years	500	Atrial fibrillation and flutter	3	Rate	2020	1080.61521031343	1317.32442212599	888.656432571477
2796	2	DALYs (Disability-Adjusted Life Years)	1	Global	3	Both	243	75-84 years	500	Atrial fibrillation and flutter	3	Rate	2020	1143.07923645525	1392.89830481305	945.012732189279
2797	2	DALYs (Disability-Adjusted Life Years)	1	Global	1	Male	284	20-54 years	500	Atrial fibrillation and flutter	1	Number	2020	344407.738461244	474500.862326486	241478.378029769
2798	2	DALYs (Disability-Adjusted Life Years)	1	Global	2	Female	284	20-54 years	500	Atrial fibrillation and flutter	1	Number	2020	218817.877217834	302530.119255227	152027.969358631
2799	2	DALYs (Disability-Adjusted Life Years)	1	Global	3	Both	284	20-54 years	500	Atrial fibrillation and flutter	1	Number	2020	563225.615679078	779077.623120258	390630.075915994
2800	2	DALYs (Disability-Adjusted Life Years)	1	Global	1	Male	284	20-54 years	500	Atrial fibrillation and flutter	2	Percent	2020	0.000684005210994197	0.000902585043999984	0.000507382060537547
2801	2	DALYs (Disability-Adjusted Life Years)	1	Global	2	Female	284	20-54 years	500	Atrial fibrillation and flutter	2	Percent	2020	0.000515143182493025	0.000680354796251763	0.000383809700267708
2802	2	DALYs (Disability-Adjusted Life Years)	1	Global	3	Both	284	20-54 years	500	Atrial fibrillation and flutter	2	Percent	2020	0.00060652357470714	0.000804033415771739	0.000453493799939688
2803	2	DALYs (Disability-Adjusted Life Years)	1	Global	1	Male	284	20-54 years	500	Atrial fibrillation and flutter	3	Rate	2020	18.2353247955222	25.1233534383911	12.7855334323861
2804	2	DALYs (Disability-Adjusted Life Years)	1	Global	2	Female	284	20-54 years	500	Atrial fibrillation and flutter	3	Rate	2020	11.7818118364081	16.2891304185483	8.18564256096633
2805	2	DALYs (Disability-Adjusted Life Years)	1	Global	3	Both	284	20-54 years	500	Atrial fibrillation and flutter	3	Rate	2020	15.0356446936767	20.7979431402582	10.4281035248288
2806	2	DALYs (Disability-Adjusted Life Years)	1	Global	1	Male	388	1-5 months	500	Atrial fibrillation and flutter	1	Number	2020	0	0	0
2807	2	DALYs (Disability-Adjusted Life Years)	1	Global	2	Female	388	1-5 months	500	Atrial fibrillation and flutter	1	Number	2020	0	0	0
2808	2	DALYs (Disability-Adjusted Life Years)	1	Global	3	Both	388	1-5 months	500	Atrial fibrillation and flutter	1	Number	2020	0	0	0
2809	2	DALYs (Disability-Adjusted Life Years)	1	Global	1	Male	388	1-5 months	500	Atrial fibrillation and flutter	2	Percent	2020	0	0	0
2810	2	DALYs (Disability-Adjusted Life Years)	1	Global	2	Female	388	1-5 months	500	Atrial fibrillation and flutter	2	Percent	2020	0	0	0
2811	2	DALYs (Disability-Adjusted Life Years)	1	Global	3	Both	388	1-5 months	500	Atrial fibrillation and flutter	2	Percent	2020	0	0	0
2812	2	DALYs (Disability-Adjusted Life Years)	1	Global	1	Male	388	1-5 months	500	Atrial fibrillation and flutter	3	Rate	2020	0	0	0
2813	2	DALYs (Disability-Adjusted Life Years)	1	Global	2	Female	388	1-5 months	500	Atrial fibrillation and flutter	3	Rate	2020	0	0	0
2814	2	DALYs (Disability-Adjusted Life Years)	1	Global	3	Both	388	1-5 months	500	Atrial fibrillation and flutter	3	Rate	2020	0	0	0
2815	2	DALYs (Disability-Adjusted Life Years)	1	Global	1	Male	389	6-11 months	500	Atrial fibrillation and flutter	1	Number	2020	0	0	0
2816	2	DALYs (Disability-Adjusted Life Years)	1	Global	2	Female	389	6-11 months	500	Atrial fibrillation and flutter	1	Number	2020	0	0	0
2817	2	DALYs (Disability-Adjusted Life Years)	1	Global	3	Both	389	6-11 months	500	Atrial fibrillation and flutter	1	Number	2020	0	0	0
2818	2	DALYs (Disability-Adjusted Life Years)	1	Global	1	Male	389	6-11 months	500	Atrial fibrillation and flutter	2	Percent	2020	0	0	0
2819	2	DALYs (Disability-Adjusted Life Years)	1	Global	2	Female	389	6-11 months	500	Atrial fibrillation and flutter	2	Percent	2020	0	0	0
2820	2	DALYs (Disability-Adjusted Life Years)	1	Global	3	Both	389	6-11 months	500	Atrial fibrillation and flutter	2	Percent	2020	0	0	0
2821	2	DALYs (Disability-Adjusted Life Years)	1	Global	1	Male	389	6-11 months	500	Atrial fibrillation and flutter	3	Rate	2020	0	0	0
2822	2	DALYs (Disability-Adjusted Life Years)	1	Global	2	Female	389	6-11 months	500	Atrial fibrillation and flutter	3	Rate	2020	0	0	0
2823	2	DALYs (Disability-Adjusted Life Years)	1	Global	3	Both	389	6-11 months	500	Atrial fibrillation and flutter	3	Rate	2020	0	0	0
2824	2	DALYs (Disability-Adjusted Life Years)	1	Global	1	Male	420	<70 years	500	Atrial fibrillation and flutter	1	Number	2020	1444423.93328889	1887147.99277001	1065531.30521652
2825	2	DALYs (Disability-Adjusted Life Years)	1	Global	2	Female	420	<70 years	500	Atrial fibrillation and flutter	1	Number	2020	1033987.46106195	1339662.141175	765363.823901066
2826	2	DALYs (Disability-Adjusted Life Years)	1	Global	3	Both	420	<70 years	500	Atrial fibrillation and flutter	1	Number	2020	2478411.39435085	3228932.54897283	1824984.27960672
2827	2	DALYs (Disability-Adjusted Life Years)	1	Global	1	Male	420	<70 years	500	Atrial fibrillation and flutter	2	Percent	2020	0.00120857982550655	0.00149857868838098	0.000937239401214175
2828	2	DALYs (Disability-Adjusted Life Years)	1	Global	2	Female	420	<70 years	500	Atrial fibrillation and flutter	2	Percent	2020	0.00104555373592445	0.00130455442036631	0.00082161374100261
2829	2	DALYs (Disability-Adjusted Life Years)	1	Global	3	Both	420	<70 years	500	Atrial fibrillation and flutter	2	Percent	2020	0.00113456962850359	0.00141778042444167	0.00089283325113625
2830	2	DALYs (Disability-Adjusted Life Years)	1	Global	1	Male	420	<70 years	500	Atrial fibrillation and flutter	3	Rate	2020	38.8794493091232	50.7962191935244	28.6808252159888
2831	2	DALYs (Disability-Adjusted Life Years)	1	Global	2	Female	420	<70 years	500	Atrial fibrillation and flutter	3	Rate	2020	28.4977159279493	36.9224120952333	21.0941831080432
2832	2	DALYs (Disability-Adjusted Life Years)	1	Global	3	Both	420	<70 years	500	Atrial fibrillation and flutter	3	Rate	2020	33.7499515217564	43.9702291731103	24.8518591808795
2833	5	Prevalence	1	Global	1	Male	37	20+ years	500	Atrial fibrillation and flutter	1	Number	2019	26264903.7147569	32557091.6651501	21822116.0320063
2834	5	Prevalence	1	Global	2	Female	37	20+ years	500	Atrial fibrillation and flutter	1	Number	2019	22950103.1766342	28634306.6871372	18793288.8644949
2835	5	Prevalence	1	Global	3	Both	37	20+ years	500	Atrial fibrillation and flutter	1	Number	2019	49215006.891391	60745319.3858316	40713776.140224
2836	5	Prevalence	1	Global	1	Male	37	20+ years	500	Atrial fibrillation and flutter	2	Percent	2019	0.0104826267144022	0.0129959360365853	0.0087022426984687
2837	5	Prevalence	1	Global	2	Female	37	20+ years	500	Atrial fibrillation and flutter	2	Percent	2019	0.0088828810026298	0.0110858653751339	0.0072755516138745
2838	5	Prevalence	1	Global	3	Both	37	20+ years	500	Atrial fibrillation and flutter	2	Percent	2019	0.009670478793024	0.0119404059140818	0.0079970408418243
2839	5	Prevalence	1	Global	1	Male	37	20+ years	500	Atrial fibrillation and flutter	3	Rate	2019	1034.79134936099	1282.69256881081	859.75327151055
2840	5	Prevalence	1	Global	2	Female	37	20+ years	500	Atrial fibrillation and flutter	3	Rate	2019	886.35857626075	1105.88885427167	725.81777227694
2841	5	Prevalence	1	Global	3	Both	37	20+ years	500	Atrial fibrillation and flutter	3	Rate	2019	959.83570477544	1184.71031759031	794.0369916408
2842	5	Prevalence	1	Global	1	Male	37	20+ years	500	Atrial fibrillation and flutter	1	Number	2020	27071829.9984321	33622200.7118843	22398570.9962394
2843	5	Prevalence	1	Global	2	Female	37	20+ years	500	Atrial fibrillation and flutter	1	Number	2020	23716422.5992896	29700494.305034	19319942.3153467
2844	5	Prevalence	1	Global	3	Both	37	20+ years	500	Atrial fibrillation and flutter	1	Number	2020	50788252.5977217	62736729.7946112	41856915.2227158
2845	5	Prevalence	1	Global	1	Male	37	20+ years	500	Atrial fibrillation and flutter	2	Percent	2020	0.0106631880305634	0.0132481867887972	0.0088193475362044
2846	5	Prevalence	1	Global	2	Female	37	20+ years	500	Atrial fibrillation and flutter	2	Percent	2020	0.0090607658171392	0.0113467305036827	0.0073821299015019
2847	5	Prevalence	1	Global	3	Both	37	20+ years	500	Atrial fibrillation and flutter	2	Percent	2020	0.0098497469435518	0.0121747213890929	0.0081153764220981
2848	5	Prevalence	1	Global	1	Male	37	20+ years	500	Atrial fibrillation and flutter	3	Rate	2020	1052.94112158623	1307.71350624686	871.17776921896
2849	5	Prevalence	1	Global	2	Female	37	20+ years	500	Atrial fibrillation and flutter	3	Rate	2020	904.21052901816	1132.35879295135	736.59065520629
2850	5	Prevalence	1	Global	3	Both	37	20+ years	500	Atrial fibrillation and flutter	3	Rate	2020	977.83389184163	1207.87972648686	805.87750551098
2851	5	Prevalence	1	Global	1	Male	39	0-14 years	500	Atrial fibrillation and flutter	1	Number	2019	0	0	0
2852	5	Prevalence	1	Global	2	Female	39	0-14 years	500	Atrial fibrillation and flutter	1	Number	2019	0	0	0
2853	5	Prevalence	1	Global	3	Both	39	0-14 years	500	Atrial fibrillation and flutter	1	Number	2019	0	0	0
2854	5	Prevalence	1	Global	1	Male	39	0-14 years	500	Atrial fibrillation and flutter	2	Percent	2019	0	0	0
2855	5	Prevalence	1	Global	2	Female	39	0-14 years	500	Atrial fibrillation and flutter	2	Percent	2019	0	0	0
2856	5	Prevalence	1	Global	3	Both	39	0-14 years	500	Atrial fibrillation and flutter	2	Percent	2019	0	0	0
2857	5	Prevalence	1	Global	1	Male	39	0-14 years	500	Atrial fibrillation and flutter	3	Rate	2019	0	0	0
2858	5	Prevalence	1	Global	2	Female	39	0-14 years	500	Atrial fibrillation and flutter	3	Rate	2019	0	0	0
2859	5	Prevalence	1	Global	3	Both	39	0-14 years	500	Atrial fibrillation and flutter	3	Rate	2019	0	0	0
2860	5	Prevalence	1	Global	1	Male	39	0-14 years	500	Atrial fibrillation and flutter	1	Number	2020	0	0	0
2861	5	Prevalence	1	Global	2	Female	39	0-14 years	500	Atrial fibrillation and flutter	1	Number	2020	0	0	0
2862	5	Prevalence	1	Global	3	Both	39	0-14 years	500	Atrial fibrillation and flutter	1	Number	2020	0	0	0
2863	5	Prevalence	1	Global	1	Male	39	0-14 years	500	Atrial fibrillation and flutter	2	Percent	2020	0	0	0
2864	5	Prevalence	1	Global	2	Female	39	0-14 years	500	Atrial fibrillation and flutter	2	Percent	2020	0	0	0
2865	5	Prevalence	1	Global	3	Both	39	0-14 years	500	Atrial fibrillation and flutter	2	Percent	2020	0	0	0
2866	5	Prevalence	1	Global	1	Male	39	0-14 years	500	Atrial fibrillation and flutter	3	Rate	2020	0	0	0
2867	5	Prevalence	1	Global	2	Female	39	0-14 years	500	Atrial fibrillation and flutter	3	Rate	2020	0	0	0
2868	5	Prevalence	1	Global	3	Both	39	0-14 years	500	Atrial fibrillation and flutter	3	Rate	2020	0	0	0
2869	5	Prevalence	1	Global	1	Male	41	50-74 years	500	Atrial fibrillation and flutter	1	Number	2019	14647428.4638569	18674148.9790836	11666772.8947427
2870	5	Prevalence	1	Global	2	Female	41	50-74 years	500	Atrial fibrillation and flutter	1	Number	2019	10624143.7634398	13881608.1638355	8330710.59074948
2871	5	Prevalence	1	Global	3	Both	41	50-74 years	500	Atrial fibrillation and flutter	1	Number	2019	25271572.2272967	32552379.2911154	19991123.1539539
2872	5	Prevalence	1	Global	1	Male	41	50-74 years	500	Atrial fibrillation and flutter	2	Percent	2019	0.0192183954392704	0.0245069895006954	0.0153058508821727
2873	5	Prevalence	1	Global	2	Female	41	50-74 years	500	Atrial fibrillation and flutter	2	Percent	2019	0.0132807864651894	0.0173513136800084	0.0104137407749048
2874	5	Prevalence	1	Global	3	Both	41	50-74 years	500	Atrial fibrillation and flutter	2	Percent	2019	0.0161777388049541	0.0208416952465229	0.0127968789325274
2875	5	Prevalence	1	Global	1	Male	41	50-74 years	500	Atrial fibrillation and flutter	3	Rate	2019	1918.84175241947	2446.35000883505	1528.37004813972
2876	5	Prevalence	1	Global	2	Female	41	50-74 years	500	Atrial fibrillation and flutter	3	Rate	2019	1327.33779068964	1734.31229110543	1040.80547445642
2877	5	Prevalence	1	Global	3	Both	41	50-74 years	500	Atrial fibrillation and flutter	3	Rate	2019	1616.08016388236	2081.67715037229	1278.40315166217
2878	5	Prevalence	1	Global	1	Male	41	50-74 years	500	Atrial fibrillation and flutter	1	Number	2020	15145198.5757515	19322465.5172707	12005811.2588529
2879	5	Prevalence	1	Global	2	Female	41	50-74 years	500	Atrial fibrillation and flutter	1	Number	2020	11043256.0863258	14425306.8801024	8634236.96917573
2880	5	Prevalence	1	Global	3	Both	41	50-74 years	500	Atrial fibrillation and flutter	1	Number	2020	26188454.6620773	33748234.5813969	20672119.2048502
2881	5	Prevalence	1	Global	1	Male	41	50-74 years	500	Atrial fibrillation and flutter	2	Percent	2020	0.0193741523134536	0.0247228451276017	0.0153570776484372
2882	5	Prevalence	1	Global	2	Female	41	50-74 years	500	Atrial fibrillation and flutter	2	Percent	2020	0.0134432431250537	0.0175590211129911	0.0105115972201442
2883	5	Prevalence	1	Global	3	Both	41	50-74 years	500	Atrial fibrillation and flutter	2	Percent	2020	0.016335169621186	0.0210536473088073	0.0128937285503816
2884	5	Prevalence	1	Global	1	Male	41	50-74 years	500	Atrial fibrillation and flutter	3	Rate	2020	1934.49125662246	2468.05219572332	1533.49834224659
2885	5	Prevalence	1	Global	2	Female	41	50-74 years	500	Atrial fibrillation and flutter	3	Rate	2020	1343.61944461741	1755.10942308751	1050.51703868246
2886	5	Prevalence	1	Global	3	Both	41	50-74 years	500	Atrial fibrillation and flutter	3	Rate	2020	1631.87564807631	2102.94661863717	1288.1374009966
2887	5	Prevalence	1	Global	1	Male	157	25+ years	500	Atrial fibrillation and flutter	1	Number	2019	26264903.7147569	32557091.6651501	21822116.0320063
2888	5	Prevalence	1	Global	2	Female	157	25+ years	500	Atrial fibrillation and flutter	1	Number	2019	22950103.1766342	28634306.6871372	18793288.8644949
2889	5	Prevalence	1	Global	3	Both	157	25+ years	500	Atrial fibrillation and flutter	1	Number	2019	49215006.891391	60745319.3858316	40713776.140224
2890	5	Prevalence	1	Global	1	Male	157	25+ years	500	Atrial fibrillation and flutter	2	Percent	2019	0.0118560773420848	0.0146993199071762	0.0098517060701731
2891	5	Prevalence	1	Global	2	Female	157	25+ years	500	Atrial fibrillation and flutter	2	Percent	2019	0.0100092649286434	0.0124898897167923	0.008197500927546
2892	5	Prevalence	1	Global	3	Both	157	25+ years	500	Atrial fibrillation and flutter	2	Percent	2019	0.0109167767791356	0.0134778642617659	0.0090298639418197
2893	5	Prevalence	1	Global	1	Male	157	25+ years	500	Atrial fibrillation and flutter	3	Rate	2019	1174.50537985492	1455.87738407221	975.83425234525
2894	5	Prevalence	1	Global	2	Female	157	25+ years	500	Atrial fibrillation and flutter	3	Rate	2019	999.45401088959	1246.99538155624	818.42891026954
2895	5	Prevalence	1	Global	3	Both	157	25+ years	500	Atrial fibrillation and flutter	3	Rate	2019	1085.82083167572	1340.21180493767	898.25988172259
2896	5	Prevalence	1	Global	1	Male	157	25+ years	500	Atrial fibrillation and flutter	1	Number	2020	27071829.9984321	33622200.7118843	22398570.9962394
2897	5	Prevalence	1	Global	2	Female	157	25+ years	500	Atrial fibrillation and flutter	1	Number	2020	23716422.5992896	29700494.305034	19319942.3153467
2898	5	Prevalence	1	Global	3	Both	157	25+ years	500	Atrial fibrillation and flutter	1	Number	2020	50788252.5977217	62736729.7946112	41856915.2227158
2899	5	Prevalence	1	Global	1	Male	157	25+ years	500	Atrial fibrillation and flutter	2	Percent	2020	0.0120432708008071	0.0149603976386885	0.0099668307004705
2900	5	Prevalence	1	Global	2	Female	157	25+ years	500	Atrial fibrillation and flutter	2	Percent	2020	0.0101945039036517	0.0127670647798985	0.008305594315295
2901	5	Prevalence	1	Global	3	Both	157	25+ years	500	Atrial fibrillation and flutter	2	Percent	2020	0.0111030164410268	0.0137207617559416	0.0091491348887045
2902	5	Prevalence	1	Global	1	Male	157	25+ years	500	Atrial fibrillation and flutter	3	Rate	2020	1193.37860634972	1482.13161172639	987.37231436757
2903	5	Prevalence	1	Global	2	Female	157	25+ years	500	Atrial fibrillation and flutter	3	Rate	2020	1018.04146075874	1274.91127639374	829.31994545752
2904	5	Prevalence	1	Global	3	Both	157	25+ years	500	Atrial fibrillation and flutter	3	Rate	2020	1104.54490593517	1364.40085581478	910.30583102764
2905	5	Prevalence	1	Global	1	Male	158	<20 years	500	Atrial fibrillation and flutter	1	Number	2019	0	0	0
2906	5	Prevalence	1	Global	2	Female	158	<20 years	500	Atrial fibrillation and flutter	1	Number	2019	0	0	0
2907	5	Prevalence	1	Global	3	Both	158	<20 years	500	Atrial fibrillation and flutter	1	Number	2019	0	0	0
2908	5	Prevalence	1	Global	1	Male	158	<20 years	500	Atrial fibrillation and flutter	2	Percent	2019	0	0	0
2909	5	Prevalence	1	Global	2	Female	158	<20 years	500	Atrial fibrillation and flutter	2	Percent	2019	0	0	0
2910	5	Prevalence	1	Global	3	Both	158	<20 years	500	Atrial fibrillation and flutter	2	Percent	2019	0	0	0
2911	5	Prevalence	1	Global	1	Male	158	<20 years	500	Atrial fibrillation and flutter	3	Rate	2019	0	0	0
2912	5	Prevalence	1	Global	2	Female	158	<20 years	500	Atrial fibrillation and flutter	3	Rate	2019	0	0	0
2913	5	Prevalence	1	Global	3	Both	158	<20 years	500	Atrial fibrillation and flutter	3	Rate	2019	0	0	0
2914	5	Prevalence	1	Global	1	Male	158	<20 years	500	Atrial fibrillation and flutter	1	Number	2020	0	0	0
2915	5	Prevalence	1	Global	2	Female	158	<20 years	500	Atrial fibrillation and flutter	1	Number	2020	0	0	0
2916	5	Prevalence	1	Global	3	Both	158	<20 years	500	Atrial fibrillation and flutter	1	Number	2020	0	0	0
2917	5	Prevalence	1	Global	1	Male	158	<20 years	500	Atrial fibrillation and flutter	2	Percent	2020	0	0	0
2918	5	Prevalence	1	Global	2	Female	158	<20 years	500	Atrial fibrillation and flutter	2	Percent	2020	0	0	0
2919	5	Prevalence	1	Global	3	Both	158	<20 years	500	Atrial fibrillation and flutter	2	Percent	2020	0	0	0
2920	5	Prevalence	1	Global	1	Male	158	<20 years	500	Atrial fibrillation and flutter	3	Rate	2020	0	0	0
2921	5	Prevalence	1	Global	2	Female	158	<20 years	500	Atrial fibrillation and flutter	3	Rate	2020	0	0	0
2922	5	Prevalence	1	Global	3	Both	158	<20 years	500	Atrial fibrillation and flutter	3	Rate	2020	0	0	0
2923	5	Prevalence	1	Global	1	Male	159	10-24 years	500	Atrial fibrillation and flutter	1	Number	2019	0	0	0
2924	5	Prevalence	1	Global	2	Female	159	10-24 years	500	Atrial fibrillation and flutter	1	Number	2019	0	0	0
2925	5	Prevalence	1	Global	3	Both	159	10-24 years	500	Atrial fibrillation and flutter	1	Number	2019	0	0	0
2926	5	Prevalence	1	Global	1	Male	159	10-24 years	500	Atrial fibrillation and flutter	2	Percent	2019	0	0	0
2927	5	Prevalence	1	Global	2	Female	159	10-24 years	500	Atrial fibrillation and flutter	2	Percent	2019	0	0	0
2928	5	Prevalence	1	Global	3	Both	159	10-24 years	500	Atrial fibrillation and flutter	2	Percent	2019	0	0	0
2929	5	Prevalence	1	Global	1	Male	159	10-24 years	500	Atrial fibrillation and flutter	3	Rate	2019	0	0	0
2930	5	Prevalence	1	Global	2	Female	159	10-24 years	500	Atrial fibrillation and flutter	3	Rate	2019	0	0	0
2931	5	Prevalence	1	Global	3	Both	159	10-24 years	500	Atrial fibrillation and flutter	3	Rate	2019	0	0	0
2932	5	Prevalence	1	Global	1	Male	159	10-24 years	500	Atrial fibrillation and flutter	1	Number	2020	0	0	0
2933	5	Prevalence	1	Global	2	Female	159	10-24 years	500	Atrial fibrillation and flutter	1	Number	2020	0	0	0
2934	5	Prevalence	1	Global	3	Both	159	10-24 years	500	Atrial fibrillation and flutter	1	Number	2020	0	0	0
2935	5	Prevalence	1	Global	1	Male	159	10-24 years	500	Atrial fibrillation and flutter	2	Percent	2020	0	0	0
2936	5	Prevalence	1	Global	2	Female	159	10-24 years	500	Atrial fibrillation and flutter	2	Percent	2020	0	0	0
2937	5	Prevalence	1	Global	3	Both	159	10-24 years	500	Atrial fibrillation and flutter	2	Percent	2020	0	0	0
2938	5	Prevalence	1	Global	1	Male	159	10-24 years	500	Atrial fibrillation and flutter	3	Rate	2020	0	0	0
2939	5	Prevalence	1	Global	2	Female	159	10-24 years	500	Atrial fibrillation and flutter	3	Rate	2020	0	0	0
2940	5	Prevalence	1	Global	3	Both	159	10-24 years	500	Atrial fibrillation and flutter	3	Rate	2020	0	0	0
2941	5	Prevalence	1	Global	1	Male	160	85+ years	500	Atrial fibrillation and flutter	1	Number	2019	2831757.84031591	3631479.81905631	2210883.23477718
2942	5	Prevalence	1	Global	2	Female	160	85+ years	500	Atrial fibrillation and flutter	1	Number	2019	4130964.07248456	5402882.45927007	3192909.88082995
2943	5	Prevalence	1	Global	3	Both	160	85+ years	500	Atrial fibrillation and flutter	1	Number	2019	6962721.91280045	8997814.17682409	5407448.25649299
2944	5	Prevalence	1	Global	1	Male	160	85+ years	500	Atrial fibrillation and flutter	2	Percent	2019	0.122349254359644	0.156902209301414	0.0955233354702353
2945	5	Prevalence	1	Global	2	Female	160	85+ years	500	Atrial fibrillation and flutter	2	Percent	2019	0.0985799080904024	0.128932423721384	0.0761946467633983
2946	5	Prevalence	1	Global	3	Both	160	85+ years	500	Atrial fibrillation and flutter	2	Percent	2019	0.107037123661774	0.13832215635618	0.0831282964182224
2947	5	Prevalence	1	Global	1	Male	160	85+ years	500	Atrial fibrillation and flutter	3	Rate	2019	12234.7986864062	15690.0508536932	9552.26852788789
2948	5	Prevalence	1	Global	2	Female	160	85+ years	500	Atrial fibrillation and flutter	3	Rate	2019	9857.92871594121	12893.1719592661	7619.40250492548
2949	5	Prevalence	1	Global	3	Both	160	85+ years	500	Atrial fibrillation and flutter	3	Rate	2019	10703.6294834288	13832.1292040129	8312.74368173559
2950	5	Prevalence	1	Global	1	Male	160	85+ years	500	Atrial fibrillation and flutter	1	Number	2020	2948547.75985341	3782469.26868449	2305383.4469494
2951	5	Prevalence	1	Global	2	Female	160	85+ years	500	Atrial fibrillation and flutter	1	Number	2020	4292247.59804862	5621928.37306191	3304853.36757804
2952	5	Prevalence	1	Global	3	Both	160	85+ years	500	Atrial fibrillation and flutter	1	Number	2020	7240795.35790202	9389828.23404238	5618455.03910338
2953	5	Prevalence	1	Global	1	Male	160	85+ years	500	Atrial fibrillation and flutter	2	Percent	2020	0.122929235026048	0.157697010680048	0.0961147468667268
2954	5	Prevalence	1	Global	2	Female	160	85+ years	500	Atrial fibrillation and flutter	2	Percent	2020	0.099182923129065	0.129908387577121	0.0763668656145419
2955	5	Prevalence	1	Global	3	Both	160	85+ years	500	Atrial fibrillation and flutter	2	Percent	2020	0.107650918677714	0.139600847007894	0.0835313409224498
2956	5	Prevalence	1	Global	1	Male	160	85+ years	500	Atrial fibrillation and flutter	3	Rate	2020	12292.8017597646	15769.5071164972	9611.38295925065
2957	5	Prevalence	1	Global	2	Female	160	85+ years	500	Atrial fibrillation and flutter	3	Rate	2020	9918.23350803915	12990.7693104304	7636.63014789049
2958	5	Prevalence	1	Global	3	Both	160	85+ years	500	Atrial fibrillation and flutter	3	Rate	2020	10765.0127873008	13960.0162708248	8353.0520269181
2959	5	Prevalence	1	Global	1	Male	162	10-19 years	500	Atrial fibrillation and flutter	1	Number	2019	0	0	0
2960	5	Prevalence	1	Global	2	Female	162	10-19 years	500	Atrial fibrillation and flutter	1	Number	2019	0	0	0
2961	5	Prevalence	1	Global	3	Both	162	10-19 years	500	Atrial fibrillation and flutter	1	Number	2019	0	0	0
2962	5	Prevalence	1	Global	1	Male	162	10-19 years	500	Atrial fibrillation and flutter	2	Percent	2019	0	0	0
2963	5	Prevalence	1	Global	2	Female	162	10-19 years	500	Atrial fibrillation and flutter	2	Percent	2019	0	0	0
2964	5	Prevalence	1	Global	3	Both	162	10-19 years	500	Atrial fibrillation and flutter	2	Percent	2019	0	0	0
2965	5	Prevalence	1	Global	1	Male	162	10-19 years	500	Atrial fibrillation and flutter	3	Rate	2019	0	0	0
2966	5	Prevalence	1	Global	2	Female	162	10-19 years	500	Atrial fibrillation and flutter	3	Rate	2019	0	0	0
2967	5	Prevalence	1	Global	3	Both	162	10-19 years	500	Atrial fibrillation and flutter	3	Rate	2019	0	0	0
2968	5	Prevalence	1	Global	1	Male	162	10-19 years	500	Atrial fibrillation and flutter	1	Number	2020	0	0	0
2969	5	Prevalence	1	Global	2	Female	162	10-19 years	500	Atrial fibrillation and flutter	1	Number	2020	0	0	0
2970	5	Prevalence	1	Global	3	Both	162	10-19 years	500	Atrial fibrillation and flutter	1	Number	2020	0	0	0
2971	5	Prevalence	1	Global	1	Male	162	10-19 years	500	Atrial fibrillation and flutter	2	Percent	2020	0	0	0
2972	5	Prevalence	1	Global	2	Female	162	10-19 years	500	Atrial fibrillation and flutter	2	Percent	2020	0	0	0
2973	5	Prevalence	1	Global	3	Both	162	10-19 years	500	Atrial fibrillation and flutter	2	Percent	2020	0	0	0
2974	5	Prevalence	1	Global	1	Male	162	10-19 years	500	Atrial fibrillation and flutter	3	Rate	2020	0	0	0
2975	5	Prevalence	1	Global	2	Female	162	10-19 years	500	Atrial fibrillation and flutter	3	Rate	2020	0	0	0
2976	5	Prevalence	1	Global	3	Both	162	10-19 years	500	Atrial fibrillation and flutter	3	Rate	2020	0	0	0
2977	5	Prevalence	1	Global	1	Male	169	10 to 54 years	500	Atrial fibrillation and flutter	1	Number	2019	2887746.61890376	3872224.92711817	2061629.65479381
2978	5	Prevalence	1	Global	2	Female	169	10 to 54 years	500	Atrial fibrillation and flutter	1	Number	2019	1801071.73182645	2488911.19776621	1236347.41146888
2979	5	Prevalence	1	Global	3	Both	169	10 to 54 years	500	Atrial fibrillation and flutter	1	Number	2019	4688818.3507302	6355118.4935879	3309911.86900642
2980	5	Prevalence	1	Global	1	Male	169	10 to 54 years	500	Atrial fibrillation and flutter	2	Percent	2019	0.0011821892984836	0.0015860687042481	0.0008432858183666
2981	5	Prevalence	1	Global	2	Female	169	10 to 54 years	500	Atrial fibrillation and flutter	2	Percent	2019	0.0007403218456219	0.0010253230295347	0.0005080522782298
2982	5	Prevalence	1	Global	3	Both	169	10 to 54 years	500	Atrial fibrillation and flutter	2	Percent	2019	0.0009617029413631	0.0013051459769693	0.0006787770016094
2983	5	Prevalence	1	Global	1	Male	169	10 to 54 years	500	Atrial fibrillation and flutter	3	Rate	2019	114.31180223112	153.28249617384	81.60986141577
2984	5	Prevalence	1	Global	2	Female	169	10 to 54 years	500	Atrial fibrillation and flutter	3	Rate	2019	73.2252696411	101.19041365685	50.26555632133
2985	5	Prevalence	1	Global	3	Both	169	10 to 54 years	500	Atrial fibrillation and flutter	3	Rate	2019	94.04282709082	127.46352384095	66.38633580982
2986	5	Prevalence	1	Global	1	Male	169	10 to 54 years	500	Atrial fibrillation and flutter	1	Number	2020	2907575.00606737	3912699.30203783	2070354.14870352
2987	5	Prevalence	1	Global	2	Female	169	10 to 54 years	500	Atrial fibrillation and flutter	1	Number	2020	1818395.89788268	2520276.77580537	1240492.12470333
2988	5	Prevalence	1	Global	3	Both	169	10 to 54 years	500	Atrial fibrillation and flutter	1	Number	2020	4725970.90395004	6423368.72626702	3315036.23314954
2989	5	Prevalence	1	Global	1	Male	169	10 to 54 years	500	Atrial fibrillation and flutter	2	Percent	2020	0.0011805669779766	0.0015868502423029	0.0008395821051102
2990	5	Prevalence	1	Global	2	Female	169	10 to 54 years	500	Atrial fibrillation and flutter	2	Percent	2020	0.0007419451294949	0.0010305155833308	0.0005059928793212
2991	5	Prevalence	1	Global	3	Both	169	10 to 54 years	500	Atrial fibrillation and flutter	2	Percent	2020	0.0009617915856962	0.0013088842550746	0.0006740816534625
2992	5	Prevalence	1	Global	1	Male	169	10 to 54 years	500	Atrial fibrillation and flutter	3	Rate	2020	114.19177293186	153.66691119459	81.31085538428
2993	5	Prevalence	1	Global	2	Female	169	10 to 54 years	500	Atrial fibrillation and flutter	3	Rate	2020	73.39885197593	101.73000402228	50.07198814319
2994	5	Prevalence	1	Global	3	Both	169	10 to 54 years	500	Atrial fibrillation and flutter	3	Rate	2020	94.07466230551	127.8628785637	65.98875035464
2995	5	Prevalence	1	Global	1	Male	197	15-39 years	500	Atrial fibrillation and flutter	1	Number	2019	183664.18783057	302223.598597895	100488.47857328
2996	5	Prevalence	1	Global	2	Female	197	15-39 years	500	Atrial fibrillation and flutter	1	Number	2019	110686.421950605	192902.603803785	52375.6724578139
2997	5	Prevalence	1	Global	3	Both	197	15-39 years	500	Atrial fibrillation and flutter	1	Number	2019	294350.609781175	490579.199136132	155078.754730337
2998	5	Prevalence	1	Global	1	Male	197	15-39 years	500	Atrial fibrillation and flutter	2	Percent	2019	0.0001272857339743	0.0002094476308441	6.97485439066e-05
2999	5	Prevalence	1	Global	2	Female	197	15-39 years	500	Atrial fibrillation and flutter	2	Percent	2019	7.69209706227e-05	0.000134089864701	3.64120333396e-05
3000	5	Prevalence	1	Global	3	Both	197	15-39 years	500	Atrial fibrillation and flutter	2	Percent	2019	0.0001021377719475	0.0001705084002184	5.39098140725e-05
3001	5	Prevalence	1	Global	1	Male	197	15-39 years	500	Atrial fibrillation and flutter	3	Rate	2019	12.3318347816	20.29231462614	6.74713633539
3002	5	Prevalence	1	Global	2	Female	197	15-39 years	500	Atrial fibrillation and flutter	3	Rate	2019	7.63931938767	13.31368902526	3.61484708782
3003	5	Prevalence	1	Global	3	Both	197	15-39 years	500	Atrial fibrillation and flutter	3	Rate	2019	10.01787392068	16.69628124334	5.27792150259
3004	5	Prevalence	1	Global	1	Male	197	15-39 years	500	Atrial fibrillation and flutter	1	Number	2020	186080.174542638	308824.824998148	100615.028270716
3005	5	Prevalence	1	Global	2	Female	197	15-39 years	500	Atrial fibrillation and flutter	1	Number	2020	112947.843469861	197743.857795815	52986.4357166873
3006	5	Prevalence	1	Global	3	Both	197	15-39 years	500	Atrial fibrillation and flutter	1	Number	2020	299028.018012499	500194.025000976	154559.429444924
3007	5	Prevalence	1	Global	1	Male	197	15-39 years	500	Atrial fibrillation and flutter	2	Percent	2020	0.0001280364160102	0.0002123798416602	6.90646876594e-05
3008	5	Prevalence	1	Global	2	Female	197	15-39 years	500	Atrial fibrillation and flutter	2	Percent	2020	7.80514404932e-05	0.000136667624262	3.66322809163e-05
3009	5	Prevalence	1	Global	3	Both	197	15-39 years	500	Atrial fibrillation and flutter	2	Percent	2020	0.0001030975025607	0.0001726834232848	5.33832727671e-05
3010	5	Prevalence	1	Global	1	Male	197	15-39 years	500	Atrial fibrillation and flutter	3	Rate	2020	12.41018305818	20.59635111886	6.71028454435
3011	5	Prevalence	1	Global	2	Female	197	15-39 years	500	Atrial fibrillation and flutter	3	Rate	2020	7.75329570436	13.574111343	3.63724965268
3012	5	Prevalence	1	Global	3	Both	197	15-39 years	500	Atrial fibrillation and flutter	3	Rate	2020	10.11532733345	16.92024154376	5.228336902
3013	5	Prevalence	1	Global	1	Male	228	55+ years	500	Atrial fibrillation and flutter	1	Number	2019	23377157.0958532	29043200.7991131	19028413.516067
3014	5	Prevalence	1	Global	2	Female	228	55+ years	500	Atrial fibrillation and flutter	1	Number	2019	21149031.4448077	26579579.0275454	17012302.3924425
3015	5	Prevalence	1	Global	3	Both	228	55+ years	500	Atrial fibrillation and flutter	1	Number	2019	44526188.5406609	55774492.0047237	36183926.6899782
3016	5	Prevalence	1	Global	1	Male	228	55+ years	500	Atrial fibrillation and flutter	2	Percent	2019	0.035297123410853	0.0438622359549097	0.0287310682593017
3017	5	Prevalence	1	Global	2	Female	228	55+ years	500	Atrial fibrillation and flutter	2	Percent	2019	0.0284640342386247	0.0357722235437666	0.0228960596408913
3018	5	Prevalence	1	Global	3	Both	228	55+ years	500	Atrial fibrillation and flutter	2	Percent	2019	0.0316843518653185	0.0396880985744352	0.0257484305963977
3019	5	Prevalence	1	Global	1	Male	228	55+ years	500	Atrial fibrillation and flutter	3	Rate	2019	3527.1481512593	4382.04147686616	2871.00921978656
3020	5	Prevalence	1	Global	2	Female	228	55+ years	500	Atrial fibrillation and flutter	3	Rate	2019	2845.4881025696	3576.1389873368	2288.91352217911
3021	5	Prevalence	1	Global	3	Both	228	55+ years	500	Atrial fibrillation and flutter	3	Rate	2019	3166.81164575891	3966.81855343518	2573.48953922857
3022	5	Prevalence	1	Global	1	Male	228	55+ years	500	Atrial fibrillation and flutter	1	Number	2020	24164254.9923648	30086383.3754367	19608510.559008
3023	5	Prevalence	1	Global	2	Female	228	55+ years	500	Atrial fibrillation and flutter	1	Number	2020	21898026.7014069	27644208.830121	17579526.2665752
3024	5	Prevalence	1	Global	3	Both	228	55+ years	500	Atrial fibrillation and flutter	1	Number	2020	46062281.6937717	57648846.8425434	37262329.640983
3025	5	Prevalence	1	Global	1	Male	228	55+ years	500	Atrial fibrillation and flutter	2	Percent	2020	0.0354365392584962	0.0441206257378183	0.0287544721563835
3026	5	Prevalence	1	Global	2	Female	228	55+ years	500	Atrial fibrillation and flutter	2	Percent	2020	0.0286097960965956	0.0361168736669144	0.0229672705373039
3027	5	Prevalence	1	Global	3	Both	228	55+ years	500	Atrial fibrillation and flutter	2	Percent	2020	0.031826235872509	0.0398334461579507	0.0257451847369636
3028	5	Prevalence	1	Global	1	Male	228	55+ years	500	Atrial fibrillation and flutter	3	Rate	2020	3541.15533364344	4409.01476141652	2873.53290108778
3029	5	Prevalence	1	Global	2	Female	228	55+ years	500	Atrial fibrillation and flutter	3	Rate	2020	2860.11030590169	3610.62152547508	2296.06918164324
3030	5	Prevalence	1	Global	3	Both	228	55+ years	500	Atrial fibrillation and flutter	3	Rate	2020	3181.05482719018	3981.2214199371	2573.33135090502
3031	5	Prevalence	1	Global	1	Male	232	65-74 years	500	Atrial fibrillation and flutter	1	Number	2019	8126138.82931581	10390373.7766785	6378102.11806462
3032	5	Prevalence	1	Global	2	Female	232	65-74 years	500	Atrial fibrillation and flutter	1	Number	2019	6322903.54885869	8310355.2956236	4820419.14037931
3033	5	Prevalence	1	Global	3	Both	232	65-74 years	500	Atrial fibrillation and flutter	1	Number	2019	14449042.3781745	18732110.4396963	11260098.5675284
3034	5	Prevalence	1	Global	1	Male	232	65-74 years	500	Atrial fibrillation and flutter	2	Percent	2019	0.0382730801873451	0.0489385937615937	0.0300409983265245
3035	5	Prevalence	1	Global	2	Female	232	65-74 years	500	Atrial fibrillation and flutter	2	Percent	2019	0.026998045075365	0.0354832710124396	0.0205834760083441
3036	5	Prevalence	1	Global	3	Both	232	65-74 years	500	Atrial fibrillation and flutter	2	Percent	2019	0.0323593342285472	0.041951003581106	0.0252183873606442
3037	5	Prevalence	1	Global	1	Male	232	65-74 years	500	Atrial fibrillation and flutter	3	Rate	2019	3826.35284708404	4892.51255949914	3003.25526194635
3038	5	Prevalence	1	Global	2	Female	232	65-74 years	500	Atrial fibrillation and flutter	3	Rate	2019	2699.38204201704	3547.86747487818	2057.93948333814
3039	5	Prevalence	1	Global	3	Both	232	65-74 years	500	Atrial fibrillation and flutter	3	Rate	2019	3235.28383509958	4194.30523606135	2521.24770096736
3040	5	Prevalence	1	Global	1	Male	232	65-74 years	500	Atrial fibrillation and flutter	1	Number	2020	8489057.26026973	10860858.4807037	6666806.81587547
3041	5	Prevalence	1	Global	2	Female	232	65-74 years	500	Atrial fibrillation and flutter	1	Number	2020	6644334.1899571	8758120.06524313	5069781.22472971
3042	5	Prevalence	1	Global	3	Both	232	65-74 years	500	Atrial fibrillation and flutter	1	Number	2020	15133391.4502268	19662497.9128199	11776880.3698631
3043	5	Prevalence	1	Global	1	Male	232	65-74 years	500	Atrial fibrillation and flutter	2	Percent	2020	0.0384111177939441	0.0491445124358477	0.0301668498383481
3044	5	Prevalence	1	Global	2	Female	232	65-74 years	500	Atrial fibrillation and flutter	2	Percent	2020	0.0271741158304654	0.0358171403463498	0.0207346599272644
3045	5	Prevalence	1	Global	3	Both	232	65-74 years	500	Atrial fibrillation and flutter	2	Percent	2020	0.0325089312115251	0.0422352152241292	0.0252992111775189
3046	5	Prevalence	1	Global	1	Male	232	65-74 years	500	Atrial fibrillation and flutter	3	Rate	2020	3840.19397703158	4913.1254560139	3015.86272720518
3047	5	Prevalence	1	Global	2	Female	232	65-74 years	500	Atrial fibrillation and flutter	3	Rate	2020	2717.0130009306	3581.38609538098	2073.14399090354
3048	5	Prevalence	1	Global	3	Both	232	65-74 years	500	Atrial fibrillation and flutter	3	Rate	2020	3250.27389082155	4223.01265414065	2529.37928073756
3049	5	Prevalence	1	Global	1	Male	234	75+ years	500	Atrial fibrillation and flutter	1	Number	2019	10171407.2899211	12982585.7884265	7960481.68068638
3050	5	Prevalence	1	Global	2	Female	234	75+ years	500	Atrial fibrillation and flutter	1	Number	2019	11438639.2189007	14964432.1643825	8787472.86116908
3051	5	Prevalence	1	Global	3	Both	234	75+ years	500	Atrial fibrillation and flutter	1	Number	2019	21610046.5088218	27941242.905521	16821566.9272527
3052	5	Prevalence	1	Global	1	Male	234	75+ years	500	Atrial fibrillation and flutter	2	Percent	2019	0.0877357223277755	0.111982579618776	0.0686648096199542
3053	5	Prevalence	1	Global	2	Female	234	75+ years	500	Atrial fibrillation and flutter	2	Percent	2019	0.071058238380066	0.0929604640978169	0.0545893718648474
3054	5	Prevalence	1	Global	3	Both	234	75+ years	500	Atrial fibrillation and flutter	2	Percent	2019	0.0780405590593039	0.100904873957787	0.0607478498670468
3055	5	Prevalence	1	Global	1	Male	234	75+ years	500	Atrial fibrillation and flutter	3	Rate	2019	8773.21720389513	11197.9632457478	6866.21161080567
3056	5	Prevalence	1	Global	2	Female	234	75+ years	500	Atrial fibrillation and flutter	3	Rate	2019	7105.63052545539	9295.83702645726	5458.73807268614
3057	5	Prevalence	1	Global	3	Both	234	75+ years	500	Atrial fibrillation and flutter	3	Rate	2019	7803.80026980363	10090.1161335188	6074.58889418984
3058	5	Prevalence	1	Global	1	Male	234	75+ years	500	Atrial fibrillation and flutter	1	Number	2020	10475717.6286891	13390809.1648029	8186816.3161918
3059	5	Prevalence	1	Global	2	Female	234	75+ years	500	Atrial fibrillation and flutter	1	Number	2020	11779423.0681314	15464360.180195	9015577.77964408
3060	5	Prevalence	1	Global	3	Both	234	75+ years	500	Atrial fibrillation and flutter	1	Number	2020	22255140.6968205	28833450.810835	17266982.668536
3061	5	Prevalence	1	Global	1	Male	234	75+ years	500	Atrial fibrillation and flutter	2	Percent	2020	0.0882982285743803	0.112867542101644	0.0690053047741593
3062	5	Prevalence	1	Global	2	Female	234	75+ years	500	Atrial fibrillation and flutter	2	Percent	2020	0.0717308931101512	0.0941699623961743	0.0549009649356453
3063	5	Prevalence	1	Global	3	Both	234	75+ years	500	Atrial fibrillation and flutter	2	Percent	2020	0.0786798152891684	0.101936866069781	0.0610448879289611
3064	5	Prevalence	1	Global	1	Male	234	75+ years	500	Atrial fibrillation and flutter	3	Rate	2020	8829.48340355331	11286.4752059542	6900.27751357026
3065	5	Prevalence	1	Global	2	Female	234	75+ years	500	Atrial fibrillation and flutter	3	Rate	2020	7172.90878567026	9416.79778030814	5489.90529412755
3066	5	Prevalence	1	Global	3	Both	234	75+ years	500	Atrial fibrillation and flutter	3	Rate	2020	7867.73969625202	10193.3341430974	6104.30312827207
3067	5	Prevalence	1	Global	1	Male	235	95+ years	500	Atrial fibrillation and flutter	1	Number	2019	187043.599465493	237819.672752397	146500.848409974
3068	5	Prevalence	1	Global	2	Female	235	95+ years	500	Atrial fibrillation and flutter	1	Number	2019	375675.943414832	485359.550129261	286946.828113829
3069	5	Prevalence	1	Global	3	Both	235	95+ years	500	Atrial fibrillation and flutter	1	Number	2019	562719.542880325	724073.19224323	435704.294545572
3070	5	Prevalence	1	Global	1	Male	235	95+ years	500	Atrial fibrillation and flutter	2	Percent	2019	0.135670972147249	0.172501184079281	0.106263520921918
3071	5	Prevalence	1	Global	2	Female	235	95+ years	500	Atrial fibrillation and flutter	2	Percent	2019	0.105132304510056	0.135827051258118	0.0803016244805014
3072	5	Prevalence	1	Global	3	Both	235	95+ years	500	Atrial fibrillation and flutter	2	Percent	2019	0.113634354423329	0.146217912973872	0.0879852279122847
3073	5	Prevalence	1	Global	1	Male	235	95+ years	500	Atrial fibrillation and flutter	3	Rate	2019	13567.0745411698	17250.0809266324	10626.3349101631
3074	5	Prevalence	1	Global	2	Female	235	95+ years	500	Atrial fibrillation and flutter	3	Rate	2019	10513.221461393	13582.6968118543	8030.15365898417
3075	5	Prevalence	1	Global	3	Both	235	95+ years	500	Atrial fibrillation and flutter	3	Rate	2019	11363.4231448087	14621.7599430736	8798.50776034739
3076	5	Prevalence	1	Global	1	Male	235	95+ years	500	Atrial fibrillation and flutter	1	Number	2020	198469.477430286	252770.880023437	155675.955495674
3077	5	Prevalence	1	Global	2	Female	235	95+ years	500	Atrial fibrillation and flutter	1	Number	2020	399290.738032347	518044.983842529	304038.124517872
3078	5	Prevalence	1	Global	3	Both	235	95+ years	500	Atrial fibrillation and flutter	1	Number	2020	597760.215462632	770122.707352251	459994.072282297
3079	5	Prevalence	1	Global	1	Male	235	95+ years	500	Atrial fibrillation and flutter	2	Percent	2020	0.13618320998174	0.173443126943019	0.106819729887302
3080	5	Prevalence	1	Global	2	Female	235	95+ years	500	Atrial fibrillation and flutter	2	Percent	2020	0.105894588633855	0.137388993522828	0.0806329550884769
3081	5	Prevalence	1	Global	3	Both	235	95+ years	500	Atrial fibrillation and flutter	2	Percent	2020	0.114337901352623	0.147307070943748	0.0879863888869343
3082	5	Prevalence	1	Global	1	Male	235	95+ years	500	Atrial fibrillation and flutter	3	Rate	2020	13618.2991146895	17344.2762897967	10681.9534890439
3083	5	Prevalence	1	Global	2	Female	235	95+ years	500	Atrial fibrillation and flutter	3	Rate	2020	10589.4500607439	13738.8898942477	8063.28880056168
3084	5	Prevalence	1	Global	3	Both	235	95+ years	500	Atrial fibrillation and flutter	3	Rate	2020	11433.7781595101	14730.6762204842	8798.62868273174
3085	5	Prevalence	1	Global	1	Male	238	12-23 months	500	Atrial fibrillation and flutter	1	Number	2019	0	0	0
3086	5	Prevalence	1	Global	2	Female	238	12-23 months	500	Atrial fibrillation and flutter	1	Number	2019	0	0	0
3087	5	Prevalence	1	Global	3	Both	238	12-23 months	500	Atrial fibrillation and flutter	1	Number	2019	0	0	0
3088	5	Prevalence	1	Global	1	Male	238	12-23 months	500	Atrial fibrillation and flutter	2	Percent	2019	0	0	0
3089	5	Prevalence	1	Global	2	Female	238	12-23 months	500	Atrial fibrillation and flutter	2	Percent	2019	0	0	0
3090	5	Prevalence	1	Global	3	Both	238	12-23 months	500	Atrial fibrillation and flutter	2	Percent	2019	0	0	0
3091	5	Prevalence	1	Global	1	Male	238	12-23 months	500	Atrial fibrillation and flutter	3	Rate	2019	0	0	0
3092	5	Prevalence	1	Global	2	Female	238	12-23 months	500	Atrial fibrillation and flutter	3	Rate	2019	0	0	0
3093	5	Prevalence	1	Global	3	Both	238	12-23 months	500	Atrial fibrillation and flutter	3	Rate	2019	0	0	0
3094	5	Prevalence	1	Global	1	Male	238	12-23 months	500	Atrial fibrillation and flutter	1	Number	2020	0	0	0
3095	5	Prevalence	1	Global	2	Female	238	12-23 months	500	Atrial fibrillation and flutter	1	Number	2020	0	0	0
3096	5	Prevalence	1	Global	3	Both	238	12-23 months	500	Atrial fibrillation and flutter	1	Number	2020	0	0	0
3097	5	Prevalence	1	Global	1	Male	238	12-23 months	500	Atrial fibrillation and flutter	2	Percent	2020	0	0	0
3098	5	Prevalence	1	Global	2	Female	238	12-23 months	500	Atrial fibrillation and flutter	2	Percent	2020	0	0	0
3099	5	Prevalence	1	Global	3	Both	238	12-23 months	500	Atrial fibrillation and flutter	2	Percent	2020	0	0	0
3100	5	Prevalence	1	Global	1	Male	238	12-23 months	500	Atrial fibrillation and flutter	3	Rate	2020	0	0	0
3101	5	Prevalence	1	Global	2	Female	238	12-23 months	500	Atrial fibrillation and flutter	3	Rate	2020	0	0	0
3102	5	Prevalence	1	Global	3	Both	238	12-23 months	500	Atrial fibrillation and flutter	3	Rate	2020	0	0	0
3103	5	Prevalence	1	Global	1	Male	243	75-84 years	500	Atrial fibrillation and flutter	1	Number	2019	7339649.4496052	9396646.1953345	5687167.06712035
3104	5	Prevalence	1	Global	2	Female	243	75-84 years	500	Atrial fibrillation and flutter	1	Number	2019	7307675.1464161	9484877.35183378	5491581.19732251
3105	5	Prevalence	1	Global	3	Both	243	75-84 years	500	Atrial fibrillation and flutter	1	Number	2019	14647324.5960213	18852876.6232629	11202062.2500721
3106	5	Prevalence	1	Global	1	Male	243	75-84 years	500	Atrial fibrillation and flutter	2	Percent	2019	0.0791017358225858	0.101268953238967	0.061293560813961
3107	5	Prevalence	1	Global	2	Female	243	75-84 years	500	Atrial fibrillation and flutter	2	Percent	2019	0.0613725076298815	0.0796568547058713	0.0461201360444039
3108	5	Prevalence	1	Global	3	Both	243	75-84 years	500	Atrial fibrillation and flutter	2	Percent	2019	0.069137368451552	0.088987752323557	0.0528755659181626
3109	5	Prevalence	1	Global	1	Male	243	75-84 years	500	Atrial fibrillation and flutter	3	Rate	2019	7909.79403226285	10126.5784571142	6128.94668020011
3110	5	Prevalence	1	Global	2	Female	243	75-84 years	500	Atrial fibrillation and flutter	3	Rate	2019	6137.0385873133	7965.46878971288	4611.86971753403
3111	5	Prevalence	1	Global	3	Both	243	75-84 years	500	Atrial fibrillation and flutter	3	Rate	2019	6913.45721163897	8898.45479949567	5287.31220096168
3112	5	Prevalence	1	Global	1	Male	243	75-84 years	500	Atrial fibrillation and flutter	1	Number	2020	7527169.86883569	9645457.94062432	5839944.15308664
3113	5	Prevalence	1	Global	2	Female	243	75-84 years	500	Atrial fibrillation and flutter	1	Number	2020	7487175.47008276	9752416.57275794	5595104.09240328
3114	5	Prevalence	1	Global	3	Both	243	75-84 years	500	Atrial fibrillation and flutter	1	Number	2020	15014345.3389184	19360859.7389786	11457283.9349056
3115	5	Prevalence	1	Global	1	Male	243	75-84 years	500	Atrial fibrillation and flutter	2	Percent	2020	0.0795226237080483	0.101900851555859	0.0616979466471714
3116	5	Prevalence	1	Global	2	Female	243	75-84 years	500	Atrial fibrillation and flutter	2	Percent	2020	0.0619077727163315	0.0806377144208425	0.046263017599412
3117	5	Prevalence	1	Global	3	Both	243	75-84 years	500	Atrial fibrillation and flutter	2	Percent	2020	0.0696413569123405	0.0898006983680036	0.0531428028969534
3118	5	Prevalence	1	Global	1	Male	243	75-84 years	500	Atrial fibrillation and flutter	3	Rate	2020	7951.89909940492	10189.714015749	6169.4697290906
3119	5	Prevalence	1	Global	2	Female	243	75-84 years	500	Atrial fibrillation and flutter	3	Rate	2020	6190.5787959409	8063.53523912143	4626.16815832834
3120	5	Prevalence	1	Global	3	Both	243	75-84 years	500	Atrial fibrillation and flutter	3	Rate	2020	6963.87076521146	8979.84707839048	5314.05418231597
3121	5	Prevalence	1	Global	1	Male	284	20-54 years	500	Atrial fibrillation and flutter	1	Number	2019	2887746.61890376	3872224.92711817	2061629.65479381
3122	5	Prevalence	1	Global	2	Female	284	20-54 years	500	Atrial fibrillation and flutter	1	Number	2019	1801071.73182645	2488911.19776621	1236347.41146888
3123	5	Prevalence	1	Global	3	Both	284	20-54 years	500	Atrial fibrillation and flutter	1	Number	2019	4688818.35073021	6355118.4935879	3309911.86900642
3124	5	Prevalence	1	Global	1	Male	284	20-54 years	500	Atrial fibrillation and flutter	2	Percent	2019	0.0015666518058953	0.0020992697540148	0.0011179877961183
3125	5	Prevalence	1	Global	2	Female	284	20-54 years	500	Atrial fibrillation and flutter	2	Percent	2019	0.0009785166661223	0.0013526223476597	0.0006718157368793
3126	5	Prevalence	1	Global	3	Both	284	20-54 years	500	Atrial fibrillation and flutter	2	Percent	2019	0.0012727945874524	0.0017240612195353	0.0008981473746891
3127	5	Prevalence	1	Global	1	Male	284	20-54 years	500	Atrial fibrillation and flutter	3	Rate	2019	153.97983756471	206.4739895767	109.92979691697
3128	5	Prevalence	1	Global	2	Female	284	20-54 years	500	Atrial fibrillation and flutter	3	Rate	2019	97.56569321717	134.82658245921	66.97406334555
3129	5	Prevalence	1	Global	3	Both	284	20-54 years	500	Atrial fibrillation and flutter	3	Rate	2019	125.99558034855	170.77156393971	88.94229540222
3130	5	Prevalence	1	Global	1	Male	284	20-54 years	500	Atrial fibrillation and flutter	1	Number	2020	2907575.00606737	3912699.30203783	2070354.14870352
3131	5	Prevalence	1	Global	2	Female	284	20-54 years	500	Atrial fibrillation and flutter	1	Number	2020	1818395.89788268	2520276.77580537	1240492.12470333
3132	5	Prevalence	1	Global	3	Both	284	20-54 years	500	Atrial fibrillation and flutter	1	Number	2020	4725970.90395004	6423368.72626703	3315036.23314954
3133	5	Prevalence	1	Global	1	Male	284	20-54 years	500	Atrial fibrillation and flutter	2	Percent	2020	0.0015658218404078	0.0021020393814845	0.0011150098416346
3134	5	Prevalence	1	Global	2	Female	284	20-54 years	500	Atrial fibrillation and flutter	2	Percent	2020	0.000981816770475	0.0013611897360667	0.0006698435584011
3135	5	Prevalence	1	Global	3	Both	284	20-54 years	500	Atrial fibrillation and flutter	2	Percent	2020	0.001274198574626	0.0017307849147488	0.0008935650279866
3136	5	Prevalence	1	Global	1	Male	284	20-54 years	500	Atrial fibrillation and flutter	3	Rate	2020	153.94710595025	207.1653294396	109.61885035464
3137	5	Prevalence	1	Global	2	Female	284	20-54 years	500	Atrial fibrillation and flutter	3	Rate	2020	97.90789758746	135.69927249887	66.79182242158
3138	5	Prevalence	1	Global	3	Both	284	20-54 years	500	Atrial fibrillation and flutter	3	Rate	2020	126.16262003419	171.47567016848	88.49687507235
3139	5	Prevalence	1	Global	1	Male	388	1-5 months	500	Atrial fibrillation and flutter	1	Number	2019	0	0	0
3140	5	Prevalence	1	Global	2	Female	388	1-5 months	500	Atrial fibrillation and flutter	1	Number	2019	0	0	0
3141	5	Prevalence	1	Global	3	Both	388	1-5 months	500	Atrial fibrillation and flutter	1	Number	2019	0	0	0
3142	5	Prevalence	1	Global	1	Male	388	1-5 months	500	Atrial fibrillation and flutter	2	Percent	2019	0	0	0
3143	5	Prevalence	1	Global	2	Female	388	1-5 months	500	Atrial fibrillation and flutter	2	Percent	2019	0	0	0
3144	5	Prevalence	1	Global	3	Both	388	1-5 months	500	Atrial fibrillation and flutter	2	Percent	2019	0	0	0
3145	5	Prevalence	1	Global	1	Male	388	1-5 months	500	Atrial fibrillation and flutter	3	Rate	2019	0	0	0
3146	5	Prevalence	1	Global	2	Female	388	1-5 months	500	Atrial fibrillation and flutter	3	Rate	2019	0	0	0
3147	5	Prevalence	1	Global	3	Both	388	1-5 months	500	Atrial fibrillation and flutter	3	Rate	2019	0	0	0
3148	5	Prevalence	1	Global	1	Male	388	1-5 months	500	Atrial fibrillation and flutter	1	Number	2020	0	0	0
3149	5	Prevalence	1	Global	2	Female	388	1-5 months	500	Atrial fibrillation and flutter	1	Number	2020	0	0	0
3150	5	Prevalence	1	Global	3	Both	388	1-5 months	500	Atrial fibrillation and flutter	1	Number	2020	0	0	0
3151	5	Prevalence	1	Global	1	Male	388	1-5 months	500	Atrial fibrillation and flutter	2	Percent	2020	0	0	0
3152	5	Prevalence	1	Global	2	Female	388	1-5 months	500	Atrial fibrillation and flutter	2	Percent	2020	0	0	0
3153	5	Prevalence	1	Global	3	Both	388	1-5 months	500	Atrial fibrillation and flutter	2	Percent	2020	0	0	0
3154	5	Prevalence	1	Global	1	Male	388	1-5 months	500	Atrial fibrillation and flutter	3	Rate	2020	0	0	0
3155	5	Prevalence	1	Global	2	Female	388	1-5 months	500	Atrial fibrillation and flutter	3	Rate	2020	0	0	0
3156	5	Prevalence	1	Global	3	Both	388	1-5 months	500	Atrial fibrillation and flutter	3	Rate	2020	0	0	0
3157	5	Prevalence	1	Global	1	Male	389	6-11 months	500	Atrial fibrillation and flutter	1	Number	2019	0	0	0
3158	5	Prevalence	1	Global	2	Female	389	6-11 months	500	Atrial fibrillation and flutter	1	Number	2019	0	0	0
3159	5	Prevalence	1	Global	3	Both	389	6-11 months	500	Atrial fibrillation and flutter	1	Number	2019	0	0	0
3160	5	Prevalence	1	Global	1	Male	389	6-11 months	500	Atrial fibrillation and flutter	2	Percent	2019	0	0	0
3161	5	Prevalence	1	Global	2	Female	389	6-11 months	500	Atrial fibrillation and flutter	2	Percent	2019	0	0	0
3162	5	Prevalence	1	Global	3	Both	389	6-11 months	500	Atrial fibrillation and flutter	2	Percent	2019	0	0	0
3163	5	Prevalence	1	Global	1	Male	389	6-11 months	500	Atrial fibrillation and flutter	3	Rate	2019	0	0	0
3164	5	Prevalence	1	Global	2	Female	389	6-11 months	500	Atrial fibrillation and flutter	3	Rate	2019	0	0	0
3165	5	Prevalence	1	Global	3	Both	389	6-11 months	500	Atrial fibrillation and flutter	3	Rate	2019	0	0	0
3166	5	Prevalence	1	Global	1	Male	389	6-11 months	500	Atrial fibrillation and flutter	1	Number	2020	0	0	0
3167	5	Prevalence	1	Global	2	Female	389	6-11 months	500	Atrial fibrillation and flutter	1	Number	2020	0	0	0
3168	5	Prevalence	1	Global	3	Both	389	6-11 months	500	Atrial fibrillation and flutter	1	Number	2020	0	0	0
3169	5	Prevalence	1	Global	1	Male	389	6-11 months	500	Atrial fibrillation and flutter	2	Percent	2020	0	0	0
3170	5	Prevalence	1	Global	2	Female	389	6-11 months	500	Atrial fibrillation and flutter	2	Percent	2020	0	0	0
3171	5	Prevalence	1	Global	3	Both	389	6-11 months	500	Atrial fibrillation and flutter	2	Percent	2020	0	0	0
3172	5	Prevalence	1	Global	1	Male	389	6-11 months	500	Atrial fibrillation and flutter	3	Rate	2020	0	0	0
3173	5	Prevalence	1	Global	2	Female	389	6-11 months	500	Atrial fibrillation and flutter	3	Rate	2020	0	0	0
3174	5	Prevalence	1	Global	3	Both	389	6-11 months	500	Atrial fibrillation and flutter	3	Rate	2020	0	0	0
3175	5	Prevalence	1	Global	1	Male	420	<70 years	500	Atrial fibrillation and flutter	1	Number	2019	11831963.4368534	15017274.7204505	9341482.8204484
3176	5	Prevalence	1	Global	2	Female	420	<70 years	500	Atrial fibrillation and flutter	1	Number	2019	8074223.60765118	10433158.795346	6209665.94559017
3177	5	Prevalence	1	Global	3	Both	420	<70 years	500	Atrial fibrillation and flutter	1	Number	2019	19906187.0445045	25508861.9092839	15587636.6598541
3178	5	Prevalence	1	Global	1	Male	420	<70 years	500	Atrial fibrillation and flutter	2	Percent	2019	0.0033715200008468	0.0042685746747704	0.0026584692554636
3179	5	Prevalence	1	Global	2	Female	420	<70 years	500	Atrial fibrillation and flutter	2	Percent	2019	0.0023047515574579	0.0029754002748804	0.0017709683239936
3180	5	Prevalence	1	Global	3	Both	420	<70 years	500	Atrial fibrillation and flutter	2	Percent	2019	0.0028385987194361	0.0036343252110421	0.0022186062188135
3181	5	Prevalence	1	Global	1	Male	420	<70 years	500	Atrial fibrillation and flutter	3	Rate	2019	321.22215551771	407.69914321065	253.60890128935
3182	5	Prevalence	1	Global	2	Female	420	<70 years	500	Atrial fibrillation and flutter	3	Rate	2019	224.44476210574	290.01771038566	172.61436685917
3183	5	Prevalence	1	Global	3	Both	420	<70 years	500	Atrial fibrillation and flutter	3	Rate	2019	273.40501378286	350.3559333739	214.09112685928
3184	5	Prevalence	1	Global	1	Male	420	<70 years	500	Atrial fibrillation and flutter	1	Number	2020	12124334.4919932	15434769.3040221	9563635.04789628
3185	5	Prevalence	1	Global	2	Female	420	<70 years	500	Atrial fibrillation and flutter	1	Number	2020	8307955.31415383	10796429.2606759	6374112.98025644
3186	5	Prevalence	1	Global	3	Both	420	<70 years	500	Atrial fibrillation and flutter	1	Number	2020	20432289.8061471	26246947.5673752	15968389.5593708
3187	5	Prevalence	1	Global	1	Male	420	<70 years	500	Atrial fibrillation and flutter	2	Percent	2020	0.0034226297480274	0.0043458712679024	0.0026973707817807
3188	5	Prevalence	1	Global	2	Female	420	<70 years	500	Atrial fibrillation and flutter	2	Percent	2020	0.00234975129022	0.0030493608685254	0.0018003728381563
3189	5	Prevalence	1	Global	3	Both	420	<70 years	500	Atrial fibrillation and flutter	2	Percent	2020	0.0028867001436247	0.003700275977324	0.0022526497016412
3190	5	Prevalence	1	Global	1	Male	420	<70 years	500	Atrial fibrillation and flutter	3	Rate	2020	326.34979068435	415.45651309401	257.42363823133
3191	5	Prevalence	1	Global	2	Female	420	<70 years	500	Atrial fibrillation and flutter	3	Rate	2020	228.97545608695	297.56025647636	175.67685087538
3192	5	Prevalence	1	Global	3	Both	420	<70 years	500	Atrial fibrillation and flutter	3	Rate	2020	278.23822631212	357.41976090495	217.45073264983
4051	5	Prevalence	1	Global	1	Male	1	<5 years	500	Atrial fibrillation and flutter	1	Number	2019	0	0	0
4052	5	Prevalence	1	Global	2	Female	1	<5 years	500	Atrial fibrillation and flutter	1	Number	2019	0	0	0
4053	5	Prevalence	1	Global	3	Both	1	<5 years	500	Atrial fibrillation and flutter	1	Number	2019	0	0	0
4054	5	Prevalence	1	Global	1	Male	1	<5 years	500	Atrial fibrillation and flutter	2	Percent	2019	0	0	0
4055	5	Prevalence	1	Global	2	Female	1	<5 years	500	Atrial fibrillation and flutter	2	Percent	2019	0	0	0
4056	5	Prevalence	1	Global	3	Both	1	<5 years	500	Atrial fibrillation and flutter	2	Percent	2019	0	0	0
4057	5	Prevalence	1	Global	1	Male	1	<5 years	500	Atrial fibrillation and flutter	3	Rate	2019	0	0	0
4058	5	Prevalence	1	Global	2	Female	1	<5 years	500	Atrial fibrillation and flutter	3	Rate	2019	0	0	0
4059	5	Prevalence	1	Global	3	Both	1	<5 years	500	Atrial fibrillation and flutter	3	Rate	2019	0	0	0
4060	5	Prevalence	1	Global	1	Male	1	<5 years	500	Atrial fibrillation and flutter	1	Number	2020	0	0	0
4061	5	Prevalence	1	Global	2	Female	1	<5 years	500	Atrial fibrillation and flutter	1	Number	2020	0	0	0
4062	5	Prevalence	1	Global	3	Both	1	<5 years	500	Atrial fibrillation and flutter	1	Number	2020	0	0	0
4063	5	Prevalence	1	Global	1	Male	1	<5 years	500	Atrial fibrillation and flutter	2	Percent	2020	0	0	0
4064	5	Prevalence	1	Global	2	Female	1	<5 years	500	Atrial fibrillation and flutter	2	Percent	2020	0	0	0
4065	5	Prevalence	1	Global	3	Both	1	<5 years	500	Atrial fibrillation and flutter	2	Percent	2020	0	0	0
4066	5	Prevalence	1	Global	1	Male	1	<5 years	500	Atrial fibrillation and flutter	3	Rate	2020	0	0	0
4067	5	Prevalence	1	Global	2	Female	1	<5 years	500	Atrial fibrillation and flutter	3	Rate	2020	0	0	0
4068	5	Prevalence	1	Global	3	Both	1	<5 years	500	Atrial fibrillation and flutter	3	Rate	2020	0	0	0
4069	5	Prevalence	1	Global	1	Male	6	5-9 years	500	Atrial fibrillation and flutter	1	Number	2019	0	0	0
4070	5	Prevalence	1	Global	2	Female	6	5-9 years	500	Atrial fibrillation and flutter	1	Number	2019	0	0	0
4071	5	Prevalence	1	Global	3	Both	6	5-9 years	500	Atrial fibrillation and flutter	1	Number	2019	0	0	0
4072	5	Prevalence	1	Global	1	Male	6	5-9 years	500	Atrial fibrillation and flutter	2	Percent	2019	0	0	0
4073	5	Prevalence	1	Global	2	Female	6	5-9 years	500	Atrial fibrillation and flutter	2	Percent	2019	0	0	0
4074	5	Prevalence	1	Global	3	Both	6	5-9 years	500	Atrial fibrillation and flutter	2	Percent	2019	0	0	0
4075	5	Prevalence	1	Global	1	Male	6	5-9 years	500	Atrial fibrillation and flutter	3	Rate	2019	0	0	0
4076	5	Prevalence	1	Global	2	Female	6	5-9 years	500	Atrial fibrillation and flutter	3	Rate	2019	0	0	0
4077	5	Prevalence	1	Global	3	Both	6	5-9 years	500	Atrial fibrillation and flutter	3	Rate	2019	0	0	0
4078	5	Prevalence	1	Global	1	Male	6	5-9 years	500	Atrial fibrillation and flutter	1	Number	2020	0	0	0
4079	5	Prevalence	1	Global	2	Female	6	5-9 years	500	Atrial fibrillation and flutter	1	Number	2020	0	0	0
4080	5	Prevalence	1	Global	3	Both	6	5-9 years	500	Atrial fibrillation and flutter	1	Number	2020	0	0	0
4081	5	Prevalence	1	Global	1	Male	6	5-9 years	500	Atrial fibrillation and flutter	2	Percent	2020	0	0	0
4082	5	Prevalence	1	Global	2	Female	6	5-9 years	500	Atrial fibrillation and flutter	2	Percent	2020	0	0	0
4083	5	Prevalence	1	Global	3	Both	6	5-9 years	500	Atrial fibrillation and flutter	2	Percent	2020	0	0	0
4084	5	Prevalence	1	Global	1	Male	6	5-9 years	500	Atrial fibrillation and flutter	3	Rate	2020	0	0	0
4085	5	Prevalence	1	Global	2	Female	6	5-9 years	500	Atrial fibrillation and flutter	3	Rate	2020	0	0	0
4086	5	Prevalence	1	Global	3	Both	6	5-9 years	500	Atrial fibrillation and flutter	3	Rate	2020	0	0	0
4087	5	Prevalence	1	Global	1	Male	7	10-14 years	500	Atrial fibrillation and flutter	1	Number	2019	0	0	0
4088	5	Prevalence	1	Global	2	Female	7	10-14 years	500	Atrial fibrillation and flutter	1	Number	2019	0	0	0
4089	5	Prevalence	1	Global	3	Both	7	10-14 years	500	Atrial fibrillation and flutter	1	Number	2019	0	0	0
4090	5	Prevalence	1	Global	1	Male	7	10-14 years	500	Atrial fibrillation and flutter	2	Percent	2019	0	0	0
4091	5	Prevalence	1	Global	2	Female	7	10-14 years	500	Atrial fibrillation and flutter	2	Percent	2019	0	0	0
4092	5	Prevalence	1	Global	3	Both	7	10-14 years	500	Atrial fibrillation and flutter	2	Percent	2019	0	0	0
4093	5	Prevalence	1	Global	1	Male	7	10-14 years	500	Atrial fibrillation and flutter	3	Rate	2019	0	0	0
4094	5	Prevalence	1	Global	2	Female	7	10-14 years	500	Atrial fibrillation and flutter	3	Rate	2019	0	0	0
4095	5	Prevalence	1	Global	3	Both	7	10-14 years	500	Atrial fibrillation and flutter	3	Rate	2019	0	0	0
4096	5	Prevalence	1	Global	1	Male	7	10-14 years	500	Atrial fibrillation and flutter	1	Number	2020	0	0	0
4097	5	Prevalence	1	Global	2	Female	7	10-14 years	500	Atrial fibrillation and flutter	1	Number	2020	0	0	0
4098	5	Prevalence	1	Global	3	Both	7	10-14 years	500	Atrial fibrillation and flutter	1	Number	2020	0	0	0
4099	5	Prevalence	1	Global	1	Male	7	10-14 years	500	Atrial fibrillation and flutter	2	Percent	2020	0	0	0
4100	5	Prevalence	1	Global	2	Female	7	10-14 years	500	Atrial fibrillation and flutter	2	Percent	2020	0	0	0
4101	5	Prevalence	1	Global	3	Both	7	10-14 years	500	Atrial fibrillation and flutter	2	Percent	2020	0	0	0
4102	5	Prevalence	1	Global	1	Male	7	10-14 years	500	Atrial fibrillation and flutter	3	Rate	2020	0	0	0
4103	5	Prevalence	1	Global	2	Female	7	10-14 years	500	Atrial fibrillation and flutter	3	Rate	2020	0	0	0
4104	5	Prevalence	1	Global	3	Both	7	10-14 years	500	Atrial fibrillation and flutter	3	Rate	2020	0	0	0
4105	5	Prevalence	1	Global	1	Male	8	15-19 years	500	Atrial fibrillation and flutter	1	Number	2019	0	0	0
4106	5	Prevalence	1	Global	2	Female	8	15-19 years	500	Atrial fibrillation and flutter	1	Number	2019	0	0	0
4107	5	Prevalence	1	Global	3	Both	8	15-19 years	500	Atrial fibrillation and flutter	1	Number	2019	0	0	0
4108	5	Prevalence	1	Global	1	Male	8	15-19 years	500	Atrial fibrillation and flutter	2	Percent	2019	0	0	0
4109	5	Prevalence	1	Global	2	Female	8	15-19 years	500	Atrial fibrillation and flutter	2	Percent	2019	0	0	0
4110	5	Prevalence	1	Global	3	Both	8	15-19 years	500	Atrial fibrillation and flutter	2	Percent	2019	0	0	0
4111	5	Prevalence	1	Global	1	Male	8	15-19 years	500	Atrial fibrillation and flutter	3	Rate	2019	0	0	0
4112	5	Prevalence	1	Global	2	Female	8	15-19 years	500	Atrial fibrillation and flutter	3	Rate	2019	0	0	0
4113	5	Prevalence	1	Global	3	Both	8	15-19 years	500	Atrial fibrillation and flutter	3	Rate	2019	0	0	0
4114	5	Prevalence	1	Global	1	Male	8	15-19 years	500	Atrial fibrillation and flutter	1	Number	2020	0	0	0
4115	5	Prevalence	1	Global	2	Female	8	15-19 years	500	Atrial fibrillation and flutter	1	Number	2020	0	0	0
4116	5	Prevalence	1	Global	3	Both	8	15-19 years	500	Atrial fibrillation and flutter	1	Number	2020	0	0	0
4117	5	Prevalence	1	Global	1	Male	8	15-19 years	500	Atrial fibrillation and flutter	2	Percent	2020	0	0	0
4118	5	Prevalence	1	Global	2	Female	8	15-19 years	500	Atrial fibrillation and flutter	2	Percent	2020	0	0	0
4119	5	Prevalence	1	Global	3	Both	8	15-19 years	500	Atrial fibrillation and flutter	2	Percent	2020	0	0	0
4120	5	Prevalence	1	Global	1	Male	8	15-19 years	500	Atrial fibrillation and flutter	3	Rate	2020	0	0	0
4121	5	Prevalence	1	Global	2	Female	8	15-19 years	500	Atrial fibrillation and flutter	3	Rate	2020	0	0	0
4122	5	Prevalence	1	Global	3	Both	8	15-19 years	500	Atrial fibrillation and flutter	3	Rate	2020	0	0	0
4123	5	Prevalence	1	Global	1	Male	9	20-24 years	500	Atrial fibrillation and flutter	1	Number	2019	0	0	0
4124	5	Prevalence	1	Global	2	Female	9	20-24 years	500	Atrial fibrillation and flutter	1	Number	2019	0	0	0
4125	5	Prevalence	1	Global	3	Both	9	20-24 years	500	Atrial fibrillation and flutter	1	Number	2019	0	0	0
4126	5	Prevalence	1	Global	1	Male	9	20-24 years	500	Atrial fibrillation and flutter	2	Percent	2019	0	0	0
4127	5	Prevalence	1	Global	2	Female	9	20-24 years	500	Atrial fibrillation and flutter	2	Percent	2019	0	0	0
4128	5	Prevalence	1	Global	3	Both	9	20-24 years	500	Atrial fibrillation and flutter	2	Percent	2019	0	0	0
4129	5	Prevalence	1	Global	1	Male	9	20-24 years	500	Atrial fibrillation and flutter	3	Rate	2019	0	0	0
4130	5	Prevalence	1	Global	2	Female	9	20-24 years	500	Atrial fibrillation and flutter	3	Rate	2019	0	0	0
4131	5	Prevalence	1	Global	3	Both	9	20-24 years	500	Atrial fibrillation and flutter	3	Rate	2019	0	0	0
4132	5	Prevalence	1	Global	1	Male	9	20-24 years	500	Atrial fibrillation and flutter	1	Number	2020	0	0	0
4133	5	Prevalence	1	Global	2	Female	9	20-24 years	500	Atrial fibrillation and flutter	1	Number	2020	0	0	0
4134	5	Prevalence	1	Global	3	Both	9	20-24 years	500	Atrial fibrillation and flutter	1	Number	2020	0	0	0
4135	5	Prevalence	1	Global	1	Male	9	20-24 years	500	Atrial fibrillation and flutter	2	Percent	2020	0	0	0
4136	5	Prevalence	1	Global	2	Female	9	20-24 years	500	Atrial fibrillation and flutter	2	Percent	2020	0	0	0
4137	5	Prevalence	1	Global	3	Both	9	20-24 years	500	Atrial fibrillation and flutter	2	Percent	2020	0	0	0
4138	5	Prevalence	1	Global	1	Male	9	20-24 years	500	Atrial fibrillation and flutter	3	Rate	2020	0	0	0
4139	5	Prevalence	1	Global	2	Female	9	20-24 years	500	Atrial fibrillation and flutter	3	Rate	2020	0	0	0
4140	5	Prevalence	1	Global	3	Both	9	20-24 years	500	Atrial fibrillation and flutter	3	Rate	2020	0	0	0
4141	5	Prevalence	1	Global	1	Male	10	25-29 years	500	Atrial fibrillation and flutter	1	Number	2019	0	0	0
4142	5	Prevalence	1	Global	2	Female	10	25-29 years	500	Atrial fibrillation and flutter	1	Number	2019	0	0	0
4143	5	Prevalence	1	Global	3	Both	10	25-29 years	500	Atrial fibrillation and flutter	1	Number	2019	0	0	0
4144	5	Prevalence	1	Global	1	Male	10	25-29 years	500	Atrial fibrillation and flutter	2	Percent	2019	0	0	0
4145	5	Prevalence	1	Global	2	Female	10	25-29 years	500	Atrial fibrillation and flutter	2	Percent	2019	0	0	0
4146	5	Prevalence	1	Global	3	Both	10	25-29 years	500	Atrial fibrillation and flutter	2	Percent	2019	0	0	0
4147	5	Prevalence	1	Global	1	Male	10	25-29 years	500	Atrial fibrillation and flutter	3	Rate	2019	0	0	0
4148	5	Prevalence	1	Global	2	Female	10	25-29 years	500	Atrial fibrillation and flutter	3	Rate	2019	0	0	0
4149	5	Prevalence	1	Global	3	Both	10	25-29 years	500	Atrial fibrillation and flutter	3	Rate	2019	0	0	0
4150	5	Prevalence	1	Global	1	Male	10	25-29 years	500	Atrial fibrillation and flutter	1	Number	2020	0	0	0
4151	5	Prevalence	1	Global	2	Female	10	25-29 years	500	Atrial fibrillation and flutter	1	Number	2020	0	0	0
4152	5	Prevalence	1	Global	3	Both	10	25-29 years	500	Atrial fibrillation and flutter	1	Number	2020	0	0	0
4153	5	Prevalence	1	Global	1	Male	10	25-29 years	500	Atrial fibrillation and flutter	2	Percent	2020	0	0	0
4154	5	Prevalence	1	Global	2	Female	10	25-29 years	500	Atrial fibrillation and flutter	2	Percent	2020	0	0	0
4155	5	Prevalence	1	Global	3	Both	10	25-29 years	500	Atrial fibrillation and flutter	2	Percent	2020	0	0	0
4156	5	Prevalence	1	Global	1	Male	10	25-29 years	500	Atrial fibrillation and flutter	3	Rate	2020	0	0	0
4157	5	Prevalence	1	Global	2	Female	10	25-29 years	500	Atrial fibrillation and flutter	3	Rate	2020	0	0	0
4158	5	Prevalence	1	Global	3	Both	10	25-29 years	500	Atrial fibrillation and flutter	3	Rate	2020	0	0	0
4159	5	Prevalence	1	Global	1	Male	11	30-34 years	500	Atrial fibrillation and flutter	1	Number	2019	25078.0023619792	41408.5793027683	13605.117787202
4160	5	Prevalence	1	Global	2	Female	11	30-34 years	500	Atrial fibrillation and flutter	1	Number	2019	15484.0483271053	27126.5308122562	7263.37563958981
4161	5	Prevalence	1	Global	3	Both	11	30-34 years	500	Atrial fibrillation and flutter	1	Number	2019	40562.0506890845	67991.9597345927	21207.7406962072
4162	5	Prevalence	1	Global	1	Male	11	30-34 years	500	Atrial fibrillation and flutter	2	Percent	2019	8.4508862442e-05	0.0001400684743129	4.59161581438e-05
4163	5	Prevalence	1	Global	2	Female	11	30-34 years	500	Atrial fibrillation and flutter	2	Percent	2019	5.22853331631e-05	9.15678268792e-05	2.45397443248e-05
4164	5	Prevalence	1	Global	3	Both	11	30-34 years	500	Atrial fibrillation and flutter	2	Percent	2019	6.84133475408e-05	0.0001148334360977	3.58415144613e-05
4165	5	Prevalence	1	Global	1	Male	11	30-34 years	500	Atrial fibrillation and flutter	3	Rate	2019	8.30065390347	13.70596750352	4.50320453908
4166	5	Prevalence	1	Global	2	Female	11	30-34 years	500	Atrial fibrillation and flutter	3	Rate	2019	5.21450624153	9.13530242502	2.4460604105
4167	5	Prevalence	1	Global	3	Both	11	30-34 years	500	Atrial fibrillation and flutter	3	Rate	2019	6.77092024332	11.34972538934	3.54015436487
4168	5	Prevalence	1	Global	1	Male	11	30-34 years	500	Atrial fibrillation and flutter	1	Number	2020	25217.5611965662	41957.6191785726	13435.9279619144
4169	5	Prevalence	1	Global	2	Female	11	30-34 years	500	Atrial fibrillation and flutter	1	Number	2020	15612.9620728813	27447.4443924411	7297.19869521099
4170	5	Prevalence	1	Global	3	Both	11	30-34 years	500	Atrial fibrillation and flutter	1	Number	2020	40830.5232694475	68662.4567278584	21017.1525062041
4171	5	Prevalence	1	Global	1	Male	11	30-34 years	500	Atrial fibrillation and flutter	2	Percent	2020	8.41491197589e-05	0.0001402551672574	4.47925228646e-05
4172	5	Prevalence	1	Global	2	Female	11	30-34 years	500	Atrial fibrillation and flutter	2	Percent	2020	5.23463569373e-05	9.19938531311e-05	2.44792146747e-05
4173	5	Prevalence	1	Global	3	Both	11	30-34 years	500	Atrial fibrillation and flutter	2	Percent	2020	6.82851686316e-05	0.0001148337805549	3.52171518032e-05
4174	5	Prevalence	1	Global	1	Male	11	30-34 years	500	Atrial fibrillation and flutter	3	Rate	2020	8.26786867693	13.75629001794	4.40512415439
4175	5	Prevalence	1	Global	2	Female	11	30-34 years	500	Atrial fibrillation and flutter	3	Rate	2020	5.22123501882	9.17888336435	2.44030499715
4176	5	Prevalence	1	Global	3	Both	11	30-34 years	500	Atrial fibrillation and flutter	3	Rate	2020	6.75962942155	11.36729890994	3.47945975369
4177	5	Prevalence	1	Global	1	Male	12	35-39 years	500	Atrial fibrillation and flutter	1	Number	2019	158586.185468591	260735.327748029	86954.9417741381
4178	5	Prevalence	1	Global	2	Female	12	35-39 years	500	Atrial fibrillation and flutter	1	Number	2019	95202.3736234994	165776.3463641	45111.1816819241
4179	5	Prevalence	1	Global	3	Both	12	35-39 years	500	Atrial fibrillation and flutter	1	Number	2019	253788.55909209	422587.239401539	133871.01403413
4180	5	Prevalence	1	Global	1	Male	12	35-39 years	500	Atrial fibrillation and flutter	2	Percent	2019	0.0005931427972301	0.0009729189287795	0.0003253066733611
4181	5	Prevalence	1	Global	2	Female	12	35-39 years	500	Atrial fibrillation and flutter	2	Percent	2019	0.000358392858058	0.0006242226728566	0.0001698640047088
4182	5	Prevalence	1	Global	3	Both	12	35-39 years	500	Atrial fibrillation and flutter	2	Percent	2019	0.0004761479119391	0.0007937943636774	0.0002513512169658
4183	5	Prevalence	1	Global	1	Male	12	35-39 years	500	Atrial fibrillation and flutter	3	Rate	2019	58.58885289386	96.32732962537	32.12505728002
4184	5	Prevalence	1	Global	2	Female	12	35-39 years	500	Atrial fibrillation and flutter	3	Rate	2019	35.78822327295	62.31820354098	16.95807552576
4185	5	Prevalence	1	Global	3	Both	12	35-39 years	500	Atrial fibrillation and flutter	3	Rate	2019	47.28753452387	78.73920220846	24.94371779614
4186	5	Prevalence	1	Global	1	Male	12	35-39 years	500	Atrial fibrillation and flutter	1	Number	2020	160862.613346072	266821.465337402	87179.1003088014
4187	5	Prevalence	1	Global	2	Female	12	35-39 years	500	Atrial fibrillation and flutter	1	Number	2020	97334.8813969799	170296.413403374	45689.2370214763
4188	5	Prevalence	1	Global	3	Both	12	35-39 years	500	Atrial fibrillation and flutter	1	Number	2020	258197.494743052	431531.568273118	133542.27693872
4189	5	Prevalence	1	Global	1	Male	12	35-39 years	500	Atrial fibrillation and flutter	2	Percent	2020	0.000588816921944	0.000974493612683	0.0003188514015732
4190	5	Prevalence	1	Global	2	Female	12	35-39 years	500	Atrial fibrillation and flutter	2	Percent	2020	0.0003589216630295	0.0006280762273446	0.0001685182843188
4191	5	Prevalence	1	Global	3	Both	12	35-39 years	500	Atrial fibrillation and flutter	2	Percent	2020	0.0004742930644796	0.0007934266531648	0.0002454923511316
4192	5	Prevalence	1	Global	1	Male	12	35-39 years	500	Atrial fibrillation and flutter	3	Rate	2020	58.17343647924	96.49179036842	31.52695177978
4193	5	Prevalence	1	Global	2	Female	12	35-39 years	500	Atrial fibrillation and flutter	3	Rate	2020	35.8433802564	62.71132213152	16.8249724321
4194	5	Prevalence	1	Global	3	Both	12	35-39 years	500	Atrial fibrillation and flutter	3	Rate	2020	47.10957926152	78.73535194307	24.36553649163
4195	5	Prevalence	1	Global	1	Male	13	40-44 years	500	Atrial fibrillation and flutter	1	Number	2019	411617.959728788	629943.246939523	258845.012549637
4196	5	Prevalence	1	Global	2	Female	13	40-44 years	500	Atrial fibrillation and flutter	1	Number	2019	249421.802675879	403773.819468295	145677.312908146
4197	5	Prevalence	1	Global	3	Both	13	40-44 years	500	Atrial fibrillation and flutter	1	Number	2019	661039.762404667	1038712.03151711	407091.491766837
4198	5	Prevalence	1	Global	1	Male	13	40-44 years	500	Atrial fibrillation and flutter	2	Percent	2019	0.0016832100494102	0.0025775600818167	0.0010578915011857
4199	5	Prevalence	1	Global	2	Female	13	40-44 years	500	Atrial fibrillation and flutter	2	Percent	2019	0.0010288539984931	0.0016654468636924	0.0006008198684599
4200	5	Prevalence	1	Global	3	Both	13	40-44 years	500	Atrial fibrillation and flutter	2	Percent	2019	0.0013574539044852	0.0021345432496627	0.0008356264555787
4201	5	Prevalence	1	Global	1	Male	13	40-44 years	500	Atrial fibrillation and flutter	3	Rate	2019	166.92354249908	255.46105525086	104.96948792388
4202	5	Prevalence	1	Global	2	Female	13	40-44 years	500	Atrial fibrillation and flutter	3	Rate	2019	102.78821401009	166.39760166079	60.03449038926
4203	5	Prevalence	1	Global	3	Both	13	40-44 years	500	Atrial fibrillation and flutter	3	Rate	2019	135.11377697226	212.30841735493	83.20780708531
4204	5	Prevalence	1	Global	1	Male	13	40-44 years	500	Atrial fibrillation and flutter	1	Number	2020	414836.021178471	636296.851432531	258056.388989022
4205	5	Prevalence	1	Global	2	Female	13	40-44 years	500	Atrial fibrillation and flutter	1	Number	2020	251519.957674841	408675.663423573	145836.28075164
4206	5	Prevalence	1	Global	3	Both	13	40-44 years	500	Atrial fibrillation and flutter	1	Number	2020	666355.978853312	1050895.38459931	405309.586718306
4207	5	Prevalence	1	Global	1	Male	13	40-44 years	500	Atrial fibrillation and flutter	2	Percent	2020	0.0016789005149019	0.0025766882247071	0.0010440660260754
4208	5	Prevalence	1	Global	2	Female	13	40-44 years	500	Atrial fibrillation and flutter	2	Percent	2020	0.0010271902564546	0.0016689358984427	0.0005955499219528
4209	5	Prevalence	1	Global	3	Both	13	40-44 years	500	Atrial fibrillation and flutter	2	Percent	2020	0.0013545196857326	0.0021384630601828	0.0008231674483695
4210	5	Prevalence	1	Global	1	Male	13	40-44 years	500	Atrial fibrillation and flutter	3	Rate	2020	166.52599762169	255.42615047587	103.59056452467
4211	5	Prevalence	1	Global	2	Female	13	40-44 years	500	Atrial fibrillation and flutter	3	Rate	2020	102.62757161406	166.75174130375	59.50550996082
4212	5	Prevalence	1	Global	3	Both	13	40-44 years	500	Atrial fibrillation and flutter	3	Rate	2020	134.83742304267	212.64913956448	82.01457170329
4213	5	Prevalence	1	Global	1	Male	14	45-49 years	500	Atrial fibrillation and flutter	1	Number	2019	850785.813419511	1174725.01713815	597728.037578635
4214	5	Prevalence	1	Global	2	Female	14	45-49 years	500	Atrial fibrillation and flutter	1	Number	2019	527211.969667257	756681.504363085	356783.60741746
4215	5	Prevalence	1	Global	3	Both	14	45-49 years	500	Atrial fibrillation and flutter	1	Number	2019	1377997.78308677	1935931.12478185	951427.015350572
4216	5	Prevalence	1	Global	1	Male	14	45-49 years	500	Atrial fibrillation and flutter	2	Percent	2019	0.003608442574024	0.0049833804973795	0.0025345578784927
4217	5	Prevalence	1	Global	2	Female	14	45-49 years	500	Atrial fibrillation and flutter	2	Percent	2019	0.0022541255435838	0.0032352138725939	0.0015250867145466
4218	5	Prevalence	1	Global	3	Both	14	45-49 years	500	Atrial fibrillation and flutter	2	Percent	2019	0.002934007486281	0.0041225242357425	0.0020249498660859
4219	5	Prevalence	1	Global	1	Male	14	45-49 years	500	Atrial fibrillation and flutter	3	Rate	2019	358.81444245411	495.43409799839	252.08865634577
4220	5	Prevalence	1	Global	2	Female	14	45-49 years	500	Atrial fibrillation and flutter	3	Rate	2019	225.18876882409	323.20240465524	152.39346963549
4221	5	Prevalence	1	Global	3	Both	14	45-49 years	500	Atrial fibrillation and flutter	3	Rate	2019	292.42557293659	410.82487597476	201.90278495805
4222	5	Prevalence	1	Global	1	Male	14	45-49 years	500	Atrial fibrillation and flutter	1	Number	2020	849997.598270406	1178662.62735825	592684.449715687
4223	5	Prevalence	1	Global	2	Female	14	45-49 years	500	Atrial fibrillation and flutter	1	Number	2020	529275.643687698	763126.776760964	355510.285179373
4224	5	Prevalence	1	Global	3	Both	14	45-49 years	500	Atrial fibrillation and flutter	1	Number	2020	1379273.2419581	1945832.78725629	947642.452819683
4225	5	Prevalence	1	Global	1	Male	14	45-49 years	500	Atrial fibrillation and flutter	2	Percent	2020	0.0035934906584279	0.0049843086779606	0.0025055359868672
4226	5	Prevalence	1	Global	2	Female	14	45-49 years	500	Atrial fibrillation and flutter	2	Percent	2020	0.0022520195886299	0.0032464406289687	0.0015125796159627
4227	5	Prevalence	1	Global	3	Both	14	45-49 years	500	Atrial fibrillation and flutter	2	Percent	2020	0.0029249106642683	0.0041270784348524	0.0020095042643943
4228	5	Prevalence	1	Global	1	Male	14	45-49 years	500	Atrial fibrillation and flutter	3	Rate	2020	357.37797787748	495.56383126515	249.19172782349
4229	5	Prevalence	1	Global	2	Female	14	45-49 years	500	Atrial fibrillation and flutter	3	Rate	2020	224.99134372736	324.39981129963	151.12491520316
4230	5	Prevalence	1	Global	3	Both	14	45-49 years	500	Atrial fibrillation and flutter	3	Rate	2020	291.54845918733	411.30686342858	200.31106859424
4231	5	Prevalence	1	Global	1	Male	15	50-54 years	500	Atrial fibrillation and flutter	1	Number	2019	1441678.65792488	1980215.68306148	1029030.96006547
4232	5	Prevalence	1	Global	2	Female	15	50-54 years	500	Atrial fibrillation and flutter	1	Number	2019	913751.537532708	1293209.35543758	632322.415569155
4233	5	Prevalence	1	Global	3	Both	15	50-54 years	500	Atrial fibrillation and flutter	1	Number	2019	2355430.19545759	3279426.61371959	1662444.92630294
4234	5	Prevalence	1	Global	1	Male	15	50-54 years	500	Atrial fibrillation and flutter	2	Percent	2019	0.0066808591295333	0.0091741299711965	0.0047675012416141
4235	5	Prevalence	1	Global	2	Female	15	50-54 years	500	Atrial fibrillation and flutter	2	Percent	2019	0.0041928622987983	0.0059338254050994	0.0029011701392407
4236	5	Prevalence	1	Global	3	Both	15	50-54 years	500	Atrial fibrillation and flutter	2	Percent	2019	0.0054307286129411	0.0075591182793887	0.0038319979494408
4237	5	Prevalence	1	Global	1	Male	15	50-54 years	500	Atrial fibrillation and flutter	3	Rate	2019	665.88221269919	914.6215721585	475.28858727134
4238	5	Prevalence	1	Global	2	Female	15	50-54 years	500	Atrial fibrillation and flutter	3	Rate	2019	418.87932404766	592.82927405023	289.86740392139
4239	5	Prevalence	1	Global	3	Both	15	50-54 years	500	Atrial fibrillation and flutter	3	Rate	2019	541.91608566766	754.5008284128	382.48029970811
4240	5	Prevalence	1	Global	1	Male	15	50-54 years	500	Atrial fibrillation and flutter	1	Number	2020	1456661.21207585	1994081.41366595	1034981.57039024
4241	5	Prevalence	1	Global	2	Female	15	50-54 years	500	Atrial fibrillation and flutter	1	Number	2020	924652.453050275	1313247.34048828	636276.686335528
4242	5	Prevalence	1	Global	3	Both	15	50-54 years	500	Atrial fibrillation and flutter	1	Number	2020	2381313.66512613	3309275.64966235	1674310.18559397
4243	5	Prevalence	1	Global	1	Male	15	50-54 years	500	Atrial fibrillation and flutter	2	Percent	2020	0.0066678711923734	0.0091284874044434	0.0047347748070453
4244	5	Prevalence	1	Global	2	Female	15	50-54 years	500	Atrial fibrillation and flutter	2	Percent	2020	0.0041974978118389	0.0059613173302491	0.0028882695609532
4245	5	Prevalence	1	Global	3	Both	15	50-54 years	500	Atrial fibrillation and flutter	2	Percent	2020	0.0054275407708754	0.007540759280586	0.0038155524394844
4246	5	Prevalence	1	Global	1	Male	15	50-54 years	500	Atrial fibrillation and flutter	3	Rate	2020	664.6419184542	909.85473172864	472.23893298333
4247	5	Prevalence	1	Global	2	Female	15	50-54 years	500	Atrial fibrillation and flutter	3	Rate	2020	419.36475939911	595.60719615097	288.57547351562
4248	5	Prevalence	1	Global	3	Both	15	50-54 years	500	Atrial fibrillation and flutter	3	Rate	2020	541.63401248522	752.70061008587	380.82481835508
4249	5	Prevalence	1	Global	1	Male	16	55-59 years	500	Atrial fibrillation and flutter	1	Number	2019	2138760.5541203	2887839.87355399	1572863.69408985
4250	5	Prevalence	1	Global	2	Female	16	55-59 years	500	Atrial fibrillation and flutter	1	Number	2019	1382464.16628669	1905374.81854616	977647.640028123
4251	5	Prevalence	1	Global	3	Both	16	55-59 years	500	Atrial fibrillation and flutter	1	Number	2019	3521224.72040699	4794229.08680683	2554304.95880632
4252	5	Prevalence	1	Global	1	Male	16	55-59 years	500	Atrial fibrillation and flutter	2	Percent	2019	0.0117448222142114	0.0158635470804645	0.0086362672708593
4253	5	Prevalence	1	Global	2	Female	16	55-59 years	500	Atrial fibrillation and flutter	2	Percent	2019	0.0073668380261881	0.0101539656457655	0.0052093528113539
4254	5	Prevalence	1	Global	3	Both	16	55-59 years	500	Atrial fibrillation and flutter	2	Percent	2019	0.0095229265775162	0.0129621779514392	0.0069097978397072
4255	5	Prevalence	1	Global	1	Male	16	55-59 years	500	Atrial fibrillation and flutter	3	Rate	2019	1172.55625486108	1583.23226050227	862.30838650731
4256	5	Prevalence	1	Global	2	Female	16	55-59 years	500	Atrial fibrillation and flutter	3	Rate	2019	736.17273134865	1014.62664900726	520.60483809084
4257	5	Prevalence	1	Global	3	Both	16	55-59 years	500	Atrial fibrillation and flutter	3	Rate	2019	951.18809084765	1295.06463638566	689.99414979935
4258	5	Prevalence	1	Global	1	Male	16	55-59 years	500	Atrial fibrillation and flutter	1	Number	2020	2216393.02465052	2991241.13629912	1617535.22800073
4259	5	Prevalence	1	Global	2	Female	16	55-59 years	500	Atrial fibrillation and flutter	1	Number	2020	1439525.5848342	1993557.10473827	1013163.06653505
4260	5	Prevalence	1	Global	3	Both	16	55-59 years	500	Atrial fibrillation and flutter	1	Number	2020	3655918.60948472	4972088.22185222	2638433.95086179
4261	5	Prevalence	1	Global	1	Male	16	55-59 years	500	Atrial fibrillation and flutter	2	Percent	2020	0.0117342548398509	0.0158306895776023	0.0085619737222829
4262	5	Prevalence	1	Global	2	Female	16	55-59 years	500	Atrial fibrillation and flutter	2	Percent	2020	0.00738987571589	0.0102346995213592	0.0052015124003619
4263	5	Prevalence	1	Global	3	Both	16	55-59 years	500	Atrial fibrillation and flutter	2	Percent	2020	0.009528579184992	0.0129555107930201	0.0068758300404609
4264	5	Prevalence	1	Global	1	Male	16	55-59 years	500	Atrial fibrillation and flutter	3	Rate	2020	1171.55647662067	1581.1310933529	855.00804751231
4265	5	Prevalence	1	Global	2	Female	16	55-59 years	500	Atrial fibrillation and flutter	3	Rate	2020	738.50435527789	1022.73319755826	519.77217016884
4266	5	Prevalence	1	Global	3	Both	16	55-59 years	500	Atrial fibrillation and flutter	3	Rate	2020	951.79424628489	1294.45030567757	686.89884044954
4267	5	Prevalence	1	Global	1	Male	17	60-64 years	500	Atrial fibrillation and flutter	1	Number	2019	2940850.42249592	3992866.97919085	2205399.5677889
4268	5	Prevalence	1	Global	2	Female	17	60-64 years	500	Atrial fibrillation and flutter	1	Number	2019	2005024.51076168	2819015.69708951	1461511.99463494
4269	5	Prevalence	1	Global	3	Both	17	60-64 years	500	Atrial fibrillation and flutter	1	Number	2019	4945874.9332576	6805060.56271686	3681384.63768426
4270	5	Prevalence	1	Global	1	Male	17	60-64 years	500	Atrial fibrillation and flutter	2	Percent	2019	0.01935513239652	0.0262765062439308	0.014514441472101
4271	5	Prevalence	1	Global	2	Female	17	60-64 years	500	Atrial fibrillation and flutter	2	Percent	2019	0.0125177531317995	0.0175994408253605	0.0091242889831708
4272	5	Prevalence	1	Global	3	Both	17	60-64 years	500	Atrial fibrillation and flutter	2	Percent	2019	0.0158462658077112	0.0218032582349254	0.0117947895627169
4273	5	Prevalence	1	Global	1	Male	17	60-64 years	500	Atrial fibrillation and flutter	3	Rate	2019	1933.92592626903	2625.74013017876	1450.28777026669
[truncated: 48,113 more rows]
