# Supplementary material for: Analysis and comparison of the trends in burden of atrial fibrillation/atrial flutter in China and worldwide from 1990 to 2021 and predictions to 2036 of China
Source: Front Cardiovasc Med. 2025 May 30;12:1540750. doi: 10.3389/fcvm.2025.1540750 (PMC12162966; doi:10.3389/fcvm.2025.1540750)
Supplement: Supplementary file 3 [file Datasheet3.csv]

	measure_id	measure_name	location_id	location_name	sex_id	sex_name	age_id	age_name	cause_id	cause_name	metric_id	metric_name	year	val	upper	lower
1	1	Deaths	1	Global	1	Male	11	30-34 years	500	Atrial fibrillation and flutter	1	Number	2019	68.3789410804	79.8368593099915	59.7344055151605
2	1	Deaths	1	Global	2	Female	11	30-34 years	500	Atrial fibrillation and flutter	1	Number	2019	44.1123835742065	50.1624819664301	37.3208578188471
3	1	Deaths	1	Global	3	Both	11	30-34 years	500	Atrial fibrillation and flutter	1	Number	2019	112.491324654606	128.109917078008	99.0520765669758
4	1	Deaths	1	Global	1	Male	11	30-34 years	500	Atrial fibrillation and flutter	2	Percent	2019	0.000114765722960191	0.000132477264832502	0.000100183007919957
5	1	Deaths	1	Global	2	Female	11	30-34 years	500	Atrial fibrillation and flutter	2	Percent	2019	0.000127967482744031	0.000144365015389983	0.000108725264159941
6	1	Deaths	1	Global	3	Both	11	30-34 years	500	Atrial fibrillation and flutter	2	Percent	2019	0.000119590692369427	0.000133036653435874	0.000105446063487873
7	1	Deaths	1	Global	1	Male	11	30-34 years	500	Atrial fibrillation and flutter	3	Rate	2019	0.0226329799320268	0.0264254755345578	0.019771695494473
8	1	Deaths	1	Global	2	Female	11	30-34 years	500	Atrial fibrillation and flutter	3	Rate	2019	0.0148555658453999	0.0168930353211908	0.0125684085921595
9	1	Deaths	1	Global	3	Both	11	30-34 years	500	Atrial fibrillation and flutter	3	Rate	2019	0.0187778915109487	0.0213850635304877	0.0165345119138722
10	1	Deaths	1	Global	1	Male	12	35-39 years	500	Atrial fibrillation and flutter	1	Number	2019	102.955826074593	116.773246644246	92.5386021036217
11	1	Deaths	1	Global	2	Female	12	35-39 years	500	Atrial fibrillation and flutter	1	Number	2019	69.6006457055417	78.2711905028014	59.5216942476154
12	1	Deaths	1	Global	3	Both	12	35-39 years	500	Atrial fibrillation and flutter	1	Number	2019	172.556471780134	191.331922661497	153.026919115752
13	1	Deaths	1	Global	1	Male	12	35-39 years	500	Atrial fibrillation and flutter	2	Percent	2019	0.000143936304520607	0.000161427344421575	0.000128700238174975
14	1	Deaths	1	Global	2	Female	12	35-39 years	500	Atrial fibrillation and flutter	2	Percent	2019	0.000171521476814674	0.000189437545346858	0.000148655428539545
15	1	Deaths	1	Global	3	Both	12	35-39 years	500	Atrial fibrillation and flutter	2	Percent	2019	0.000153911241188236	0.000167552051203564	0.000138165607227608
16	1	Deaths	1	Global	1	Male	12	35-39 years	500	Atrial fibrillation and flutter	3	Rate	2019	0.0380365019224563	0.0431412770876834	0.034187911952313
17	1	Deaths	1	Global	2	Female	12	35-39 years	500	Atrial fibrillation and flutter	3	Rate	2019	0.0261640897558171	0.0294234979122744	0.022375237110608
18	1	Deaths	1	Global	3	Both	12	35-39 years	500	Atrial fibrillation and flutter	3	Rate	2019	0.0321518438254715	0.0356502079161534	0.0285129705872274
19	1	Deaths	1	Global	1	Male	13	40-44 years	500	Atrial fibrillation and flutter	1	Number	2019	265.082378734696	294.320784196969	238.703274191204
20	1	Deaths	1	Global	2	Female	13	40-44 years	500	Atrial fibrillation and flutter	1	Number	2019	180.57262404408	203.178208081928	155.707925789023
21	1	Deaths	1	Global	3	Both	13	40-44 years	500	Atrial fibrillation and flutter	1	Number	2019	445.655002778775	488.358310972761	403.551879402105
22	1	Deaths	1	Global	1	Male	13	40-44 years	500	Atrial fibrillation and flutter	2	Percent	2019	0.000294093418710014	0.000323124310056171	0.000264435275841056
23	1	Deaths	1	Global	2	Female	13	40-44 years	500	Atrial fibrillation and flutter	2	Percent	2019	0.000357030842500718	0.000396550389008462	0.000310141976466033
24	1	Deaths	1	Global	3	Both	13	40-44 years	500	Atrial fibrillation and flutter	2	Percent	2019	0.000316698122778499	0.00034052592419816	0.000289042743857631
25	1	Deaths	1	Global	1	Male	13	40-44 years	500	Atrial fibrillation and flutter	3	Rate	2019	0.107498928719329	0.119355987191712	0.0968014033216162
26	1	Deaths	1	Global	2	Female	13	40-44 years	500	Atrial fibrillation and flutter	3	Rate	2019	0.0744150564444682	0.0837309525889799	0.0641681658434155
27	1	Deaths	1	Global	3	Both	13	40-44 years	500	Atrial fibrillation and flutter	3	Rate	2019	0.0910900282805779	0.0998184067949223	0.0824843250456354
28	1	Deaths	1	Global	1	Male	14	45-49 years	500	Atrial fibrillation and flutter	1	Number	2019	642.43635925113	721.211346243776	571.747132129918
29	1	Deaths	1	Global	2	Female	14	45-49 years	500	Atrial fibrillation and flutter	1	Number	2019	449.189567677012	512.535227956886	387.020191698051
30	1	Deaths	1	Global	3	Both	14	45-49 years	500	Atrial fibrillation and flutter	1	Number	2019	1091.62592692814	1218.93547642464	967.714206814658
31	1	Deaths	1	Global	1	Male	14	45-49 years	500	Atrial fibrillation and flutter	2	Percent	2019	0.000554320619003434	0.00061456830643431	0.000500574776824094
32	1	Deaths	1	Global	2	Female	14	45-49 years	500	Atrial fibrillation and flutter	2	Percent	2019	0.000679371180271842	0.000755339329192041	0.000593729461698124
33	1	Deaths	1	Global	3	Both	14	45-49 years	500	Atrial fibrillation and flutter	2	Percent	2019	0.000599703331581295	0.000652446330036959	0.000537017234175388
34	1	Deaths	1	Global	1	Male	14	45-49 years	500	Atrial fibrillation and flutter	3	Rate	2019	0.270944155886249	0.304167092365985	0.241131346108586
35	1	Deaths	1	Global	2	Female	14	45-49 years	500	Atrial fibrillation and flutter	3	Rate	2019	0.191862953676211	0.21891987208756	0.165308463185222
36	1	Deaths	1	Global	3	Both	14	45-49 years	500	Atrial fibrillation and flutter	3	Rate	2019	0.231654463477685	0.258670884264966	0.205359097699536
37	1	Deaths	1	Global	1	Male	15	50-54 years	500	Atrial fibrillation and flutter	1	Number	2019	1409.12878900361	1598.51295740798	1269.87841990715
38	1	Deaths	1	Global	2	Female	15	50-54 years	500	Atrial fibrillation and flutter	1	Number	2019	962.375733638502	1079.98888466648	816.76130934673
39	1	Deaths	1	Global	3	Both	15	50-54 years	500	Atrial fibrillation and flutter	1	Number	2019	2371.50452264211	2605.29441329889	2148.1283229246
40	1	Deaths	1	Global	1	Male	15	50-54 years	500	Atrial fibrillation and flutter	2	Percent	2019	0.000907523702679081	0.000996897106633139	0.000830675743016798
41	1	Deaths	1	Global	2	Female	15	50-54 years	500	Atrial fibrillation and flutter	2	Percent	2019	0.00105257481191387	0.00115115280430659	0.000906640590330292
42	1	Deaths	1	Global	3	Both	15	50-54 years	500	Atrial fibrillation and flutter	2	Percent	2019	0.000961283218237794	0.00103397730397417	0.000878217119959617
43	1	Deaths	1	Global	1	Male	15	50-54 years	500	Atrial fibrillation and flutter	3	Rate	2019	0.650848086598186	0.738320803499477	0.586531157590864
44	1	Deaths	1	Global	2	Female	15	50-54 years	500	Atrial fibrillation and flutter	3	Rate	2019	0.441169486701892	0.495085365557473	0.37441734554148
45	1	Deaths	1	Global	3	Both	15	50-54 years	500	Atrial fibrillation and flutter	3	Rate	2019	0.54561432155017	0.599402586070903	0.494221944898262
46	1	Deaths	1	Global	1	Male	16	55-59 years	500	Atrial fibrillation and flutter	1	Number	2019	2576.13808968028	2848.825356036	2348.84253324275
47	1	Deaths	1	Global	2	Female	16	55-59 years	500	Atrial fibrillation and flutter	1	Number	2019	1986.91969213989	2243.96396644269	1696.27703426347
48	1	Deaths	1	Global	3	Both	16	55-59 years	500	Atrial fibrillation and flutter	1	Number	2019	4563.05778182017	4963.97296724118	4136.40095929538
49	1	Deaths	1	Global	1	Male	16	55-59 years	500	Atrial fibrillation and flutter	2	Percent	2019	0.00128435051040418	0.00139793979108504	0.00118249034729831
50	1	Deaths	1	Global	2	Female	16	55-59 years	500	Atrial fibrillation and flutter	2	Percent	2019	0.0015900376994268	0.00175102187887723	0.0013891301111197
51	1	Deaths	1	Global	3	Both	16	55-59 years	500	Atrial fibrillation and flutter	2	Percent	2019	0.0014016600272246	0.0015037554781708	0.00128374277260447
52	1	Deaths	1	Global	1	Male	16	55-59 years	500	Atrial fibrillation and flutter	3	Rate	2019	1.41234455845055	1.56184290185809	1.28773181211506
53	1	Deaths	1	Global	2	Female	16	55-59 years	500	Atrial fibrillation and flutter	3	Rate	2019	1.05804991724446	1.19492795727301	0.903280481252472
54	1	Deaths	1	Global	3	Both	16	55-59 years	500	Atrial fibrillation and flutter	3	Rate	2019	1.2326183542797	1.34091753427875	1.11736558835638
55	1	Deaths	1	Global	1	Male	17	60-64 years	500	Atrial fibrillation and flutter	1	Number	2019	4220.73311868931	4622.26494888701	3903.44961970302
56	1	Deaths	1	Global	2	Female	17	60-64 years	500	Atrial fibrillation and flutter	1	Number	2019	3431.07890217932	3824.05743850297	2968.56442184066
57	1	Deaths	1	Global	3	Both	17	60-64 years	500	Atrial fibrillation and flutter	1	Number	2019	7651.81202086863	8204.1987933233	6934.86186192516
58	1	Deaths	1	Global	1	Male	17	60-64 years	500	Atrial fibrillation and flutter	2	Percent	2019	0.00167017302483438	0.00182404935214912	0.00155965802602356
59	1	Deaths	1	Global	2	Female	17	60-64 years	500	Atrial fibrillation and flutter	2	Percent	2019	0.0021186920713079	0.00232283597364649	0.00184665253720144
60	1	Deaths	1	Global	3	Both	17	60-64 years	500	Atrial fibrillation and flutter	2	Percent	2019	0.00184526811727828	0.0019687724208267	0.00168930130708224
61	1	Deaths	1	Global	1	Male	17	60-64 years	500	Atrial fibrillation and flutter	3	Rate	2019	2.77558666148275	3.03963709080808	2.56693858473148
62	1	Deaths	1	Global	2	Female	17	60-64 years	500	Atrial fibrillation and flutter	3	Rate	2019	2.14118520148007	2.38642579502661	1.85255028837959
63	1	Deaths	1	Global	3	Both	17	60-64 years	500	Atrial fibrillation and flutter	3	Rate	2019	2.45008215815912	2.62695437769394	2.22051734554662
64	1	Deaths	1	Global	1	Male	18	65-69 years	500	Atrial fibrillation and flutter	1	Number	2019	6367.369520161	6931.26456790202	5850.25675767131
65	1	Deaths	1	Global	2	Female	18	65-69 years	500	Atrial fibrillation and flutter	1	Number	2019	5682.90443656708	6284.31890861389	4946.00885235276
66	1	Deaths	1	Global	3	Both	18	65-69 years	500	Atrial fibrillation and flutter	1	Number	2019	12050.2739567281	12962.7474007921	10921.0080610184
67	1	Deaths	1	Global	1	Male	18	65-69 years	500	Atrial fibrillation and flutter	2	Percent	2019	0.00208427629812251	0.00224613248169956	0.00191640505821108
68	1	Deaths	1	Global	2	Female	18	65-69 years	500	Atrial fibrillation and flutter	2	Percent	2019	0.0026933329013124	0.00294418716229698	0.00240001965493755
69	1	Deaths	1	Global	3	Both	18	65-69 years	500	Atrial fibrillation and flutter	2	Percent	2019	0.00233291454408446	0.00248943392070438	0.00212645730306695
70	1	Deaths	1	Global	1	Male	18	65-69 years	500	Atrial fibrillation and flutter	3	Rate	2019	5.13620103943267	5.59106365124872	4.7190750818777
71	1	Deaths	1	Global	2	Female	18	65-69 years	500	Atrial fibrillation and flutter	3	Rate	2019	4.20743164661659	4.65269872978992	3.66185889664647
72	1	Deaths	1	Global	3	Both	18	65-69 years	500	Atrial fibrillation and flutter	3	Rate	2019	4.65192097975399	5.00417474370594	4.21597606009184
73	1	Deaths	1	Global	1	Male	19	70-74 years	500	Atrial fibrillation and flutter	1	Number	2019	10689.7295659018	11674.7750315532	9821.78176859936
74	1	Deaths	1	Global	2	Female	19	70-74 years	500	Atrial fibrillation and flutter	1	Number	2019	10662.7694127603	11827.0761510994	9237.50862953545
75	1	Deaths	1	Global	3	Both	19	70-74 years	500	Atrial fibrillation and flutter	1	Number	2019	21352.4989786621	23003.1837022164	19293.4252559946
76	1	Deaths	1	Global	1	Male	19	70-74 years	500	Atrial fibrillation and flutter	2	Percent	2019	0.00326055060729661	0.00352354190967716	0.00301664115017157
77	1	Deaths	1	Global	2	Female	19	70-74 years	500	Atrial fibrillation and flutter	2	Percent	2019	0.00435384653128705	0.00475428529365524	0.00382589407910731
78	1	Deaths	1	Global	3	Both	19	70-74 years	500	Atrial fibrillation and flutter	2	Percent	2019	0.0037276448923179	0.00400066925753113	0.00342084569635234
79	1	Deaths	1	Global	1	Male	19	70-74 years	500	Atrial fibrillation and flutter	3	Rate	2019	12.0921054378192	13.2063781196742	11.110292360622
80	1	Deaths	1	Global	2	Female	19	70-74 years	500	Atrial fibrillation and flutter	3	Rate	2019	10.752339654497	11.92642689469	9.31510628254312
81	1	Deaths	1	Global	3	Both	19	70-74 years	500	Atrial fibrillation and flutter	3	Rate	2019	11.3837786636971	12.2638175554103	10.2860130328683
82	1	Deaths	1	Global	1	Male	20	75-79 years	500	Atrial fibrillation and flutter	1	Number	2019	15840.7351812225	17256.7536255841	14511.5301474844
83	1	Deaths	1	Global	2	Female	20	75-79 years	500	Atrial fibrillation and flutter	1	Number	2019	18521.6972130183	20394.0651895411	16110.1249251106
84	1	Deaths	1	Global	3	Both	20	75-79 years	500	Atrial fibrillation and flutter	1	Number	2019	34362.4323942408	37009.0499197743	30749.7004815827
85	1	Deaths	1	Global	1	Male	20	75-79 years	500	Atrial fibrillation and flutter	2	Percent	2019	0.00478303424708085	0.0051716840601417	0.00439698047024231
86	1	Deaths	1	Global	2	Female	20	75-79 years	500	Atrial fibrillation and flutter	2	Percent	2019	0.00648751683503102	0.00707213074889131	0.0056581565597552
87	1	Deaths	1	Global	3	Both	20	75-79 years	500	Atrial fibrillation and flutter	2	Percent	2019	0.00557155262255191	0.00598922554717926	0.00498315840389228
88	1	Deaths	1	Global	1	Male	20	75-79 years	500	Atrial fibrillation and flutter	3	Rate	2019	27.4824721231555	29.9391565495937	25.1764023689583
89	1	Deaths	1	Global	2	Female	20	75-79 years	500	Atrial fibrillation and flutter	3	Rate	2019	26.4480949113138	29.1217465417473	23.0044853963474
90	1	Deaths	1	Global	3	Both	20	75-79 years	500	Atrial fibrillation and flutter	3	Rate	2019	26.9150879279395	28.988106001692	24.0853407210578
91	1	Deaths	1	Global	1	Male	21	80+ years	500	Atrial fibrillation and flutter	1	Number	2019	87245.9377454257	95130.9229253248	76298.9938856536
92	1	Deaths	1	Global	2	Female	21	80+ years	500	Atrial fibrillation and flutter	1	Number	2019	154944.181998787	173006.420743188	123138.74356811
93	1	Deaths	1	Global	3	Both	21	80+ years	500	Atrial fibrillation and flutter	1	Number	2019	242190.119744212	265953.624602164	199387.954298464
94	1	Deaths	1	Global	1	Male	21	80+ years	500	Atrial fibrillation and flutter	2	Percent	2019	0.0116801812194227	0.0126716473796008	0.010286030832687
95	1	Deaths	1	Global	2	Female	21	80+ years	500	Atrial fibrillation and flutter	2	Percent	2019	0.0165302113522352	0.0183635410785754	0.0132972065624802
96	1	Deaths	1	Global	3	Both	21	80+ years	500	Atrial fibrillation and flutter	2	Percent	2019	0.0143783617584571	0.0157051638438393	0.01196698204308
97	1	Deaths	1	Global	1	Male	21	80+ years	500	Atrial fibrillation and flutter	3	Rate	2019	149.656097163625	163.181496038469	130.87841035942
98	1	Deaths	1	Global	2	Female	21	80+ years	500	Atrial fibrillation and flutter	3	Rate	2019	170.362746248354	190.222366378613	135.392334537604
99	1	Deaths	1	Global	3	Both	21	80+ years	500	Atrial fibrillation and flutter	3	Rate	2019	162.274497940909	178.196744580091	133.595789181739
100	1	Deaths	1	Global	1	Male	22	All ages	500	Atrial fibrillation and flutter	1	Number	2019	129428.625515225	140838.898789299	116642.694605274
101	1	Deaths	1	Global	2	Female	22	All ages	500	Atrial fibrillation and flutter	1	Number	2019	196935.402610091	218919.461428166	161602.858813562
102	1	Deaths	1	Global	3	Both	22	All ages	500	Atrial fibrillation and flutter	1	Number	2019	326364.028125316	354945.989611416	279098.599840244
103	1	Deaths	1	Global	1	Male	22	All ages	500	Atrial fibrillation and flutter	2	Percent	2019	0.00417172550537158	0.00452097302400778	0.00373355223332359
104	1	Deaths	1	Global	2	Female	22	All ages	500	Atrial fibrillation and flutter	2	Percent	2019	0.00759374872216299	0.00837191588855266	0.00625293798498465
105	1	Deaths	1	Global	3	Both	22	All ages	500	Atrial fibrillation and flutter	2	Percent	2019	0.00572955537096635	0.00621513023516305	0.00493727027242081
106	1	Deaths	1	Global	1	Male	22	All ages	500	Atrial fibrillation and flutter	3	Rate	2019	3.3291307991277	3.62262300019195	3.0002542757281
107	1	Deaths	1	Global	2	Female	22	All ages	500	Atrial fibrillation and flutter	3	Rate	2019	5.10516973141692	5.67506397168174	4.18924181427583
108	1	Deaths	1	Global	3	Both	22	All ages	500	Atrial fibrillation and flutter	3	Rate	2019	4.21368866928539	4.58271061067926	3.60344433335859
109	1	Deaths	1	Global	1	Male	24	15-49 years	500	Atrial fibrillation and flutter	1	Number	2019	1078.85350514082	1214.2636492584	969.904907761485
110	1	Deaths	1	Global	2	Female	24	15-49 years	500	Atrial fibrillation and flutter	1	Number	2019	743.475221000841	842.076697239521	647.712798406176
111	1	Deaths	1	Global	3	Both	24	15-49 years	500	Atrial fibrillation and flutter	1	Number	2019	1822.32872614166	2019.72551247507	1622.06996722133
112	1	Deaths	1	Global	1	Male	24	15-49 years	500	Atrial fibrillation and flutter	2	Percent	2019	0.000233741802238815	0.000256852000804036	0.000211734925935529
113	1	Deaths	1	Global	2	Female	24	15-49 years	500	Atrial fibrillation and flutter	2	Percent	2019	0.000277775840566681	0.000305006296596207	0.000244742235106861
114	1	Deaths	1	Global	3	Both	24	15-49 years	500	Atrial fibrillation and flutter	2	Percent	2019	0.000249900452846882	0.000270592714980284	0.000226688022008847
115	1	Deaths	1	Global	1	Male	24	15-49 years	500	Atrial fibrillation and flutter	3	Rate	2019	0.0546794530773897	0.0615424354806525	0.0491576193067583
116	1	Deaths	1	Global	2	Female	24	15-49 years	500	Atrial fibrillation and flutter	3	Rate	2019	0.0386084455495292	0.0437287906786374	0.0336355316258344
117	1	Deaths	1	Global	3	Both	24	15-49 years	500	Atrial fibrillation and flutter	3	Rate	2019	0.0467415830657483	0.051804686200192	0.0416050721385805
118	1	Deaths	1	Global	1	Male	25	50-69 years	500	Atrial fibrillation and flutter	1	Number	2019	14573.3695175342	15909.1423331914	13380.7747707715
119	1	Deaths	1	Global	2	Female	25	50-69 years	500	Atrial fibrillation and flutter	1	Number	2019	12063.2787645248	13312.4034522253	10460.062328134
120	1	Deaths	1	Global	3	Both	25	50-69 years	500	Atrial fibrillation and flutter	1	Number	2019	26636.648282059	28703.2119488133	24241.8744721233
121	1	Deaths	1	Global	1	Male	25	50-69 years	500	Atrial fibrillation and flutter	2	Percent	2019	0.00159440056943208	0.00171386020439854	0.00148127902885142
122	1	Deaths	1	Global	2	Female	25	50-69 years	500	Atrial fibrillation and flutter	2	Percent	2019	0.0020470013929589	0.00223176624996359	0.00182081105420985
123	1	Deaths	1	Global	3	Both	25	50-69 years	500	Atrial fibrillation and flutter	2	Percent	2019	0.00177173636992779	0.00188957106489107	0.00162417942756265
124	1	Deaths	1	Global	1	Male	25	50-69 years	500	Atrial fibrillation and flutter	3	Rate	2019	2.15919414796113	2.35710258932071	1.98249900583898
125	1	Deaths	1	Global	2	Female	25	50-69 years	500	Atrial fibrillation and flutter	3	Rate	2019	1.72027087368097	1.89840095421648	1.49164592075025
126	1	Deaths	1	Global	3	Both	25	50-69 years	500	Atrial fibrillation and flutter	3	Rate	2019	1.93553872797831	2.0857045434548	1.76152368656633
127	1	Deaths	1	Global	1	Male	26	70+ years	500	Atrial fibrillation and flutter	1	Number	2019	113776.40249255	123558.101895212	101663.46761728
128	1	Deaths	1	Global	2	Female	26	70+ years	500	Atrial fibrillation and flutter	1	Number	2019	184128.648624566	205173.540087568	149619.982598045
129	1	Deaths	1	Global	3	Both	26	70+ years	500	Atrial fibrillation and flutter	1	Number	2019	297905.051117115	324998.920624361	251861.18551876
130	1	Deaths	1	Global	1	Male	26	70+ years	500	Atrial fibrillation and flutter	2	Percent	2019	0.00809281085782121	0.00876529966822539	0.00721209734768261
131	1	Deaths	1	Global	2	Female	26	70+ years	500	Atrial fibrillation and flutter	2	Percent	2019	0.0125452907763324	0.0138105364064352	0.0103341532867881
132	1	Deaths	1	Global	3	Both	26	70+ years	500	Atrial fibrillation and flutter	2	Percent	2019	0.0103659645319072	0.0112525380382249	0.00886288187775406
133	1	Deaths	1	Global	1	Male	26	70+ years	500	Atrial fibrillation and flutter	3	Rate	2019	55.68006136429	60.4670436475709	49.752215674136
134	1	Deaths	1	Global	2	Female	26	70+ years	500	Atrial fibrillation and flutter	3	Rate	2019	70.7787204373852	78.8683387592581	57.513651456521
135	1	Deaths	1	Global	3	Both	26	70+ years	500	Atrial fibrillation and flutter	3	Rate	2019	64.1364310359781	69.9695113635289	54.223577260908
136	1	Deaths	1	Global	1	Male	27	Age-standardized	500	Atrial fibrillation and flutter	3	Rate	2019	4.51347339233877	4.91340020394826	4.01611361851108
137	1	Deaths	1	Global	2	Female	27	Age-standardized	500	Atrial fibrillation and flutter	3	Rate	2019	4.38338060582891	4.87221687146746	3.60095857463282
138	1	Deaths	1	Global	3	Both	27	Age-standardized	500	Atrial fibrillation and flutter	3	Rate	2019	4.44857416690067	4.84604046070293	3.78110142213944
139	1	Deaths	1	Global	1	Male	30	80-84 years	500	Atrial fibrillation and flutter	1	Number	2019	27320.9862178018	29925.2492900704	24346.6601175705
140	1	Deaths	1	Global	2	Female	30	80-84 years	500	Atrial fibrillation and flutter	1	Number	2019	37299.2720736894	41455.8064109195	31911.5497918889
141	1	Deaths	1	Global	3	Both	30	80-84 years	500	Atrial fibrillation and flutter	1	Number	2019	64620.2582914912	70031.7817196603	56837.7357729201
142	1	Deaths	1	Global	1	Male	30	80-84 years	500	Atrial fibrillation and flutter	2	Percent	2019	0.00838310555395777	0.00906877249749539	0.00745219937448194
143	1	Deaths	1	Global	2	Female	30	80-84 years	500	Atrial fibrillation and flutter	2	Percent	2019	0.0111108107921858	0.0121622813546385	0.00944356103255373
144	1	Deaths	1	Global	3	Both	30	80-84 years	500	Atrial fibrillation and flutter	2	Percent	2019	0.00976634167739389	0.0105231073947206	0.00861167252210129
145	1	Deaths	1	Global	1	Male	30	80-84 years	500	Atrial fibrillation and flutter	3	Rate	2019	77.7213072271342	85.1297780900267	69.2601004907852
146	1	Deaths	1	Global	2	Female	30	80-84 years	500	Atrial fibrillation and flutter	3	Rate	2019	76.0517751649134	84.5267881425325	65.0664175199443
147	1	Deaths	1	Global	3	Both	30	80-84 years	500	Atrial fibrillation and flutter	3	Rate	2019	76.7488092181379	83.1760193554692	67.5055881013273
148	1	Deaths	1	Global	1	Male	31	85-89 years	500	Atrial fibrillation and flutter	1	Number	2019	28983.4141630503	31347.0188158127	25537.6353331206
149	1	Deaths	1	Global	2	Female	31	85-89 years	500	Atrial fibrillation and flutter	1	Number	2019	47619.7795221617	53223.4757517719	38510.9627351145
150	1	Deaths	1	Global	3	Both	31	85-89 years	500	Atrial fibrillation and flutter	1	Number	2019	76603.193685212	83905.6207469926	64316.5065696194
151	1	Deaths	1	Global	1	Male	31	85-89 years	500	Atrial fibrillation and flutter	2	Percent	2019	0.0112794041957244	0.0122245954106164	0.0100225369273199
152	1	Deaths	1	Global	2	Female	31	85-89 years	500	Atrial fibrillation and flutter	2	Percent	2019	0.0158600422418109	0.0175358663563012	0.012901309021782
153	1	Deaths	1	Global	3	Both	31	85-89 years	500	Atrial fibrillation and flutter	2	Percent	2019	0.0137467718361205	0.0149585764645294	0.0115761960565695
154	1	Deaths	1	Global	1	Male	31	85-89 years	500	Atrial fibrillation and flutter	3	Rate	2019	177.560298637226	192.040385270355	156.450517897172
155	1	Deaths	1	Global	2	Female	31	85-89 years	500	Atrial fibrillation and flutter	3	Rate	2019	176.66595751455	197.455267544094	142.872902282965
156	1	Deaths	1	Global	3	Both	31	85-89 years	500	Atrial fibrillation and flutter	3	Rate	2019	177.00327690497	193.876640235046	148.613026092415
157	1	Deaths	1	Global	1	Male	32	90-94 years	500	Atrial fibrillation and flutter	1	Number	2019	22558.783202163	24846.1071235115	19248.9046473686
158	1	Deaths	1	Global	2	Female	32	90-94 years	500	Atrial fibrillation and flutter	1	Number	2019	47716.192043564	53885.8696479418	36272.7420671161
159	1	Deaths	1	Global	3	Both	32	90-94 years	500	Atrial fibrillation and flutter	1	Number	2019	70274.975245727	78009.8381596093	55477.8583538715
160	1	Deaths	1	Global	1	Male	32	90-94 years	500	Atrial fibrillation and flutter	2	Percent	2019	0.0178779821335302	0.0195790205153582	0.0152980849851942
161	1	Deaths	1	Global	2	Female	32	90-94 years	500	Atrial fibrillation and flutter	2	Percent	2019	0.023413059721813	0.026241010884184	0.0178627287438447
162	1	Deaths	1	Global	3	Both	32	90-94 years	500	Atrial fibrillation and flutter	2	Percent	2019	0.0212957104949824	0.0235524140442359	0.0168358777031504
163	1	Deaths	1	Global	1	Male	32	90-94 years	500	Atrial fibrillation and flutter	3	Rate	2019	414.430997191371	456.451789054526	353.624691383429
164	1	Deaths	1	Global	2	Female	32	90-94 years	500	Atrial fibrillation and flutter	3	Rate	2019	419.412091089998	473.641845699099	318.827340330257
165	1	Deaths	1	Global	3	Both	32	90-94 years	500	Atrial fibrillation and flutter	3	Rate	2019	417.800124515157	463.78557918416	329.828022664314
166	1	Deaths	1	Global	1	Male	37	20+ years	500	Atrial fibrillation and flutter	1	Number	2019	129428.625515225	140838.898789299	116642.694605274
167	1	Deaths	1	Global	2	Female	37	20+ years	500	Atrial fibrillation and flutter	1	Number	2019	196935.402610091	218919.461428166	161602.858813562
168	1	Deaths	1	Global	3	Both	37	20+ years	500	Atrial fibrillation and flutter	1	Number	2019	326364.028125316	354945.989611416	279098.599840244
169	1	Deaths	1	Global	1	Male	37	20+ years	500	Atrial fibrillation and flutter	2	Percent	2019	0.00470964758871785	0.00510057211460467	0.00419009776469197
170	1	Deaths	1	Global	2	Female	37	20+ years	500	Atrial fibrillation and flutter	2	Percent	2019	0.00854784979962603	0.00941029854238482	0.00703925849863375
171	1	Deaths	1	Global	3	Both	37	20+ years	500	Atrial fibrillation and flutter	2	Percent	2019	0.00645951050436011	0.00699089339760229	0.00556933325393383
172	1	Deaths	1	Global	1	Male	37	20+ years	500	Atrial fibrillation and flutter	3	Rate	2019	5.0992618704172	5.54880671573955	4.59551851605985
173	1	Deaths	1	Global	2	Female	37	20+ years	500	Atrial fibrillation and flutter	3	Rate	2019	7.60586485077486	8.4549137166754	6.2412826101579
174	1	Deaths	1	Global	3	Both	37	20+ years	500	Atrial fibrillation and flutter	3	Rate	2019	6.36504730437847	6.92247864249486	5.44323404994508
175	1	Deaths	1	Global	1	Male	41	50-74 years	500	Atrial fibrillation and flutter	1	Number	2019	25263.099083436	27569.5236666551	23238.3280233906
176	1	Deaths	1	Global	2	Female	41	50-74 years	500	Atrial fibrillation and flutter	1	Number	2019	22726.0481772851	25075.9506102775	19824.0367411873
177	1	Deaths	1	Global	3	Both	41	50-74 years	500	Atrial fibrillation and flutter	1	Number	2019	47989.1472607211	51609.4652990099	43790.0355475623
178	1	Deaths	1	Global	1	Male	41	50-74 years	500	Atrial fibrillation and flutter	2	Percent	2019	0.00203426991515478	0.00218657851953207	0.00188023847056491
179	1	Deaths	1	Global	2	Female	41	50-74 years	500	Atrial fibrillation and flutter	2	Percent	2019	0.0027242862749627	0.00295791314800243	0.00243036376024356
180	1	Deaths	1	Global	3	Both	41	50-74 years	500	Atrial fibrillation and flutter	2	Percent	2019	0.00231137780146069	0.00247301100848116	0.00212177681963191
181	1	Deaths	1	Global	1	Male	41	50-74 years	500	Atrial fibrillation and flutter	3	Rate	2019	3.30951534847385	3.61166147603528	3.04426638284874
182	1	Deaths	1	Global	2	Female	41	50-74 years	500	Atrial fibrillation and flutter	3	Rate	2019	2.83930105337519	3.13288841186689	2.47673541665992
183	1	Deaths	1	Global	3	Both	41	50-74 years	500	Atrial fibrillation and flutter	3	Rate	2019	3.06883593439082	3.3003499896305	2.80030886830539
184	1	Deaths	1	Global	1	Male	157	25+ years	500	Atrial fibrillation and flutter	1	Number	2019	129428.625515225	140838.898789299	116642.694605274
185	1	Deaths	1	Global	2	Female	157	25+ years	500	Atrial fibrillation and flutter	1	Number	2019	196935.402610091	218919.461428166	161602.858813562
186	1	Deaths	1	Global	3	Both	157	25+ years	500	Atrial fibrillation and flutter	1	Number	2019	326364.028125316	354945.989611416	279098.599840244
187	1	Deaths	1	Global	1	Male	157	25+ years	500	Atrial fibrillation and flutter	2	Percent	2019	0.00478562175830567	0.005183710418323	0.00425888789988533
188	1	Deaths	1	Global	2	Female	157	25+ years	500	Atrial fibrillation and flutter	2	Percent	2019	0.0086453767703605	0.00951647729697828	0.0071231533133848
189	1	Deaths	1	Global	3	Both	157	25+ years	500	Atrial fibrillation and flutter	2	Percent	2019	0.00654974912285049	0.00708868837137102	0.00564776461735191
190	1	Deaths	1	Global	1	Male	157	25+ years	500	Atrial fibrillation and flutter	3	Rate	2019	5.78774697313859	6.29798784405735	5.21598989368075
191	1	Deaths	1	Global	2	Female	157	25+ years	500	Atrial fibrillation and flutter	3	Rate	2019	8.57633957067379	9.53372331715418	7.03764267068223
192	1	Deaths	1	Global	3	Both	157	25+ years	500	Atrial fibrillation and flutter	3	Rate	2019	7.20050413139454	7.83110221827988	6.15769646170824
193	1	Deaths	1	Global	1	Male	160	85+ years	500	Atrial fibrillation and flutter	1	Number	2019	59924.951527624	65405.2831905325	51493.9673137124
194	1	Deaths	1	Global	2	Female	160	85+ years	500	Atrial fibrillation and flutter	1	Number	2019	117644.909925097	132702.284574132	90659.4327920116
195	1	Deaths	1	Global	3	Both	160	85+ years	500	Atrial fibrillation and flutter	1	Number	2019	177569.861452722	196390.850256518	141740.134546233
196	1	Deaths	1	Global	1	Male	160	85+ years	500	Atrial fibrillation and flutter	2	Percent	2019	0.0142315481319086	0.015489414696383	0.0122471957216459
197	1	Deaths	1	Global	2	Female	160	85+ years	500	Atrial fibrillation and flutter	2	Percent	2019	0.019554006374024	0.0218706817624145	0.0153445967272631
198	1	Deaths	1	Global	3	Both	160	85+ years	500	Atrial fibrillation and flutter	2	Percent	2019	0.0173618140584103	0.0191315492165209	0.0140731651448081
199	1	Deaths	1	Global	1	Male	160	85+ years	500	Atrial fibrillation and flutter	3	Rate	2019	258.909751319463	282.587889921507	222.483121500732
200	1	Deaths	1	Global	2	Female	160	85+ years	500	Atrial fibrillation and flutter	3	Rate	2019	280.742004889289	316.674180365733	216.345194538037
201	1	Deaths	1	Global	3	Both	160	85+ years	500	Atrial fibrillation and flutter	3	Rate	2019	272.973993248175	301.907058964508	217.893792415447
202	1	Deaths	1	Global	1	Male	169	10 to 54 years	500	Atrial fibrillation and flutter	1	Number	2019	2487.98229414443	2786.29910597933	2257.37877373618
203	1	Deaths	1	Global	2	Female	169	10 to 54 years	500	Atrial fibrillation and flutter	1	Number	2019	1705.85095463934	1919.27846757511	1487.91496741935
204	1	Deaths	1	Global	3	Both	169	10 to 54 years	500	Atrial fibrillation and flutter	1	Number	2019	4193.83324878377	4607.49268841174	3804.697702037
205	1	Deaths	1	Global	1	Male	169	10 to 54 years	500	Atrial fibrillation and flutter	2	Percent	2019	0.000392385925025919	0.000428386347246939	0.000357488732648838
206	1	Deaths	1	Global	2	Female	169	10 to 54 years	500	Atrial fibrillation and flutter	2	Percent	2019	0.000457415835536216	0.000499719123417628	0.000404101214786851
207	1	Deaths	1	Global	3	Both	169	10 to 54 years	500	Atrial fibrillation and flutter	2	Percent	2019	0.000416478511727896	0.000448840999115107	0.000382436866131666
208	1	Deaths	1	Global	1	Male	169	10 to 54 years	500	Atrial fibrillation and flutter	3	Rate	2019	0.0984870826619627	0.110295990054827	0.0893586141716366
209	1	Deaths	1	Global	2	Female	169	10 to 54 years	500	Atrial fibrillation and flutter	3	Rate	2019	0.0693539262838377	0.0780311415814778	0.0604934122095316
210	1	Deaths	1	Global	3	Both	169	10 to 54 years	500	Atrial fibrillation and flutter	3	Rate	2019	0.0841149956260778	0.0924116922019569	0.0763101705720421
211	1	Deaths	1	Global	1	Male	197	15-39 years	500	Atrial fibrillation and flutter	1	Number	2019	171.334767154993	195.793210105297	152.411679017367
212	1	Deaths	1	Global	2	Female	197	15-39 years	500	Atrial fibrillation and flutter	1	Number	2019	113.713029279748	127.603067876323	97.4422641089447
213	1	Deaths	1	Global	3	Both	197	15-39 years	500	Atrial fibrillation and flutter	1	Number	2019	285.047796434741	317.938755911258	251.599966143897
214	1	Deaths	1	Global	1	Male	197	15-39 years	500	Atrial fibrillation and flutter	2	Percent	2019	6.7055569394806e-05	7.55371114912551e-05	5.91275480578621e-05
215	1	Deaths	1	Global	2	Female	197	15-39 years	500	Atrial fibrillation and flutter	2	Percent	2019	7.53427515911123e-05	8.30254596843482e-05	6.49042394698443e-05
216	1	Deaths	1	Global	3	Both	197	15-39 years	500	Atrial fibrillation and flutter	2	Percent	2019	7.01292587046539e-05	7.63989818206655e-05	6.32320272776906e-05
217	1	Deaths	1	Global	1	Male	197	15-39 years	500	Atrial fibrillation and flutter	3	Rate	2019	0.0115039957754316	0.0131462183613438	0.0102334356339722
218	1	Deaths	1	Global	2	Female	197	15-39 years	500	Atrial fibrillation and flutter	3	Rate	2019	0.00784820878566902	0.00880686694153204	0.00672523841919581
219	1	Deaths	1	Global	3	Both	197	15-39 years	500	Atrial fibrillation and flutter	3	Rate	2019	0.00970126370104982	0.0108206685000106	0.00856290646434083
220	1	Deaths	1	Global	1	Male	228	55+ years	500	Atrial fibrillation and flutter	1	Number	2019	126940.643221081	138041.668299198	114298.891812228
221	1	Deaths	1	Global	2	Female	228	55+ years	500	Atrial fibrillation and flutter	1	Number	2019	195229.551655452	217052.758882517	159977.932739486
222	1	Deaths	1	Global	3	Both	228	55+ years	500	Atrial fibrillation and flutter	1	Number	2019	322170.194876532	350547.90335745	275048.795865407
223	1	Deaths	1	Global	1	Male	228	55+ years	500	Atrial fibrillation and flutter	2	Percent	2019	0.00586464391001548	0.00635627792287398	0.00521940720412071
224	1	Deaths	1	Global	2	Female	228	55+ years	500	Atrial fibrillation and flutter	2	Percent	2019	0.00993270882002076	0.0109336125589621	0.00818894919320869
225	1	Deaths	1	Global	3	Both	228	55+ years	500	Atrial fibrillation and flutter	2	Percent	2019	0.00779994263982322	0.00844502726520205	0.00672130493599368
226	1	Deaths	1	Global	1	Male	228	55+ years	500	Atrial fibrillation and flutter	3	Rate	2019	19.1528188488038	20.8277427893333	17.2454299422919
227	1	Deaths	1	Global	2	Female	228	55+ years	500	Atrial fibrillation and flutter	3	Rate	2019	26.2670831028516	29.2032779204054	21.5241679256971
228	1	Deaths	1	Global	3	Both	228	55+ years	500	Atrial fibrillation and flutter	3	Rate	2019	22.9135337761897	24.9318259463191	19.5621444018979
229	1	Deaths	1	Global	1	Male	232	65-74 years	500	Atrial fibrillation and flutter	1	Number	2019	17057.0990860628	18591.8528609815	15692.6604682792
230	1	Deaths	1	Global	2	Female	232	65-74 years	500	Atrial fibrillation and flutter	1	Number	2019	16345.6738493274	18081.4199012362	14267.7820860977
231	1	Deaths	1	Global	3	Both	232	65-74 years	500	Atrial fibrillation and flutter	1	Number	2019	33402.7729353902	35932.9729921201	30295.4231768975
232	1	Deaths	1	Global	1	Male	232	65-74 years	500	Atrial fibrillation and flutter	2	Percent	2019	0.00269317378268006	0.00292035730253851	0.00248566281810628
233	1	Deaths	1	Global	2	Female	232	65-74 years	500	Atrial fibrillation and flutter	2	Percent	2019	0.00358535835951918	0.0039028892884931	0.00318031251506121
234	1	Deaths	1	Global	3	Both	232	65-74 years	500	Atrial fibrillation and flutter	2	Percent	2019	0.00306631664563539	0.00328185092869207	0.00282786611170714
235	1	Deaths	1	Global	1	Male	232	65-74 years	500	Atrial fibrillation and flutter	3	Rate	2019	8.0316717474105	8.7543408525761	7.38919889536014
236	1	Deaths	1	Global	2	Female	232	65-74 years	500	Atrial fibrillation and flutter	3	Rate	2019	6.97831591334434	7.71934283014279	6.09121971338255
237	1	Deaths	1	Global	3	Both	232	65-74 years	500	Atrial fibrillation and flutter	3	Rate	2019	7.47921201259728	8.04574888949587	6.78344559565899
238	1	Deaths	1	Global	1	Male	234	75+ years	500	Atrial fibrillation and flutter	1	Number	2019	103086.672926648	112145.8960139	91374.305135033
239	1	Deaths	1	Global	2	Female	234	75+ years	500	Atrial fibrillation and flutter	1	Number	2019	173465.879211805	193562.018270589	139826.866135665
240	1	Deaths	1	Global	3	Both	234	75+ years	500	Atrial fibrillation and flutter	1	Number	2019	276552.552138453	302478.077982003	231720.33404895
241	1	Deaths	1	Global	1	Male	234	75+ years	500	Atrial fibrillation and flutter	2	Percent	2019	0.00956186555651218	0.0103641063141858	0.00852281770385783
242	1	Deaths	1	Global	2	Female	234	75+ years	500	Atrial fibrillation and flutter	2	Percent	2019	0.0141856398254715	0.0156728025844657	0.0116135904741997
243	1	Deaths	1	Global	3	Both	234	75+ years	500	Atrial fibrillation and flutter	2	Percent	2019	0.0120181786663854	0.0130683931200951	0.010168002613185
244	1	Deaths	1	Global	1	Male	234	75+ years	500	Atrial fibrillation and flutter	3	Rate	2019	88.9160906287331	96.7300075802011	78.8137376623381
245	1	Deaths	1	Global	2	Female	234	75+ years	500	Atrial fibrillation and flutter	3	Rate	2019	107.756213205475	120.239843155438	86.8598116680384
246	1	Deaths	1	Global	3	Both	234	75+ years	500	Atrial fibrillation and flutter	3	Rate	2019	99.8684051934795	109.230607421508	83.6786355194558
247	1	Deaths	1	Global	1	Male	235	95+ years	500	Atrial fibrillation and flutter	1	Number	2019	8382.7541624107	9319.02184449694	6612.64845878286
248	1	Deaths	1	Global	2	Female	235	95+ years	500	Atrial fibrillation and flutter	1	Number	2019	22308.9383593717	25680.7535297968	16433.8225612208
249	1	Deaths	1	Global	3	Both	235	95+ years	500	Atrial fibrillation and flutter	1	Number	2019	30691.6925217824	34916.1804040253	23302.2734271474
250	1	Deaths	1	Global	1	Male	235	95+ years	500	Atrial fibrillation and flutter	2	Percent	2019	0.0221013652907142	0.0245171601299166	0.0174052455208406
251	1	Deaths	1	Global	2	Female	235	95+ years	500	Atrial fibrillation and flutter	2	Percent	2019	0.0228604436170634	0.0260952834064225	0.0169746892258519
252	1	Deaths	1	Global	3	Both	235	95+ years	500	Atrial fibrillation and flutter	2	Percent	2019	0.0226478975908448	0.0256177331574947	0.0172066662885109
253	1	Deaths	1	Global	1	Male	235	95+ years	500	Atrial fibrillation and flutter	3	Rate	2019	608.037114911854	675.948625755592	479.643755847468
254	1	Deaths	1	Global	2	Female	235	95+ years	500	Atrial fibrillation and flutter	3	Rate	2019	624.31149412635	718.671115057468	459.897470338074
255	1	Deaths	1	Global	3	Both	235	95+ years	500	Atrial fibrillation and flutter	3	Rate	2019	619.780659065445	705.08895159484	470.560506630602
256	1	Deaths	1	Global	1	Male	243	75-84 years	500	Atrial fibrillation and flutter	1	Number	2019	43161.7213990243	46949.5282204326	38999.3906515429
257	1	Deaths	1	Global	2	Female	243	75-84 years	500	Atrial fibrillation and flutter	1	Number	2019	55820.9692867077	61691.5361407739	47805.7081461117
258	1	Deaths	1	Global	3	Both	243	75-84 years	500	Atrial fibrillation and flutter	1	Number	2019	98982.6906857319	106655.049817402	88164.3795743762
259	1	Deaths	1	Global	1	Male	243	75-84 years	500	Atrial fibrillation and flutter	2	Percent	2019	0.00656868325881938	0.00710348241251017	0.00597023435805149
260	1	Deaths	1	Global	2	Female	243	75-84 years	500	Atrial fibrillation and flutter	2	Percent	2019	0.00898602058000524	0.0097847373338076	0.00768865353801462
261	1	Deaths	1	Global	3	Both	243	75-84 years	500	Atrial fibrillation and flutter	2	Percent	2019	0.00774267975137221	0.00830643685051287	0.00687811971368353
262	1	Deaths	1	Global	1	Male	243	75-84 years	500	Atrial fibrillation and flutter	3	Rate	2019	46.5145275245479	50.5965714964097	42.0288665767348
263	1	Deaths	1	Global	2	Female	243	75-84 years	500	Atrial fibrillation and flutter	3	Rate	2019	46.8788548519108	51.8089994725944	40.1475804148752
264	1	Deaths	1	Global	3	Both	243	75-84 years	500	Atrial fibrillation and flutter	3	Rate	2019	46.7192894007815	50.3406010076488	41.6131056414024
265	1	Deaths	1	Global	1	Male	284	20-54 years	500	Atrial fibrillation and flutter	1	Number	2019	2487.98229414443	2786.29910597933	2257.37877373618
266	1	Deaths	1	Global	2	Female	284	20-54 years	500	Atrial fibrillation and flutter	1	Number	2019	1705.85095463934	1919.27846757511	1487.91496741935
267	1	Deaths	1	Global	3	Both	284	20-54 years	500	Atrial fibrillation and flutter	1	Number	2019	4193.83324878377	4607.49268841174	3804.697702037
268	1	Deaths	1	Global	1	Male	284	20-54 years	500	Atrial fibrillation and flutter	2	Percent	2019	0.000426154597332227	0.000464958471713005	0.000387605006688817
269	1	Deaths	1	Global	2	Female	284	20-54 years	500	Atrial fibrillation and flutter	2	Percent	2019	0.000503915495712312	0.000550569573806424	0.000445249506806714
270	1	Deaths	1	Global	3	Both	284	20-54 years	500	Atrial fibrillation and flutter	2	Percent	2019	0.000454702638186498	0.000490184384380002	0.000417051811543836
271	1	Deaths	1	Global	1	Male	284	20-54 years	500	Atrial fibrillation and flutter	3	Rate	2019	0.132663685590838	0.148570473924851	0.12036749160281
272	1	Deaths	1	Global	2	Female	284	20-54 years	500	Atrial fibrillation and flutter	3	Rate	2019	0.0924074971438244	0.103969059564262	0.0806017065723818
273	1	Deaths	1	Global	3	Both	284	20-54 years	500	Atrial fibrillation and flutter	3	Rate	2019	0.112694588388841	0.123810237847615	0.102237932707356
274	1	Deaths	1	Global	1	Male	420	<70 years	500	Atrial fibrillation and flutter	1	Number	2019	15652.223022675	17098.7215128992	14409.4895730312
275	1	Deaths	1	Global	2	Female	420	<70 years	500	Atrial fibrillation and flutter	1	Number	2019	12806.7539855256	14174.6349388737	11131.13722604
276	1	Deaths	1	Global	3	Both	420	<70 years	500	Atrial fibrillation and flutter	1	Number	2019	28458.9770082006	30676.819092421	25863.1597425437
277	1	Deaths	1	Global	1	Male	420	<70 years	500	Atrial fibrillation and flutter	2	Percent	2019	0.000922461650856643	0.000997534465413236	0.000847825568923134
278	1	Deaths	1	Global	2	Female	420	<70 years	500	Atrial fibrillation and flutter	2	Percent	2019	0.00113755383952324	0.00124597424953458	0.00100362949951826
279	1	Deaths	1	Global	3	Both	420	<70 years	500	Atrial fibrillation and flutter	2	Percent	2019	0.00100827761498986	0.00107730989732662	0.000929358389874606
280	1	Deaths	1	Global	1	Male	420	<70 years	500	Atrial fibrillation and flutter	3	Rate	2019	0.424937149681123	0.46420767020485	0.391198580460634
281	1	Deaths	1	Global	2	Female	420	<70 years	500	Atrial fibrillation and flutter	3	Rate	2019	0.355998172865101	0.394022103100603	0.30941989819275
282	1	Deaths	1	Global	3	Both	420	<70 years	500	Atrial fibrillation and flutter	3	Rate	2019	0.390874806098105	0.421336146798302	0.355222099042352
283	1	Deaths	1	Global	1	Male	11	30-34 years	500	Atrial fibrillation and flutter	1	Number	2020	67.9677657093763	79.304938528896	58.936549706911
284	1	Deaths	1	Global	2	Female	11	30-34 years	500	Atrial fibrillation and flutter	1	Number	2020	44.4470634204927	51.4182098591515	37.1528234823872
285	1	Deaths	1	Global	3	Both	11	30-34 years	500	Atrial fibrillation and flutter	1	Number	2020	112.414829129869	127.683178801356	98.2173310081528
286	1	Deaths	1	Global	1	Male	11	30-34 years	500	Atrial fibrillation and flutter	2	Percent	2020	0.000103071605705436	0.000119275123544644	8.9914629770464e-05
287	1	Deaths	1	Global	2	Female	11	30-34 years	500	Atrial fibrillation and flutter	2	Percent	2020	0.000118774407942434	0.000134710708937541	0.000100511240874671
288	1	Deaths	1	Global	3	Both	11	30-34 years	500	Atrial fibrillation and flutter	2	Percent	2020	0.000108746940274971	0.000121806112981741	9.69953110166654e-05
289	1	Deaths	1	Global	1	Male	11	30-34 years	500	Atrial fibrillation and flutter	3	Rate	2020	0.0222840169503049	0.0260010399926537	0.0193230284820163
290	1	Deaths	1	Global	2	Female	11	30-34 years	500	Atrial fibrillation and flutter	3	Rate	2020	0.0148638396053045	0.0171951072876941	0.0124245240658977
291	1	Deaths	1	Global	3	Both	11	30-34 years	500	Atrial fibrillation and flutter	3	Rate	2020	0.0186106502086701	0.0211383764632858	0.016260207002674
292	1	Deaths	1	Global	1	Male	12	35-39 years	500	Atrial fibrillation and flutter	1	Number	2020	102.090471411619	116.831580999924	90.9913954397728
293	1	Deaths	1	Global	2	Female	12	35-39 years	500	Atrial fibrillation and flutter	1	Number	2020	70.1733365685648	79.0738244091614	59.1494157571348
294	1	Deaths	1	Global	3	Both	12	35-39 years	500	Atrial fibrillation and flutter	1	Number	2020	172.263807980184	190.898692191995	152.543998514771
295	1	Deaths	1	Global	1	Male	12	35-39 years	500	Atrial fibrillation and flutter	2	Percent	2020	0.000127071631012357	0.000142971419155131	0.000113491518151206
296	1	Deaths	1	Global	2	Female	12	35-39 years	500	Atrial fibrillation and flutter	2	Percent	2020	0.000156041598323636	0.000172972589849169	0.000133721914798917
297	1	Deaths	1	Global	3	Both	12	35-39 years	500	Atrial fibrillation and flutter	2	Percent	2020	0.000137462559130201	0.000150749847014833	0.00012270632864746
298	1	Deaths	1	Global	1	Male	12	35-39 years	500	Atrial fibrillation and flutter	3	Rate	2020	0.0369194148364581	0.0422503054917281	0.0329056084112355
299	1	Deaths	1	Global	2	Female	12	35-39 years	500	Atrial fibrillation and flutter	3	Rate	2020	0.0258411943425452	0.0291187816325209	0.0217816570020818
300	1	Deaths	1	Global	3	Both	12	35-39 years	500	Atrial fibrillation and flutter	3	Rate	2020	0.0314304967366586	0.0348305357481885	0.02783250703518
301	1	Deaths	1	Global	1	Male	13	40-44 years	500	Atrial fibrillation and flutter	1	Number	2020	267.700786337081	297.240884604334	239.230523349698
302	1	Deaths	1	Global	2	Female	13	40-44 years	500	Atrial fibrillation and flutter	1	Number	2020	181.69452610954	204.131708144733	153.799124156366
303	1	Deaths	1	Global	3	Both	13	40-44 years	500	Atrial fibrillation and flutter	1	Number	2020	449.395312446621	490.730451842343	400.700858499499
304	1	Deaths	1	Global	1	Male	13	40-44 years	500	Atrial fibrillation and flutter	2	Percent	2020	0.000256657255569734	0.000281565803682587	0.000230430845613742
305	1	Deaths	1	Global	2	Female	13	40-44 years	500	Atrial fibrillation and flutter	2	Percent	2020	0.000319761348350905	0.000352994071650547	0.000276954607628008
306	1	Deaths	1	Global	3	Both	13	40-44 years	500	Atrial fibrillation and flutter	2	Percent	2020	0.00027889996031326	0.000299415065356555	0.000253833938857267
307	1	Deaths	1	Global	1	Male	13	40-44 years	500	Atrial fibrillation and flutter	3	Rate	2020	0.107462077141356	0.119320242977154	0.0960333710876782
308	1	Deaths	1	Global	2	Female	13	40-44 years	500	Atrial fibrillation and flutter	3	Rate	2020	0.0741367331744552	0.083291766148464	0.0627545852601593
309	1	Deaths	1	Global	3	Both	13	40-44 years	500	Atrial fibrillation and flutter	3	Rate	2020	0.0909353375384039	0.099299521029066	0.0810819935375009
310	1	Deaths	1	Global	1	Male	14	45-49 years	500	Atrial fibrillation and flutter	1	Number	2020	636.129619872321	712.328852638144	567.676538714752
311	1	Deaths	1	Global	2	Female	14	45-49 years	500	Atrial fibrillation and flutter	1	Number	2020	449.991776980699	512.274588404592	385.242192538263
312	1	Deaths	1	Global	3	Both	14	45-49 years	500	Atrial fibrillation and flutter	1	Number	2020	1086.12139685302	1200.42146809739	957.288716937552
313	1	Deaths	1	Global	1	Male	14	45-49 years	500	Atrial fibrillation and flutter	2	Percent	2020	0.000480080748542172	0.000529038922112752	0.000437827514982625
314	1	Deaths	1	Global	2	Female	14	45-49 years	500	Atrial fibrillation and flutter	2	Percent	2020	0.000606755250530339	0.000677361624070917	0.000526603750730453
315	1	Deaths	1	Global	3	Both	14	45-49 years	500	Atrial fibrillation and flutter	2	Percent	2020	0.000525524965435042	0.000571923730812749	0.000470777060832056
316	1	Deaths	1	Global	1	Male	14	45-49 years	500	Atrial fibrillation and flutter	3	Rate	2020	0.26745807009401	0.299495722643944	0.238677254979526
317	1	Deaths	1	Global	2	Female	14	45-49 years	500	Atrial fibrillation and flutter	3	Rate	2020	0.191288331092923	0.217764315016431	0.163763739354695
318	1	Deaths	1	Global	3	Both	14	45-49 years	500	Atrial fibrillation and flutter	3	Rate	2020	0.22958251498691	0.253743071896568	0.202350079687139
319	1	Deaths	1	Global	1	Male	15	50-54 years	500	Atrial fibrillation and flutter	1	Number	2020	1410.19969491291	1580.99244076856	1269.37010091718
320	1	Deaths	1	Global	2	Female	15	50-54 years	500	Atrial fibrillation and flutter	1	Number	2020	957.573203967957	1087.20796144122	809.985485535542
321	1	Deaths	1	Global	3	Both	15	50-54 years	500	Atrial fibrillation and flutter	1	Number	2020	2367.77289888086	2574.15098542686	2145.76253963003
322	1	Deaths	1	Global	1	Male	15	50-54 years	500	Atrial fibrillation and flutter	2	Percent	2020	0.000793247830509163	0.000877402177630517	0.00073125934276532
323	1	Deaths	1	Global	2	Female	15	50-54 years	500	Atrial fibrillation and flutter	2	Percent	2020	0.000949755658803446	0.00103722555057928	0.000818354995993185
324	1	Deaths	1	Global	3	Both	15	50-54 years	500	Atrial fibrillation and flutter	2	Percent	2020	0.000849894204459884	0.000912400804932998	0.000777338119947284
325	1	Deaths	1	Global	1	Male	15	50-54 years	500	Atrial fibrillation and flutter	3	Rate	2020	0.643442567743497	0.721371476210687	0.579185175048144
326	1	Deaths	1	Global	2	Female	15	50-54 years	500	Atrial fibrillation and flutter	3	Rate	2020	0.434295561499178	0.493089813002212	0.367358965130998
327	1	Deaths	1	Global	3	Both	15	50-54 years	500	Atrial fibrillation and flutter	3	Rate	2020	0.538554141210407	0.585495202668183	0.488057491627729
328	1	Deaths	1	Global	1	Male	16	55-59 years	500	Atrial fibrillation and flutter	1	Number	2020	2620.3421791189	2917.49556403738	2367.77421486098
329	1	Deaths	1	Global	2	Female	16	55-59 years	500	Atrial fibrillation and flutter	1	Number	2020	2034.30581456008	2306.61779475881	1723.71178994954
330	1	Deaths	1	Global	3	Both	16	55-59 years	500	Atrial fibrillation and flutter	1	Number	2020	4654.64799367898	5087.96402598535	4161.51285256377
331	1	Deaths	1	Global	1	Male	16	55-59 years	500	Atrial fibrillation and flutter	2	Percent	2020	0.00112920016532766	0.00123896014581298	0.0010462112433471
332	1	Deaths	1	Global	2	Female	16	55-59 years	500	Atrial fibrillation and flutter	2	Percent	2020	0.00144762165313065	0.00160050082828183	0.00124672858255654
333	1	Deaths	1	Global	3	Both	16	55-59 years	500	Atrial fibrillation and flutter	2	Percent	2020	0.00124932514256903	0.00135074889434384	0.0011381583237951
334	1	Deaths	1	Global	1	Male	16	55-59 years	500	Atrial fibrillation and flutter	3	Rate	2020	1.3850787368333	1.54215014464731	1.25157460150066
335	1	Deaths	1	Global	2	Female	16	55-59 years	500	Atrial fibrillation and flutter	3	Rate	2020	1.0436380706584	1.18333936217402	0.884297352914514
336	1	Deaths	1	Global	3	Both	16	55-59 years	500	Atrial fibrillation and flutter	3	Rate	2020	1.21180684038521	1.32461780540567	1.08342236575915
337	1	Deaths	1	Global	1	Male	17	60-64 years	500	Atrial fibrillation and flutter	1	Number	2020	4202.53005280218	4605.41060633097	3861.57473791024
338	1	Deaths	1	Global	2	Female	17	60-64 years	500	Atrial fibrillation and flutter	1	Number	2020	3407.04498705676	3812.56346322151	2961.20417027209
339	1	Deaths	1	Global	3	Both	17	60-64 years	500	Atrial fibrillation and flutter	1	Number	2020	7609.57503985893	8117.96720544166	6904.98387890012
340	1	Deaths	1	Global	1	Male	17	60-64 years	500	Atrial fibrillation and flutter	2	Percent	2020	0.00144909836457502	0.00157464797867632	0.00134914737106274
341	1	Deaths	1	Global	2	Female	17	60-64 years	500	Atrial fibrillation and flutter	2	Percent	2020	0.00189405755852562	0.00207196317773199	0.0016632255000458
342	1	Deaths	1	Global	3	Both	17	60-64 years	500	Atrial fibrillation and flutter	2	Percent	2020	0.00161940211874236	0.00171763327357365	0.00148160582160183
343	1	Deaths	1	Global	1	Male	17	60-64 years	500	Atrial fibrillation and flutter	3	Rate	2020	2.73785867462727	3.00032676038955	2.51573356075337
344	1	Deaths	1	Global	2	Female	17	60-64 years	500	Atrial fibrillation and flutter	3	Rate	2020	2.10383189034901	2.35423736063842	1.82852759236229
345	1	Deaths	1	Global	3	Both	17	60-64 years	500	Atrial fibrillation and flutter	3	Rate	2020	2.41235542408983	2.57352376684015	2.18898890230621
346	1	Deaths	1	Global	1	Male	18	65-69 years	500	Atrial fibrillation and flutter	1	Number	2020	6491.31502146632	7122.32969719099	5942.98210571599
347	1	Deaths	1	Global	2	Female	18	65-69 years	500	Atrial fibrillation and flutter	1	Number	2020	5817.94878913854	6464.89379209074	5087.58022592796
348	1	Deaths	1	Global	3	Both	18	65-69 years	500	Atrial fibrillation and flutter	1	Number	2020	12309.2638106049	13239.0181431684	11132.2807476845
349	1	Deaths	1	Global	1	Male	18	65-69 years	500	Atrial fibrillation and flutter	2	Percent	2020	0.00180571916726979	0.00196625989600899	0.00165625143563345
350	1	Deaths	1	Global	2	Female	18	65-69 years	500	Atrial fibrillation and flutter	2	Percent	2020	0.00242221399231937	0.00263860543544097	0.00214428748091009
351	1	Deaths	1	Global	3	Both	18	65-69 years	500	Atrial fibrillation and flutter	2	Percent	2020	0.00205258441312927	0.00218935568325577	0.0018572736453811
352	1	Deaths	1	Global	1	Male	18	65-69 years	500	Atrial fibrillation and flutter	3	Rate	2020	5.03517069954039	5.52463494456346	4.60984088241562
353	1	Deaths	1	Global	2	Female	18	65-69 years	500	Atrial fibrillation and flutter	3	Rate	2020	4.13682885693928	4.59683647372369	3.61750325645764
354	1	Deaths	1	Global	3	Both	18	65-69 years	500	Atrial fibrillation and flutter	3	Rate	2020	4.56647303800461	4.9113919671092	4.12983754901758
355	1	Deaths	1	Global	1	Male	19	70-74 years	500	Atrial fibrillation and flutter	1	Number	2020	11102.7133252566	11997.267114162	10173.3255007893
356	1	Deaths	1	Global	2	Female	19	70-74 years	500	Atrial fibrillation and flutter	1	Number	2020	11108.8106307502	12243.694631465	9760.90353716264
357	1	Deaths	1	Global	3	Both	19	70-74 years	500	Atrial fibrillation and flutter	1	Number	2020	22211.5239560068	23851.4155640683	20290.870852647
358	1	Deaths	1	Global	1	Male	19	70-74 years	500	Atrial fibrillation and flutter	2	Percent	2020	0.00287390626482149	0.00309546445741978	0.00265465629817025
359	1	Deaths	1	Global	2	Female	19	70-74 years	500	Atrial fibrillation and flutter	2	Percent	2020	0.00396376063228751	0.00428959235801956	0.00347869868471885
360	1	Deaths	1	Global	3	Both	19	70-74 years	500	Atrial fibrillation and flutter	2	Percent	2020	0.00333190990378901	0.0035514337220155	0.00306356355272791
361	1	Deaths	1	Global	1	Male	19	70-74 years	500	Atrial fibrillation and flutter	3	Rate	2020	12.0500169901559	13.0208957329582	11.0413321086146
362	1	Deaths	1	Global	2	Female	19	70-74 years	500	Atrial fibrillation and flutter	3	Rate	2020	10.6910417692854	11.7832462057666	9.39382539593472
363	1	Deaths	1	Global	3	Both	19	70-74 years	500	Atrial fibrillation and flutter	3	Rate	2020	11.3297382523611	12.1662203739112	10.3500442440729
364	1	Deaths	1	Global	1	Male	20	75-79 years	500	Atrial fibrillation and flutter	1	Number	2020	16009.5441610556	17425.5164352643	14479.1338979766
365	1	Deaths	1	Global	2	Female	20	75-79 years	500	Atrial fibrillation and flutter	1	Number	2020	18416.8845738625	20346.8465278228	16002.5739663076
366	1	Deaths	1	Global	3	Both	20	75-79 years	500	Atrial fibrillation and flutter	1	Number	2020	34426.4287349181	37141.215394882	30617.2625668692
367	1	Deaths	1	Global	1	Male	20	75-79 years	500	Atrial fibrillation and flutter	2	Percent	2020	0.00427134750007025	0.00463125321232044	0.00387810402391565
368	1	Deaths	1	Global	2	Female	20	75-79 years	500	Atrial fibrillation and flutter	2	Percent	2020	0.00599842596538714	0.00651180944317255	0.00524755841971146
369	1	Deaths	1	Global	3	Both	20	75-79 years	500	Atrial fibrillation and flutter	2	Percent	2020	0.00504870883195296	0.00540402981457254	0.00453505274080469
370	1	Deaths	1	Global	1	Male	20	75-79 years	500	Atrial fibrillation and flutter	3	Rate	2020	27.3141590183037	29.7299737019803	24.7030997109021
371	1	Deaths	1	Global	2	Female	20	75-79 years	500	Atrial fibrillation and flutter	3	Rate	2020	26.0317485636697	28.759695525679	22.6191883970242
372	1	Deaths	1	Global	3	Both	20	75-79 years	500	Atrial fibrillation and flutter	3	Rate	2020	26.6128030104305	28.7114256457688	23.668187707901
373	1	Deaths	1	Global	1	Male	21	80+ years	500	Atrial fibrillation and flutter	1	Number	2020	89695.6078809723	97440.06340498	78812.2001071259
374	1	Deaths	1	Global	2	Female	21	80+ years	500	Atrial fibrillation and flutter	1	Number	2020	158418.095887972	177883.707474265	124488.894743794
375	1	Deaths	1	Global	3	Both	21	80+ years	500	Atrial fibrillation and flutter	1	Number	2020	248113.703768944	272430.631300794	203927.786113557
376	1	Deaths	1	Global	1	Male	21	80+ years	500	Atrial fibrillation and flutter	2	Percent	2020	0.0105582130121824	0.0114707649478697	0.0092571245811808
377	1	Deaths	1	Global	2	Female	21	80+ years	500	Atrial fibrillation and flutter	2	Percent	2020	0.015330063432827	0.0170737976627393	0.0123169476271319
378	1	Deaths	1	Global	3	Both	21	80+ years	500	Atrial fibrillation and flutter	2	Percent	2020	0.0131762978871298	0.0144035175030321	0.0108645904680092
379	1	Deaths	1	Global	1	Male	21	80+ years	500	Atrial fibrillation and flutter	3	Rate	2020	149.412693529409	162.313213266075	131.283385877833
380	1	Deaths	1	Global	2	Female	21	80+ years	500	Atrial fibrillation and flutter	3	Rate	2020	169.479649620151	190.304448787158	133.181339824322
381	1	Deaths	1	Global	3	Both	21	80+ years	500	Atrial fibrillation and flutter	3	Rate	2020	161.631962546674	177.473057417186	132.847350979161
382	1	Deaths	1	Global	1	Male	22	All ages	500	Atrial fibrillation and flutter	1	Number	2020	132606.140958915	143176.75978913	118926.375151601
383	1	Deaths	1	Global	2	Female	22	All ages	500	Atrial fibrillation and flutter	1	Number	2020	200906.970590387	224176.410331209	163862.033529746
384	1	Deaths	1	Global	3	Both	22	All ages	500	Atrial fibrillation and flutter	1	Number	2020	333513.111549302	361565.100988363	284101.329151388
385	1	Deaths	1	Global	1	Male	22	All ages	500	Atrial fibrillation and flutter	2	Percent	2020	0.00380428091799061	0.00410367702796734	0.00342428368158045
386	1	Deaths	1	Global	2	Female	22	All ages	500	Atrial fibrillation and flutter	2	Percent	2020	0.00711174565760782	0.00785783883669514	0.00585732591588302
387	1	Deaths	1	Global	3	Both	22	All ages	500	Atrial fibrillation and flutter	2	Percent	2020	0.00528464509682243	0.00573767970395423	0.00451619111889227
388	1	Deaths	1	Global	1	Male	22	All ages	500	Atrial fibrillation and flutter	3	Rate	2020	3.37771035499087	3.64696250593416	3.02926279225295
389	1	Deaths	1	Global	2	Female	22	All ages	500	Atrial fibrillation and flutter	3	Rate	2020	5.15615999782894	5.75335657100377	4.20542333581633
390	1	Deaths	1	Global	3	Both	22	All ages	500	Atrial fibrillation and flutter	3	Rate	2020	4.2635848304037	4.62219752805575	3.63191153607261
391	1	Deaths	1	Global	1	Male	24	15-49 years	500	Atrial fibrillation and flutter	1	Number	2020	1073.8886433304	1200.58984576261	961.620920352777
392	1	Deaths	1	Global	2	Female	24	15-49 years	500	Atrial fibrillation and flutter	1	Number	2020	746.306703079297	842.983493054162	641.657569583022
393	1	Deaths	1	Global	3	Both	24	15-49 years	500	Atrial fibrillation and flutter	1	Number	2020	1820.19534640969	1998.53570300706	1613.14065434184
394	1	Deaths	1	Global	1	Male	24	15-49 years	500	Atrial fibrillation and flutter	2	Percent	2020	0.000210430892648706	0.000229908380640087	0.000191080423925782
395	1	Deaths	1	Global	2	Female	24	15-49 years	500	Atrial fibrillation and flutter	2	Percent	2020	0.000254696936043506	0.000281361772989808	0.000223385446633084
396	1	Deaths	1	Global	3	Both	24	15-49 years	500	Atrial fibrillation and flutter	2	Percent	2020	0.000226578112564643	0.000245368571520133	0.000204787745819936
397	1	Deaths	1	Global	1	Male	24	15-49 years	500	Atrial fibrillation and flutter	3	Rate	2020	0.0540628749621867	0.0604414052755426	0.0484109706354909
398	1	Deaths	1	Global	2	Female	24	15-49 years	500	Atrial fibrillation and flutter	3	Rate	2020	0.0385271090461269	0.0435179220915183	0.0331247341764411
399	1	Deaths	1	Global	3	Both	24	15-49 years	500	Atrial fibrillation and flutter	3	Rate	2020	0.0463925489365433	0.0509380301329014	0.0411152060660397
400	1	Deaths	1	Global	1	Male	25	50-69 years	500	Atrial fibrillation and flutter	1	Number	2020	14724.3869483003	16091.5415968713	13461.8054658095
401	1	Deaths	1	Global	2	Female	25	50-69 years	500	Atrial fibrillation and flutter	1	Number	2020	12216.8727947233	13592.7203184429	10746.1160600003
402	1	Deaths	1	Global	3	Both	25	50-69 years	500	Atrial fibrillation and flutter	1	Number	2020	26941.2597430236	28907.8354700573	24491.3093645062
403	1	Deaths	1	Global	1	Male	25	50-69 years	500	Atrial fibrillation and flutter	2	Percent	2020	0.00139000681558239	0.0014985401329078	0.00128677022843463
404	1	Deaths	1	Global	2	Female	25	50-69 years	500	Atrial fibrillation and flutter	2	Percent	2020	0.00184711503948557	0.00201483987730645	0.00163155806144431
405	1	Deaths	1	Global	3	Both	25	50-69 years	500	Atrial fibrillation and flutter	2	Percent	2020	0.00156568737238455	0.00166837844524142	0.00143796491245303
406	1	Deaths	1	Global	1	Male	25	50-69 years	500	Atrial fibrillation and flutter	3	Rate	2020	2.13160622464027	2.32952518514927	1.94882601405204
407	1	Deaths	1	Global	2	Female	25	50-69 years	500	Atrial fibrillation and flutter	3	Rate	2020	1.70152401076023	1.89314732026747	1.49668207287908
408	1	Deaths	1	Global	3	Both	25	50-69 years	500	Atrial fibrillation and flutter	3	Rate	2020	1.9124084197505	2.05200456389257	1.738500229245
409	1	Deaths	1	Global	1	Male	26	70+ years	500	Atrial fibrillation and flutter	1	Number	2020	116807.865367284	126254.293564021	103959.177615086
410	1	Deaths	1	Global	2	Female	26	70+ years	500	Atrial fibrillation and flutter	1	Number	2020	187943.791092585	210026.477845897	151783.468094012
411	1	Deaths	1	Global	3	Both	26	70+ years	500	Atrial fibrillation and flutter	1	Number	2020	304751.656459869	332204.891373661	256443.685449744
412	1	Deaths	1	Global	1	Male	26	70+ years	500	Atrial fibrillation and flutter	2	Percent	2020	0.00725255975314981	0.00785091075726962	0.00649808947020129
413	1	Deaths	1	Global	2	Female	26	70+ years	500	Atrial fibrillation and flutter	2	Percent	2020	0.01159693511078	0.0128140425377722	0.00955334372703422
414	1	Deaths	1	Global	3	Both	26	70+ years	500	Atrial fibrillation and flutter	2	Percent	2020	0.0094306865040741	0.0102335472116037	0.00796210173784072
415	1	Deaths	1	Global	1	Male	26	70+ years	500	Atrial fibrillation and flutter	3	Rate	2020	55.416088410982	59.8976710379083	49.3204028661596
416	1	Deaths	1	Global	2	Female	26	70+ years	500	Atrial fibrillation and flutter	3	Rate	2020	70.0946293841582	78.3304840233644	56.6084459659053
417	1	Deaths	1	Global	3	Both	26	70+ years	500	Atrial fibrillation and flutter	3	Rate	2020	63.634169759452	69.3665875295269	53.5471445937732
418	1	Deaths	1	Global	1	Male	27	Age-standardized	500	Atrial fibrillation and flutter	3	Rate	2020	4.48066853675508	4.83664983970686	3.97839447325447
419	1	Deaths	1	Global	2	Female	27	Age-standardized	500	Atrial fibrillation and flutter	3	Rate	2020	4.3354920966852	4.83620907195474	3.54264960553807
420	1	Deaths	1	Global	3	Both	27	Age-standardized	500	Atrial fibrillation and flutter	3	Rate	2020	4.4058920804415	4.78807814181228	3.72998101268841
421	1	Deaths	1	Global	1	Male	30	80-84 years	500	Atrial fibrillation and flutter	1	Number	2020	27736.6812219102	30152.9073897496	24767.8621754985
422	1	Deaths	1	Global	2	Female	30	80-84 years	500	Atrial fibrillation and flutter	1	Number	2020	37921.0220008725	42062.2132811258	32109.3461469288
423	1	Deaths	1	Global	3	Both	30	80-84 years	500	Atrial fibrillation and flutter	1	Number	2020	65657.7032227827	70948.1066744447	57195.6240929615
424	1	Deaths	1	Global	1	Male	30	80-84 years	500	Atrial fibrillation and flutter	2	Percent	2020	0.00754881384253235	0.00817119291408436	0.00673919191426833
425	1	Deaths	1	Global	2	Female	30	80-84 years	500	Atrial fibrillation and flutter	2	Percent	2020	0.0102531028645705	0.0112015888910256	0.00878394563707441
426	1	Deaths	1	Global	3	Both	30	80-84 years	500	Atrial fibrillation and flutter	2	Percent	2020	0.00890489115155729	0.00957228292661008	0.00780898114637165
427	1	Deaths	1	Global	1	Male	30	80-84 years	500	Atrial fibrillation and flutter	3	Rate	2020	76.9476937838944	83.6508400539202	68.7115325411202
428	1	Deaths	1	Global	2	Female	30	80-84 years	500	Atrial fibrillation and flutter	3	Rate	2020	75.544557655566	83.794453015101	63.9667979207781
429	1	Deaths	1	Global	3	Both	30	80-84 years	500	Atrial fibrillation and flutter	3	Rate	2020	76.1310125479864	82.2653083243066	66.3191150737701
430	1	Deaths	1	Global	1	Male	31	85-89 years	500	Atrial fibrillation and flutter	1	Number	2020	29625.2662409011	32042.0845858156	26120.3765923568
431	1	Deaths	1	Global	2	Female	31	85-89 years	500	Atrial fibrillation and flutter	1	Number	2020	48179.6414024031	54144.3880132945	38541.0039294105
432	1	Deaths	1	Global	3	Both	31	85-89 years	500	Atrial fibrillation and flutter	1	Number	2020	77804.9076433042	84999.6539606818	64319.5337226882
433	1	Deaths	1	Global	1	Male	31	85-89 years	500	Atrial fibrillation and flutter	2	Percent	2020	0.0101754373558959	0.0109599218726522	0.0089424232447047
434	1	Deaths	1	Global	2	Female	31	85-89 years	500	Atrial fibrillation and flutter	2	Percent	2020	0.0146593547088536	0.0162587985799946	0.0118986826102426
435	1	Deaths	1	Global	3	Both	31	85-89 years	500	Atrial fibrillation and flutter	2	Percent	2020	0.0125523599519256	0.0137081952385361	0.0105231710820359
436	1	Deaths	1	Global	1	Male	31	85-89 years	500	Atrial fibrillation and flutter	3	Rate	2020	175.820282510904	190.163636616993	155.019433561036
437	1	Deaths	1	Global	2	Female	31	85-89 years	500	Atrial fibrillation and flutter	3	Rate	2020	173.662690376008	195.16251714323	138.920387062903
438	1	Deaths	1	Global	3	Both	31	85-89 years	500	Atrial fibrillation and flutter	3	Rate	2020	174.477950495835	190.612210272205	144.236922331829
439	1	Deaths	1	Global	1	Male	32	90-94 years	500	Atrial fibrillation and flutter	1	Number	2020	23585.7661841555	25797.5699207696	20318.004868507
440	1	Deaths	1	Global	2	Female	32	90-94 years	500	Atrial fibrillation and flutter	1	Number	2020	49149.2505139692	56149.2310375399	37746.6723316529
441	1	Deaths	1	Global	3	Both	32	90-94 years	500	Atrial fibrillation and flutter	1	Number	2020	72735.0166981247	81130.6881311904	57488.9051010004
442	1	Deaths	1	Global	1	Male	32	90-94 years	500	Atrial fibrillation and flutter	2	Percent	2020	0.0161056782824115	0.0176967616008724	0.0138465135289708
443	1	Deaths	1	Global	2	Female	32	90-94 years	500	Atrial fibrillation and flutter	2	Percent	2020	0.0217582670206638	0.0244903629188929	0.0165956753786949
444	1	Deaths	1	Global	3	Both	32	90-94 years	500	Atrial fibrillation and flutter	2	Percent	2020	0.0195341599052276	0.0217106578667608	0.0154712827196659
445	1	Deaths	1	Global	1	Male	32	90-94 years	500	Atrial fibrillation and flutter	3	Rate	2020	415.326202870202	454.274271813545	357.783577859947
446	1	Deaths	1	Global	2	Female	32	90-94 years	500	Atrial fibrillation and flutter	3	Rate	2020	417.848619097801	477.359845920154	320.908147008986
447	1	Deaths	1	Global	3	Both	32	90-94 years	500	Atrial fibrillation and flutter	3	Rate	2020	417.027325610226	465.164035593601	329.613512650068
448	1	Deaths	1	Global	1	Male	37	20+ years	500	Atrial fibrillation and flutter	1	Number	2020	132606.140958915	143176.75978913	118926.375151601
449	1	Deaths	1	Global	2	Female	37	20+ years	500	Atrial fibrillation and flutter	1	Number	2020	200906.970590387	224176.410331209	163862.033529746
450	1	Deaths	1	Global	3	Both	37	20+ years	500	Atrial fibrillation and flutter	1	Number	2020	333513.111549302	361565.100988363	284101.329151388
451	1	Deaths	1	Global	1	Male	37	20+ years	500	Atrial fibrillation and flutter	2	Percent	2020	0.00421359447531193	0.0045417994391769	0.0037932572230489
452	1	Deaths	1	Global	2	Female	37	20+ years	500	Atrial fibrillation and flutter	2	Percent	2020	0.00786866546660885	0.00867957192429387	0.0065131570382306
453	1	Deaths	1	Global	3	Both	37	20+ years	500	Atrial fibrillation and flutter	2	Percent	2020	0.00585031451238373	0.00633170120858376	0.00499797043562662
454	1	Deaths	1	Global	1	Male	37	20+ years	500	Atrial fibrillation and flutter	3	Rate	2020	5.15762912217565	5.56876642791344	4.6255635782865
455	1	Deaths	1	Global	2	Female	37	20+ years	500	Atrial fibrillation and flutter	3	Rate	2020	7.65976392098922	8.5469328154512	6.24739146064814
456	1	Deaths	1	Global	3	Both	37	20+ years	500	Atrial fibrillation and flutter	3	Rate	2020	6.4211782679268	6.96126745399043	5.46984576456849
457	1	Deaths	1	Global	1	Male	41	50-74 years	500	Atrial fibrillation and flutter	1	Number	2020	25827.1002735569	28076.5997768957	23747.2273309925
458	1	Deaths	1	Global	2	Female	41	50-74 years	500	Atrial fibrillation and flutter	1	Number	2020	23325.6834254736	25866.2607083473	20592.0938946669
459	1	Deaths	1	Global	3	Both	41	50-74 years	500	Atrial fibrillation and flutter	1	Number	2020	49152.7836990305	52601.7691411919	44756.4652239257
460	1	Deaths	1	Global	1	Male	41	50-74 years	500	Atrial fibrillation and flutter	2	Percent	2020	0.00178657688846769	0.00193144827504935	0.00165982630764219
461	1	Deaths	1	Global	2	Female	41	50-74 years	500	Atrial fibrillation and flutter	2	Percent	2020	0.00247713772659645	0.0026906007383879	0.00219525193747081
462	1	Deaths	1	Global	3	Both	41	50-74 years	500	Atrial fibrillation and flutter	2	Percent	2020	0.00205890007168977	0.00219412718354307	0.00189324287558488
463	1	Deaths	1	Global	1	Male	41	50-74 years	500	Atrial fibrillation and flutter	3	Rate	2020	3.29888706399007	3.58621489922578	3.03322557383845
464	1	Deaths	1	Global	2	Female	41	50-74 years	500	Atrial fibrillation and flutter	3	Rate	2020	2.83800733809515	3.14711626494954	2.50541484739466
465	1	Deaths	1	Global	3	Both	41	50-74 years	500	Atrial fibrillation and flutter	3	Rate	2020	3.06284703655162	3.27776293847321	2.78890017129041
466	1	Deaths	1	Global	1	Male	157	25+ years	500	Atrial fibrillation and flutter	1	Number	2020	132606.140958915	143176.75978913	118926.375151601
467	1	Deaths	1	Global	2	Female	157	25+ years	500	Atrial fibrillation and flutter	1	Number	2020	200906.970590387	224176.410331209	163862.033529746
468	1	Deaths	1	Global	3	Both	157	25+ years	500	Atrial fibrillation and flutter	1	Number	2020	333513.111549302	361565.100988363	284101.329151388
469	1	Deaths	1	Global	1	Male	157	25+ years	500	Atrial fibrillation and flutter	2	Percent	2020	0.00427333815388566	0.00460732795397068	0.00384696062770468
470	1	Deaths	1	Global	2	Female	157	25+ years	500	Atrial fibrillation and flutter	2	Percent	2020	0.00795347626173568	0.0087724758281483	0.00658454475827457
471	1	Deaths	1	Global	3	Both	157	25+ years	500	Atrial fibrillation and flutter	2	Percent	2020	0.00592432384931369	0.00641230129292422	0.00506225825851195
472	1	Deaths	1	Global	1	Male	157	25+ years	500	Atrial fibrillation and flutter	3	Rate	2020	5.84553507096233	6.311508385976	5.24250454604885
473	1	Deaths	1	Global	2	Female	157	25+ years	500	Atrial fibrillation and flutter	3	Rate	2020	8.624050484856	9.62290494216751	7.03387466128718
474	1	Deaths	1	Global	3	Both	157	25+ years	500	Atrial fibrillation and flutter	3	Rate	2020	7.25325620753677	7.86333197213695	6.17864682939798
475	1	Deaths	1	Global	1	Male	160	85+ years	500	Atrial fibrillation and flutter	1	Number	2020	61958.926659062	67152.5409401318	53318.0910541257
476	1	Deaths	1	Global	2	Female	160	85+ years	500	Atrial fibrillation and flutter	1	Number	2020	120497.0738871	136060.849907443	92346.553969954
477	1	Deaths	1	Global	3	Both	160	85+ years	500	Atrial fibrillation and flutter	1	Number	2020	182456.000546162	201911.444209256	146733.900140786
478	1	Deaths	1	Global	1	Male	160	85+ years	500	Atrial fibrillation and flutter	2	Percent	2020	0.0128510448364754	0.0139678423568341	0.0110269287862508
479	1	Deaths	1	Global	2	Female	160	85+ years	500	Atrial fibrillation and flutter	2	Percent	2020	0.018159835085391	0.0203623222940035	0.0141659026909794
480	1	Deaths	1	Global	3	Both	160	85+ years	500	Atrial fibrillation and flutter	2	Percent	2020	0.0159249755405213	0.0175892733021583	0.0128033604113234
481	1	Deaths	1	Global	1	Male	160	85+ years	500	Atrial fibrillation and flutter	3	Rate	2020	258.313198462659	279.965915655562	222.288657644138
482	1	Deaths	1	Global	2	Female	160	85+ years	500	Atrial fibrillation and flutter	3	Rate	2020	278.436434186844	314.400148140989	213.388129415728
483	1	Deaths	1	Global	3	Both	160	85+ years	500	Atrial fibrillation and flutter	3	Rate	2020	271.260418491967	300.18515527344	218.151768316756
484	1	Deaths	1	Global	1	Male	169	10 to 54 years	500	Atrial fibrillation and flutter	1	Number	2020	2484.0883382433	2793.18562604101	2245.80358792804
485	1	Deaths	1	Global	2	Female	169	10 to 54 years	500	Atrial fibrillation and flutter	1	Number	2020	1703.87990704725	1915.85717634596	1474.33474439964
486	1	Deaths	1	Global	3	Both	169	10 to 54 years	500	Atrial fibrillation and flutter	1	Number	2020	4187.96824529055	4581.65962867819	3793.91154638658
487	1	Deaths	1	Global	1	Male	169	10 to 54 years	500	Atrial fibrillation and flutter	2	Percent	2020	0.000352288714041033	0.000386693607907403	0.000322036786684577
488	1	Deaths	1	Global	2	Female	169	10 to 54 years	500	Atrial fibrillation and flutter	2	Percent	2020	0.000418199517593035	0.000458271661855673	0.000366757378590881
489	1	Deaths	1	Global	3	Both	169	10 to 54 years	500	Atrial fibrillation and flutter	2	Percent	2020	0.000376438407891826	0.00040563916898862	0.000343019216724022
490	1	Deaths	1	Global	1	Male	169	10 to 54 years	500	Atrial fibrillation and flutter	3	Rate	2020	0.097559805291847	0.109699257319188	0.0882014368768117
491	1	Deaths	1	Global	2	Female	169	10 to 54 years	500	Atrial fibrillation and flutter	3	Rate	2020	0.0687764579912138	0.0773328390464252	0.0595109556687651
492	1	Deaths	1	Global	3	Both	169	10 to 54 years	500	Atrial fibrillation and flutter	3	Rate	2020	0.0833652399536849	0.0912020177708793	0.0755211902055932
493	1	Deaths	1	Global	1	Male	197	15-39 years	500	Atrial fibrillation and flutter	1	Number	2020	170.058237120996	195.29226550723	150.343762814908
494	1	Deaths	1	Global	2	Female	197	15-39 years	500	Atrial fibrillation and flutter	1	Number	2020	114.620399989058	130.843030764545	97.3179795474656
495	1	Deaths	1	Global	3	Both	197	15-39 years	500	Atrial fibrillation and flutter	1	Number	2020	284.678637110053	317.765896402303	252.286944676444
496	1	Deaths	1	Global	1	Male	197	15-39 years	500	Atrial fibrillation and flutter	2	Percent	2020	6.21795931940942e-05	7.03832666457895e-05	5.56331359012027e-05
497	1	Deaths	1	Global	2	Female	197	15-39 years	500	Atrial fibrillation and flutter	2	Percent	2020	7.07519659442104e-05	7.81758615825641e-05	6.01544479361337e-05
498	1	Deaths	1	Global	3	Both	197	15-39 years	500	Atrial fibrillation and flutter	2	Percent	2020	6.53664017052987e-05	7.14092817010358e-05	5.82316724590307e-05
499	1	Deaths	1	Global	1	Male	197	15-39 years	500	Atrial fibrillation and flutter	3	Rate	2020	0.0113416373260141	0.0130245619703956	0.0100268264621711
500	1	Deaths	1	Global	2	Female	197	15-39 years	500	Atrial fibrillation and flutter	3	Rate	2020	0.00786810821319131	0.00898170940858384	0.00668038494231129
501	1	Deaths	1	Global	3	Both	197	15-39 years	500	Atrial fibrillation and flutter	3	Rate	2020	0.00962992571180975	0.010749180223586	0.00853420038804807
502	1	Deaths	1	Global	1	Male	228	55+ years	500	Atrial fibrillation and flutter	1	Number	2020	130122.052620672	140417.287770902	116473.497137419
503	1	Deaths	1	Global	2	Female	228	55+ years	500	Atrial fibrillation and flutter	1	Number	2020	199203.09068334	222300.631227244	162235.817784719
504	1	Deaths	1	Global	3	Both	228	55+ years	500	Atrial fibrillation and flutter	1	Number	2020	329325.143304012	357379.15243292	279997.813410211
505	1	Deaths	1	Global	1	Male	228	55+ years	500	Atrial fibrillation and flutter	2	Percent	2020	0.00522168850085658	0.00563589120496821	0.00469069631380168
506	1	Deaths	1	Global	2	Female	228	55+ years	500	Atrial fibrillation and flutter	2	Percent	2020	0.00913306216828725	0.0100673779361266	0.00755845728001997
507	1	Deaths	1	Global	3	Both	228	55+ years	500	Atrial fibrillation and flutter	2	Percent	2020	0.00704666277799989	0.00762609266384811	0.00601297130656098
508	1	Deaths	1	Global	1	Male	228	55+ years	500	Atrial fibrillation and flutter	3	Rate	2020	19.0687608952943	20.5774780841697	17.0686307418374
509	1	Deaths	1	Global	2	Female	228	55+ years	500	Atrial fibrillation and flutter	3	Rate	2020	26.0179978954125	29.0347771993832	21.1896871238473
510	1	Deaths	1	Global	3	Both	228	55+ years	500	Atrial fibrillation and flutter	3	Rate	2020	22.7431490212953	24.6805550263829	19.3366104152779
511	1	Deaths	1	Global	1	Male	232	65-74 years	500	Atrial fibrillation and flutter	1	Number	2020	17594.0283467229	19072.8463753951	16144.0174289133
512	1	Deaths	1	Global	2	Female	232	65-74 years	500	Atrial fibrillation and flutter	1	Number	2020	16926.7594198888	18684.3586921002	14964.7613587058
513	1	Deaths	1	Global	3	Both	232	65-74 years	500	Atrial fibrillation and flutter	1	Number	2020	34520.7877666116	37024.553728916	31430.9028135235
514	1	Deaths	1	Global	1	Male	232	65-74 years	500	Atrial fibrillation and flutter	2	Percent	2020	0.00235904024411761	0.00255281324430559	0.00218665924116312
515	1	Deaths	1	Global	2	Female	232	65-74 years	500	Atrial fibrillation and flutter	2	Percent	2020	0.00325236633959949	0.0035237241275197	0.0028819743263189
516	1	Deaths	1	Global	3	Both	232	65-74 years	500	Atrial fibrillation and flutter	2	Percent	2020	0.00272606795866304	0.00290368678271592	0.00250709296160196
517	1	Deaths	1	Global	1	Male	232	65-74 years	500	Atrial fibrillation and flutter	3	Rate	2020	7.95900882952241	8.62798159207065	7.30306753681103
518	1	Deaths	1	Global	2	Female	232	65-74 years	500	Atrial fibrillation and flutter	3	Rate	2020	6.92172068602097	7.6404413187433	6.11941693554251
519	1	Deaths	1	Global	3	Both	232	65-74 years	500	Atrial fibrillation and flutter	3	Rate	2020	7.4142016042761	7.95194789616122	6.75057161613393
520	1	Deaths	1	Global	1	Male	234	75+ years	500	Atrial fibrillation and flutter	1	Number	2020	105705.152042028	114389.234198814	93782.8044480928
521	1	Deaths	1	Global	2	Female	234	75+ years	500	Atrial fibrillation and flutter	1	Number	2020	176834.980461835	197906.61521106	141337.969094061
522	1	Deaths	1	Global	3	Both	234	75+ years	500	Atrial fibrillation and flutter	1	Number	2020	282540.132503862	309192.536515512	235708.116767916
523	1	Deaths	1	Global	1	Male	234	75+ years	500	Atrial fibrillation and flutter	2	Percent	2020	0.00863392077401827	0.00936148751189501	0.00768911695677383
524	1	Deaths	1	Global	2	Female	234	75+ years	500	Atrial fibrillation and flutter	2	Percent	2020	0.0131927437496064	0.014610337591957	0.0107798790147431
525	1	Deaths	1	Global	3	Both	234	75+ years	500	Atrial fibrillation and flutter	2	Percent	2020	0.0110156743390243	0.0119778828516021	0.00921755821810261
526	1	Deaths	1	Global	1	Male	234	75+ years	500	Atrial fibrillation and flutter	3	Rate	2020	89.093837644988	96.4132368495305	79.0450587504755
527	1	Deaths	1	Global	2	Female	234	75+ years	500	Atrial fibrillation and flutter	3	Rate	2020	107.681095893412	120.512362174192	86.0657057989859
528	1	Deaths	1	Global	3	Both	234	75+ years	500	Atrial fibrillation and flutter	3	Rate	2020	99.884887117453	109.307167564907	83.328617522004
529	1	Deaths	1	Global	1	Male	235	95+ years	500	Atrial fibrillation and flutter	1	Number	2020	8747.89423400549	9760.3308576463	6878.29504862487
530	1	Deaths	1	Global	2	Female	235	95+ years	500	Atrial fibrillation and flutter	1	Number	2020	23168.1819707272	26623.7523469167	16940.8839874469
531	1	Deaths	1	Global	3	Both	235	95+ years	500	Atrial fibrillation and flutter	1	Number	2020	31916.0762047327	36349.8384442729	23928.6691915446
532	1	Deaths	1	Global	1	Male	235	95+ years	500	Atrial fibrillation and flutter	2	Percent	2020	0.0196404965251015	0.0218777643824	0.015408703286685
533	1	Deaths	1	Global	2	Female	235	95+ years	500	Atrial fibrillation and flutter	2	Percent	2020	0.0212575591293291	0.0243664048737352	0.0156516439607855
534	1	Deaths	1	Global	3	Both	235	95+ years	500	Atrial fibrillation and flutter	2	Percent	2020	0.020788488378713	0.0235917424944329	0.015709704496094
535	1	Deaths	1	Global	1	Male	235	95+ years	500	Atrial fibrillation and flutter	3	Rate	2020	600.25068763634	669.720638149259	471.965163530819
536	1	Deaths	1	Global	2	Female	235	95+ years	500	Atrial fibrillation and flutter	3	Rate	2020	614.435253835935	706.079227623976	449.28326124958
537	1	Deaths	1	Global	3	Both	235	95+ years	500	Atrial fibrillation and flutter	3	Rate	2020	610.481135424016	695.288810052679	457.700409145961
538	1	Deaths	1	Global	1	Male	243	75-84 years	500	Atrial fibrillation and flutter	1	Number	2020	43746.2253829658	47319.0952567236	39179.4842491563
539	1	Deaths	1	Global	2	Female	243	75-84 years	500	Atrial fibrillation and flutter	1	Number	2020	56337.906574735	62214.3478274161	48032.4043152454
540	1	Deaths	1	Global	3	Both	243	75-84 years	500	Atrial fibrillation and flutter	1	Number	2020	100084.131957701	107876.329156067	88433.9914119666
541	1	Deaths	1	Global	1	Male	243	75-84 years	500	Atrial fibrillation and flutter	2	Percent	2020	0.00589382598935499	0.00635439824188545	0.00531363887539775
542	1	Deaths	1	Global	2	Female	243	75-84 years	500	Atrial fibrillation and flutter	2	Percent	2020	0.00832327352922028	0.00903322751316893	0.00711095103324809
543	1	Deaths	1	Global	3	Both	243	75-84 years	500	Atrial fibrillation and flutter	2	Percent	2020	0.00705213464983972	0.00753691820592997	0.00626469962653754
544	1	Deaths	1	Global	1	Male	243	75-84 years	500	Atrial fibrillation and flutter	3	Rate	2020	46.2146565424833	49.9891297145389	41.3902317796645
545	1	Deaths	1	Global	2	Female	243	75-84 years	500	Atrial fibrillation and flutter	3	Rate	2020	46.5815515133639	51.4403360790257	39.7143602230457
546	1	Deaths	1	Global	3	Both	243	75-84 years	500	Atrial fibrillation and flutter	3	Rate	2020	46.4204695488911	50.0346034349562	41.0169656780465
547	1	Deaths	1	Global	1	Male	284	20-54 years	500	Atrial fibrillation and flutter	1	Number	2020	2484.0883382433	2793.18562604101	2245.80358792804
548	1	Deaths	1	Global	2	Female	284	20-54 years	500	Atrial fibrillation and flutter	1	Number	2020	1703.87990704725	1915.85717634596	1474.33474439964
549	1	Deaths	1	Global	3	Both	284	20-54 years	500	Atrial fibrillation and flutter	1	Number	2020	4187.96824529055	4581.65962867819	3793.91154638658
550	1	Deaths	1	Global	1	Male	284	20-54 years	500	Atrial fibrillation and flutter	2	Percent	2020	0.000379079380425464	0.000415712664332572	0.000346138646563043
551	1	Deaths	1	Global	2	Female	284	20-54 years	500	Atrial fibrillation and flutter	2	Percent	2020	0.000457707586544898	0.000501249326429168	0.000401533418928294
552	1	Deaths	1	Global	3	Both	284	20-54 years	500	Atrial fibrillation and flutter	2	Percent	2020	0.000407576863506686	0.000438974733624379	0.000371228038391624
553	1	Deaths	1	Global	1	Male	284	20-54 years	500	Atrial fibrillation and flutter	3	Rate	2020	0.131524796367875	0.147890541985523	0.118908355647837
554	1	Deaths	1	Global	2	Female	284	20-54 years	500	Atrial fibrillation and flutter	3	Rate	2020	0.0917420126358449	0.10315550559276	0.0793826115272253
555	1	Deaths	1	Global	3	Both	284	20-54 years	500	Atrial fibrillation and flutter	3	Rate	2020	0.111800317264811	0.12231014422366	0.101280737989746
556	1	Deaths	1	Global	1	Male	420	<70 years	500	Atrial fibrillation and flutter	1	Number	2020	15798.2755916307	17289.7152285635	14439.7821664229
557	1	Deaths	1	Global	2	Female	420	<70 years	500	Atrial fibrillation and flutter	1	Number	2020	12963.1794978026	14411.2864383522	11414.4594944787
558	1	Deaths	1	Global	3	Both	420	<70 years	500	Atrial fibrillation and flutter	1	Number	2020	28761.4550894333	30881.8112116328	26092.4854719664
559	1	Deaths	1	Global	1	Male	420	<70 years	500	Atrial fibrillation and flutter	2	Percent	2020	0.000842417809626647	0.000907813302961375	0.000777836147990573
560	1	Deaths	1	Global	2	Female	420	<70 years	500	Atrial fibrillation and flutter	2	Percent	2020	0.00107620402966036	0.00118030254731735	0.000949051079377396
561	1	Deaths	1	Global	3	Both	420	<70 years	500	Atrial fibrillation and flutter	2	Percent	2020	0.000933891487697556	0.000997436040129603	0.000854500936836365
562	1	Deaths	1	Global	1	Male	420	<70 years	500	Atrial fibrillation and flutter	3	Rate	2020	0.425240984229466	0.465385951662755	0.388674519879986
563	1	Deaths	1	Global	2	Female	420	<70 years	500	Atrial fibrillation and flutter	3	Rate	2020	0.357278033596251	0.397189291497473	0.314593780286904
564	1	Deaths	1	Global	3	Both	420	<70 years	500	Atrial fibrillation and flutter	3	Rate	2020	0.391661254130813	0.420535361349738	0.355316361830904
565	1	Deaths	6	China	1	Male	11	30-34 years	500	Atrial fibrillation and flutter	1	Number	2019	3.32244528583133	4.2607677684148	2.54422747601044
566	1	Deaths	6	China	2	Female	11	30-34 years	500	Atrial fibrillation and flutter	1	Number	2019	1.09879627770198	1.50872317594979	0.805977193843469
567	1	Deaths	6	China	3	Both	11	30-34 years	500	Atrial fibrillation and flutter	1	Number	2019	4.42124156353331	5.48690907455334	3.57750780214055
568	1	Deaths	6	China	1	Male	11	30-34 years	500	Atrial fibrillation and flutter	2	Percent	2019	4.13070017015109e-05	5.02017120062494e-05	3.37706825558049e-05
569	1	Deaths	6	China	2	Female	11	30-34 years	500	Atrial fibrillation and flutter	2	Percent	2019	3.94441492245559e-05	4.59984079679013e-05	3.41535095668211e-05
570	1	Deaths	6	China	3	Both	11	30-34 years	500	Atrial fibrillation and flutter	2	Percent	2019	4.08390199936491e-05	4.81211720795141e-05	3.46796699914047e-05
571	1	Deaths	6	China	1	Male	11	30-34 years	500	Atrial fibrillation and flutter	3	Rate	2019	0.00522122510551523	0.00669579954742611	0.00399825526955622
572	1	Deaths	6	China	2	Female	11	30-34 years	500	Atrial fibrillation and flutter	3	Rate	2019	0.00180215176024946	0.00247447882964571	0.00132189492090714
573	1	Deaths	6	China	3	Both	11	30-34 years	500	Atrial fibrillation and flutter	3	Rate	2019	0.0035482114511473	0.00440344942251368	0.00287108360122705
574	1	Deaths	6	China	1	Male	12	35-39 years	500	Atrial fibrillation and flutter	1	Number	2019	2.98462743101368	3.92667029272593	2.25190838716808
575	1	Deaths	6	China	2	Female	12	35-39 years	500	Atrial fibrillation and flutter	1	Number	2019	1.47076443330725	1.97513764581575	1.06133816859783
576	1	Deaths	6	China	3	Both	12	35-39 years	500	Atrial fibrillation and flutter	1	Number	2019	4.45539186432092	5.52562462086783	3.57245541143429
577	1	Deaths	6	China	1	Male	12	35-39 years	500	Atrial fibrillation and flutter	2	Percent	2019	3.35038767074434e-05	4.08544048025435e-05	2.80877344204262e-05
578	1	Deaths	6	China	2	Female	12	35-39 years	500	Atrial fibrillation and flutter	2	Percent	2019	4.59389455582634e-05	5.79306991755902e-05	3.69578673999349e-05
579	1	Deaths	6	China	3	Both	12	35-39 years	500	Atrial fibrillation and flutter	2	Percent	2019	3.68085120424329e-05	4.31963728359469e-05	3.10996475222449e-05
580	1	Deaths	6	China	1	Male	12	35-39 years	500	Atrial fibrillation and flutter	3	Rate	2019	0.00608656194371819	0.00800767349414771	0.00459232524222359
581	1	Deaths	6	China	2	Female	12	35-39 years	500	Atrial fibrillation and flutter	3	Rate	2019	0.00316955044318502	0.00425649292223463	0.00228722206389234
582	1	Deaths	6	China	3	Both	12	35-39 years	500	Atrial fibrillation and flutter	3	Rate	2019	0.00466830001805415	0.00578967558924009	0.00374317100932227
583	1	Deaths	6	China	1	Male	13	40-44 years	500	Atrial fibrillation and flutter	1	Number	2019	24.0782707792519	32.9264478629102	17.3812858137753
584	1	Deaths	6	China	2	Female	13	40-44 years	500	Atrial fibrillation and flutter	1	Number	2019	14.6213277502128	19.3620081133322	10.7577538654249
585	1	Deaths	6	China	3	Both	13	40-44 years	500	Atrial fibrillation and flutter	1	Number	2019	38.6995985294648	48.439456720369	31.0978872012706
586	1	Deaths	6	China	1	Male	13	40-44 years	500	Atrial fibrillation and flutter	2	Percent	2019	0.000179994087306305	0.000215249543062313	0.000149377795510866
587	1	Deaths	6	China	2	Female	13	40-44 years	500	Atrial fibrillation and flutter	2	Percent	2019	0.000280825305564583	0.000324664148170207	0.000238562576970401
588	1	Deaths	6	China	3	Both	13	40-44 years	500	Atrial fibrillation and flutter	2	Percent	2019	0.000208397484650658	0.00024023367621751	0.000180293529624229
589	1	Deaths	6	China	1	Male	13	40-44 years	500	Atrial fibrillation and flutter	3	Rate	2019	0.0487568332332799	0.0666737799460065	0.0351959017975852
590	1	Deaths	6	China	2	Female	13	40-44 years	500	Atrial fibrillation and flutter	3	Rate	2019	0.0308837691458697	0.0408972289649893	0.0227229696634789
591	1	Deaths	6	China	3	Both	13	40-44 years	500	Atrial fibrillation and flutter	3	Rate	2019	0.0400088963770871	0.0500782767297211	0.0321500013917377
592	1	Deaths	6	China	1	Male	14	45-49 years	500	Atrial fibrillation and flutter	1	Number	2019	94.8350580926027	132.259297352005	68.416207697296
593	1	Deaths	6	China	2	Female	14	45-49 years	500	Atrial fibrillation and flutter	1	Number	2019	67.4225444719734	90.0916900865027	50.3444354312186
594	1	Deaths	6	China	3	Both	14	45-49 years	500	Atrial fibrillation and flutter	1	Number	2019	162.257602564576	207.072193663083	126.89566544332
595	1	Deaths	6	China	1	Male	14	45-49 years	500	Atrial fibrillation and flutter	2	Percent	2019	0.000452021287858764	0.000572408518555852	0.000377779076349089
596	1	Deaths	6	China	2	Female	14	45-49 years	500	Atrial fibrillation and flutter	2	Percent	2019	0.00076534145830187	0.000882740689627005	0.000656769482753092
597	1	Deaths	6	China	3	Both	14	45-49 years	500	Atrial fibrillation and flutter	2	Percent	2019	0.000545286317234713	0.000647755495829734	0.000471995619629482
598	1	Deaths	6	China	1	Male	14	45-49 years	500	Atrial fibrillation and flutter	3	Rate	2019	0.157459009616525	0.21959619567364	0.113594576967681
599	1	Deaths	6	China	2	Female	14	45-49 years	500	Atrial fibrillation and flutter	3	Rate	2019	0.11650286947612	0.155674047801531	0.0869927297438368
600	1	Deaths	6	China	3	Both	14	45-49 years	500	Atrial fibrillation and flutter	3	Rate	2019	0.137389529682697	0.175335705988955	0.107447266066266
601	1	Deaths	6	China	1	Male	15	50-54 years	500	Atrial fibrillation and flutter	1	Number	2019	273.897412824184	383.457035603665	194.096314917245
602	1	Deaths	6	China	2	Female	15	50-54 years	500	Atrial fibrillation and flutter	1	Number	2019	203.843484628418	267.639863347301	151.697839235704
603	1	Deaths	6	China	3	Both	15	50-54 years	500	Atrial fibrillation and flutter	1	Number	2019	477.740897452602	600.632127933842	376.182036413153
604	1	Deaths	6	China	1	Male	15	50-54 years	500	Atrial fibrillation and flutter	2	Percent	2019	0.000809902474606164	0.000984686613948302	0.000674412868748616
605	1	Deaths	6	China	2	Female	15	50-54 years	500	Atrial fibrillation and flutter	2	Percent	2019	0.00127317911866826	0.00145069581126019	0.00108022062123944
606	1	Deaths	6	China	3	Both	15	50-54 years	500	Atrial fibrillation and flutter	2	Percent	2019	0.000959996726559057	0.0011079138130374	0.000819180585370969
607	1	Deaths	6	China	1	Male	15	50-54 years	500	Atrial fibrillation and flutter	3	Rate	2019	0.445401348894262	0.623562957896575	0.315631898776056
608	1	Deaths	6	China	2	Female	15	50-54 years	500	Atrial fibrillation and flutter	3	Rate	2019	0.335089807366941	0.439962015054068	0.249369754545427
609	1	Deaths	6	China	3	Both	15	50-54 years	500	Atrial fibrillation and flutter	3	Rate	2019	0.39054407707956	0.491005315473388	0.307521644071638
610	1	Deaths	6	China	1	Male	16	55-59 years	500	Atrial fibrillation and flutter	1	Number	2019	415.562173248742	586.594720979855	295.41846542479
611	1	Deaths	6	China	2	Female	16	55-59 years	500	Atrial fibrillation and flutter	1	Number	2019	346.243236862896	456.828030674302	253.284753099699
612	1	Deaths	6	China	3	Both	16	55-59 years	500	Atrial fibrillation and flutter	1	Number	2019	761.805410111638	946.141226287669	599.402201304325
613	1	Deaths	6	China	1	Male	16	55-59 years	500	Atrial fibrillation and flutter	2	Percent	2019	0.00109345710594384	0.00130144457422141	0.000914764863341236
614	1	Deaths	6	China	2	Female	16	55-59 years	500	Atrial fibrillation and flutter	2	Percent	2019	0.00181118340458176	0.00207002626997672	0.00154132622539005
615	1	Deaths	6	China	3	Both	16	55-59 years	500	Atrial fibrillation and flutter	2	Percent	2019	0.00133528465294049	0.00153731617848928	0.00114720839614723
616	1	Deaths	6	China	1	Male	16	55-59 years	500	Atrial fibrillation and flutter	3	Rate	2019	0.888671473744289	1.254421188311	0.631746535032153
617	1	Deaths	6	China	2	Female	16	55-59 years	500	Atrial fibrillation and flutter	3	Rate	2019	0.74713007102419	0.985751987810472	0.54654253260593
618	1	Deaths	6	China	3	Both	16	55-59 years	500	Atrial fibrillation and flutter	3	Rate	2019	0.818219322826433	1.01620574387601	0.64378968269604
619	1	Deaths	6	China	1	Male	17	60-64 years	500	Atrial fibrillation and flutter	1	Number	2019	638.496134790837	868.724126521034	464.56627042544
620	1	Deaths	6	China	2	Female	17	60-64 years	500	Atrial fibrillation and flutter	1	Number	2019	583.981373127781	748.47747501507	440.088991120481
621	1	Deaths	6	China	3	Both	17	60-64 years	500	Atrial fibrillation and flutter	1	Number	2019	1222.47750791862	1487.12015337808	959.707359130715
622	1	Deaths	6	China	1	Male	17	60-64 years	500	Atrial fibrillation and flutter	2	Percent	2019	0.00124317604155114	0.00144860113489696	0.00104413101327859
623	1	Deaths	6	China	2	Female	17	60-64 years	500	Atrial fibrillation and flutter	2	Percent	2019	0.00212570118418274	0.00240785165167406	0.00179705300767323
624	1	Deaths	6	China	3	Both	17	60-64 years	500	Atrial fibrillation and flutter	2	Percent	2019	0.00155233290167704	0.00176882069567137	0.00133993695090981
625	1	Deaths	6	China	1	Male	17	60-64 years	500	Atrial fibrillation and flutter	3	Rate	2019	1.64800761936593	2.2422437687938	1.19908126556215
626	1	Deaths	6	China	2	Female	17	60-64 years	500	Atrial fibrillation and flutter	3	Rate	2019	1.52123740575152	1.94974015396589	1.14640614574094
627	1	Deaths	6	China	3	Both	17	60-64 years	500	Atrial fibrillation and flutter	3	Rate	2019	1.58491419501982	1.9280173463493	1.24423869289913
628	1	Deaths	6	China	1	Male	18	65-69 years	500	Atrial fibrillation and flutter	1	Number	2019	976.383126821613	1299.57002783513	710.778894184439
629	1	Deaths	6	China	2	Female	18	65-69 years	500	Atrial fibrillation and flutter	1	Number	2019	1026.35337063238	1297.42016950349	791.766642562581
630	1	Deaths	6	China	3	Both	18	65-69 years	500	Atrial fibrillation and flutter	1	Number	2019	2002.73649745399	2415.15237110533	1577.32076779145
631	1	Deaths	6	China	1	Male	18	65-69 years	500	Atrial fibrillation and flutter	2	Percent	2019	0.00138539721556543	0.00164069773559646	0.0011306301617772
632	1	Deaths	6	China	2	Female	18	65-69 years	500	Atrial fibrillation and flutter	2	Percent	2019	0.00242472880207039	0.00269388513012904	0.00209495184615007
633	1	Deaths	6	China	3	Both	18	65-69 years	500	Atrial fibrillation and flutter	2	Percent	2019	0.0017775080595395	0.00197719838975178	0.00153534568259437
634	1	Deaths	6	China	1	Male	18	65-69 years	500	Atrial fibrillation and flutter	3	Rate	2019	2.85551772184989	3.80070603775005	2.07873494830616
635	1	Deaths	6	China	2	Female	18	65-69 years	500	Atrial fibrillation and flutter	3	Rate	2019	2.89260695306525	3.65656382171821	2.23146312080656
636	1	Deaths	6	China	3	Both	18	65-69 years	500	Atrial fibrillation and flutter	3	Rate	2019	2.8744054416999	3.46632077003883	2.26383221357864
637	1	Deaths	6	China	1	Male	19	70-74 years	500	Atrial fibrillation and flutter	1	Number	2019	1789.30732355895	2374.30798732729	1339.28489939856
638	1	Deaths	6	China	2	Female	19	70-74 years	500	Atrial fibrillation and flutter	1	Number	2019	1979.74402243602	2447.32886305148	1533.33298109156
639	1	Deaths	6	China	3	Both	19	70-74 years	500	Atrial fibrillation and flutter	1	Number	2019	3769.05134599497	4488.31134496405	3089.32691233783
640	1	Deaths	6	China	1	Male	19	70-74 years	500	Atrial fibrillation and flutter	2	Percent	2019	0.00205380964975555	0.00239140021539956	0.00171852840789185
641	1	Deaths	6	China	2	Female	19	70-74 years	500	Atrial fibrillation and flutter	2	Percent	2019	0.00361100741145464	0.00402264665243125	0.00310751345929477
642	1	Deaths	6	China	3	Both	19	70-74 years	500	Atrial fibrillation and flutter	2	Percent	2019	0.00265747803947779	0.00296685730141698	0.00237830933972086
643	1	Deaths	6	China	1	Male	19	70-74 years	500	Atrial fibrillation and flutter	3	Rate	2019	7.66347802683931	10.1689949234885	5.7360634828254
644	1	Deaths	6	China	2	Female	19	70-74 years	500	Atrial fibrillation and flutter	3	Rate	2019	8.110754595132	10.0263890668903	6.28186643390041
645	1	Deaths	6	China	3	Both	19	70-74 years	500	Atrial fibrillation and flutter	3	Rate	2019	7.89208183039022	9.39815278780027	6.4687950772824
646	1	Deaths	6	China	1	Male	20	75-79 years	500	Atrial fibrillation and flutter	1	Number	2019	2728.85092943928	3516.27477980208	2050.29215539013
647	1	Deaths	6	China	2	Female	20	75-79 years	500	Atrial fibrillation and flutter	1	Number	2019	3321.20597422646	4109.95286020626	2546.59720172778
648	1	Deaths	6	China	3	Both	20	75-79 years	500	Atrial fibrillation and flutter	1	Number	2019	6050.05690366574	7156.9748629403	4859.02767956683
649	1	Deaths	6	China	1	Male	20	75-79 years	500	Atrial fibrillation and flutter	2	Percent	2019	0.00300106517359605	0.00347621825686118	0.00259127530181024
650	1	Deaths	6	China	2	Female	20	75-79 years	500	Atrial fibrillation and flutter	2	Percent	2019	0.0052574722150511	0.00587959889935025	0.00439783705892234
651	1	Deaths	6	China	3	Both	20	75-79 years	500	Atrial fibrillation and flutter	2	Percent	2019	0.00392790669634151	0.00436923564588838	0.00339365804518611
652	1	Deaths	6	China	1	Male	20	75-79 years	500	Atrial fibrillation and flutter	3	Rate	2019	18.9843143458122	24.4623350531393	14.2636559435209
653	1	Deaths	6	China	2	Female	20	75-79 years	500	Atrial fibrillation and flutter	3	Rate	2019	20.7907676246211	25.728327459304	15.9417124579165
654	1	Deaths	6	China	3	Both	20	75-79 years	500	Atrial fibrillation and flutter	3	Rate	2019	19.935165196115	23.5825015316318	16.0106790774098
655	1	Deaths	6	China	1	Male	21	80+ years	500	Atrial fibrillation and flutter	1	Number	2019	12844.170008007	15960.2313655748	10256.8094563895
656	1	Deaths	6	China	2	Female	21	80+ years	500	Atrial fibrillation and flutter	1	Number	2019	30896.9250991464	37807.4061244565	23750.7127835952
657	1	Deaths	6	China	3	Both	21	80+ years	500	Atrial fibrillation and flutter	1	Number	2019	43741.0951071534	51213.1729412023	34737.7664356831
658	1	Deaths	6	China	1	Male	21	80+ years	500	Atrial fibrillation and flutter	2	Percent	2019	0.00614556589389996	0.00726146597082305	0.00519379149320012
659	1	Deaths	6	China	2	Female	21	80+ years	500	Atrial fibrillation and flutter	2	Percent	2019	0.0151858864414563	0.0173785777148713	0.0119009993784391
660	1	Deaths	6	China	3	Both	21	80+ years	500	Atrial fibrillation and flutter	2	Percent	2019	0.0106047061898081	0.0120405935177588	0.00859055208613656
661	1	Deaths	6	China	1	Male	21	80+ years	500	Atrial fibrillation and flutter	3	Rate	2019	105.769886635179	131.430202275095	84.4633458420942
662	1	Deaths	6	China	2	Female	21	80+ years	500	Atrial fibrillation and flutter	3	Rate	2019	168.684781664111	206.413228077719	129.669337237007
663	1	Deaths	6	China	3	Both	21	80+ years	500	Atrial fibrillation and flutter	3	Rate	2019	143.60236277112	168.133253667897	114.044363208903
664	1	Deaths	6	China	1	Male	22	All ages	500	Atrial fibrillation and flutter	1	Number	2019	19791.8875102793	24740.9547754754	15451.2846727782
665	1	Deaths	6	China	2	Female	22	All ages	500	Atrial fibrillation and flutter	1	Number	2019	38442.9099939935	47038.3436387254	29526.449761682
666	1	Deaths	6	China	3	Both	22	All ages	500	Atrial fibrillation and flutter	1	Number	2019	58234.7975042728	67959.5708917621	46687.5090893357
667	1	Deaths	6	China	1	Male	22	All ages	500	Atrial fibrillation and flutter	2	Percent	2019	0.00304197806543457	0.00357555789164206	0.00262129438098117
668	1	Deaths	6	China	2	Female	22	All ages	500	Atrial fibrillation and flutter	2	Percent	2019	0.00843548005664795	0.00964590214103401	0.00679675876887878
669	1	Deaths	6	China	3	Both	22	All ages	500	Atrial fibrillation and flutter	2	Percent	2019	0.00526436295148272	0.00600375477177331	0.00434204019117623
670	1	Deaths	6	China	1	Male	22	All ages	500	Atrial fibrillation and flutter	3	Rate	2019	2.73569838669163	3.41977439136746	2.13572629339564
671	1	Deaths	6	China	2	Female	22	All ages	500	Atrial fibrillation and flutter	3	Rate	2019	5.56416036324764	6.80824857609143	4.27360731685096
672	1	Deaths	6	China	3	Both	22	All ages	500	Atrial fibrillation and flutter	3	Rate	2019	4.11736737893997	4.80493677780831	3.30094093508765
673	1	Deaths	6	China	1	Male	24	15-49 years	500	Atrial fibrillation and flutter	1	Number	2019	125.2204015887	172.830841723331	91.1963377533213
674	1	Deaths	6	China	2	Female	24	15-49 years	500	Atrial fibrillation and flutter	1	Number	2019	84.6134329331954	111.509060657793	63.0726955400831
675	1	Deaths	6	China	3	Both	24	15-49 years	500	Atrial fibrillation and flutter	1	Number	2019	209.833834521895	263.174960704874	165.631988352416
676	1	Deaths	6	China	1	Male	24	15-49 years	500	Atrial fibrillation and flutter	2	Percent	2019	0.000204390884564452	0.000255065379898357	0.000170645648073718
677	1	Deaths	6	China	2	Female	24	15-49 years	500	Atrial fibrillation and flutter	2	Percent	2019	0.00035970809619066	0.00040954708410042	0.000311752321767773
678	1	Deaths	6	China	3	Both	24	15-49 years	500	Atrial fibrillation and flutter	2	Percent	2019	0.000247806595929752	0.00029014815466454	0.000217668566154571
679	1	Deaths	6	China	1	Male	24	15-49 years	500	Atrial fibrillation and flutter	3	Rate	2019	0.0353270479925475	0.0487588552878709	0.0257282148889617
680	1	Deaths	6	China	2	Female	24	15-49 years	500	Atrial fibrillation and flutter	3	Rate	2019	0.0255428174453871	0.0336619787325893	0.0190401723712214
681	1	Deaths	6	China	3	Both	24	15-49 years	500	Atrial fibrillation and flutter	3	Rate	2019	0.0306004422367645	0.0383792737789955	0.024154408194879
682	1	Deaths	6	China	1	Male	25	50-69 years	500	Atrial fibrillation and flutter	1	Number	2019	2304.33884768538	3119.22283529509	1682.35640175387
683	1	Deaths	6	China	2	Female	25	50-69 years	500	Atrial fibrillation and flutter	1	Number	2019	2160.42146525147	2763.41858566651	1651.80883545271
684	1	Deaths	6	China	3	Both	25	50-69 years	500	Atrial fibrillation and flutter	1	Number	2019	4464.76031293685	5402.24871679199	3611.61297937834
685	1	Deaths	6	China	1	Male	25	50-69 years	500	Atrial fibrillation and flutter	2	Percent	2019	0.00119001290791585	0.00140763063794331	0.00100348491927262
686	1	Deaths	6	China	2	Female	25	50-69 years	500	Atrial fibrillation and flutter	2	Percent	2019	0.00205928087398495	0.0022742921642802	0.00181864191802295
687	1	Deaths	6	China	3	Both	25	50-69 years	500	Atrial fibrillation and flutter	2	Percent	2019	0.00149721045643181	0.00167665121582422	0.00131219700302064
688	1	Deaths	6	China	1	Male	25	50-69 years	500	Atrial fibrillation and flutter	3	Rate	2019	1.27175877156115	1.72149117966091	0.928488235561206
689	1	Deaths	6	China	2	Female	25	50-69 years	500	Atrial fibrillation and flutter	3	Rate	2019	1.1932989606593	1.52636167487745	0.912369090132204
690	1	Deaths	6	China	3	Both	25	50-69 years	500	Atrial fibrillation and flutter	3	Rate	2019	1.23254478131604	1.4913484703669	0.997024345734235
691	1	Deaths	6	China	1	Male	26	70+ years	500	Atrial fibrillation and flutter	1	Number	2019	17362.3282610053	21545.8879129123	13714.717565034
692	1	Deaths	6	China	2	Female	26	70+ years	500	Atrial fibrillation and flutter	1	Number	2019	36197.8750958089	44219.6420444565	27827.7590074084
693	1	Deaths	6	China	3	Both	26	70+ years	500	Atrial fibrillation and flutter	1	Number	2019	53560.2033568141	62539.1957818262	43053.4279969058
694	1	Deaths	6	China	1	Male	26	70+ years	500	Atrial fibrillation and flutter	2	Percent	2019	0.00448943459044272	0.00527545250353565	0.00386555047035736
695	1	Deaths	6	China	2	Female	26	70+ years	500	Atrial fibrillation and flutter	2	Percent	2019	0.0112647519039069	0.0128252892086863	0.0089885122097456
696	1	Deaths	6	China	3	Both	26	70+ years	500	Atrial fibrillation and flutter	2	Percent	2019	0.00756456702893075	0.00854817588025636	0.00617547341609796
697	1	Deaths	6	China	1	Male	26	70+ years	500	Atrial fibrillation and flutter	3	Rate	2019	34.8177970686661	43.2073591593626	27.5030079984087
698	1	Deaths	6	China	2	Female	26	70+ years	500	Atrial fibrillation and flutter	3	Rate	2019	61.6662320529015	75.3320105225021	47.4070104922196
699	1	Deaths	6	China	3	Both	26	70+ years	500	Atrial fibrillation and flutter	3	Rate	2019	49.3342709534217	57.6048154514181	39.6564865171065
700	1	Deaths	6	China	1	Male	27	Age-standardized	500	Atrial fibrillation and flutter	3	Rate	2019	3.75491221696685	4.63413943090896	3.01557101664266
701	1	Deaths	6	China	2	Female	27	Age-standardized	500	Atrial fibrillation and flutter	3	Rate	2019	4.56316359959524	5.58357175730448	3.51146788490835
702	1	Deaths	6	China	3	Both	27	Age-standardized	500	Atrial fibrillation and flutter	3	Rate	2019	4.29969230920654	5.05284308108131	3.43174730297723
703	1	Deaths	6	China	1	Male	30	80-84 years	500	Atrial fibrillation and flutter	1	Number	2019	5066.66499458198	6487.25247872272	3933.98471313677
704	1	Deaths	6	China	2	Female	30	80-84 years	500	Atrial fibrillation and flutter	1	Number	2019	7468.34021728966	9172.60400206548	5601.66674638035
705	1	Deaths	6	China	3	Both	30	80-84 years	500	Atrial fibrillation and flutter	1	Number	2019	12535.0052118716	14749.118821362	10240.5875627217
706	1	Deaths	6	China	1	Male	30	80-84 years	500	Atrial fibrillation and flutter	2	Percent	2019	0.00534640440525277	0.00625155110432293	0.00448939652226907
707	1	Deaths	6	China	2	Female	30	80-84 years	500	Atrial fibrillation and flutter	2	Percent	2019	0.00923327308388676	0.0104079231526861	0.00733940806700518
708	1	Deaths	6	China	3	Both	30	80-84 years	500	Atrial fibrillation and flutter	2	Percent	2019	0.0071379397686251	0.00800951981764947	0.00599638430146942
709	1	Deaths	6	China	1	Male	30	80-84 years	500	Atrial fibrillation and flutter	3	Rate	2019	61.5560405459598	78.8150740258447	47.7948557419895
710	1	Deaths	6	China	2	Female	30	80-84 years	500	Atrial fibrillation and flutter	3	Rate	2019	70.4049073275128	86.4711992126894	52.8075605400909
711	1	Deaths	6	China	3	Both	30	80-84 years	500	Atrial fibrillation and flutter	3	Rate	2019	66.5386678363374	78.2916880803391	54.3593754264681
712	1	Deaths	6	China	1	Male	31	85-89 years	500	Atrial fibrillation and flutter	1	Number	2019	4357.89979497085	5300.84864856416	3538.33652606284
713	1	Deaths	6	China	2	Female	31	85-89 years	500	Atrial fibrillation and flutter	1	Number	2019	9872.42932974406	12265.2853601089	7300.37152960147
714	1	Deaths	6	China	3	Both	31	85-89 years	500	Atrial fibrillation and flutter	1	Number	2019	14230.3291247149	16839.6804234775	11350.1305863061
715	1	Deaths	6	China	1	Male	31	85-89 years	500	Atrial fibrillation and flutter	2	Percent	2019	0.00548254742185832	0.00663268445582851	0.00460684596695289
716	1	Deaths	6	China	2	Female	31	85-89 years	500	Atrial fibrillation and flutter	2	Percent	2019	0.0142895754242232	0.0164219332495422	0.0112636216828311
717	1	Deaths	6	China	3	Both	31	85-89 years	500	Atrial fibrillation and flutter	2	Percent	2019	0.00957575192101405	0.0110049841309115	0.00774503610811034
718	1	Deaths	6	China	1	Male	31	85-89 years	500	Atrial fibrillation and flutter	3	Rate	2019	140.593172261646	171.014287212512	114.152683662556
719	1	Deaths	6	China	2	Female	31	85-89 years	500	Atrial fibrillation and flutter	3	Rate	2019	182.234046060791	226.403502380986	134.756724728134
720	1	Deaths	6	China	3	Both	31	85-89 years	500	Atrial fibrillation and flutter	3	Rate	2019	167.079559695348	197.716185332527	133.262892532201
721	1	Deaths	6	China	1	Male	32	90-94 years	500	Atrial fibrillation and flutter	1	Number	2019	2565.76537136347	3287.09142679869	2004.60661880634
722	1	Deaths	6	China	2	Female	32	90-94 years	500	Atrial fibrillation and flutter	1	Number	2019	9939.08794396765	12244.8528726672	7374.65479182318
723	1	Deaths	6	China	3	Both	32	90-94 years	500	Atrial fibrillation and flutter	1	Number	2019	12504.8533153311	14940.385246493	9726.53130019655
724	1	Deaths	6	China	1	Male	32	90-94 years	500	Atrial fibrillation and flutter	2	Percent	2019	0.00848156458945708	0.0102935552184374	0.00716367951439458
725	1	Deaths	6	China	2	Female	32	90-94 years	500	Atrial fibrillation and flutter	2	Percent	2019	0.0252413843357505	0.0294188683492332	0.0188436293971386
726	1	Deaths	6	China	3	Both	32	90-94 years	500	Atrial fibrillation and flutter	2	Percent	2019	0.0179620818210688	0.0208685529213627	0.0140155323849057
727	1	Deaths	6	China	1	Male	32	90-94 years	500	Atrial fibrillation and flutter	3	Rate	2019	362.326012979944	464.188481248235	283.081661281964
728	1	Deaths	6	China	2	Female	32	90-94 years	500	Atrial fibrillation and flutter	3	Rate	2019	535.601677365798	659.855690448784	397.408444191453
729	1	Deaths	6	China	3	Both	32	90-94 years	500	Atrial fibrillation and flutter	3	Rate	2019	487.742322783936	582.738399216352	379.375979018664
730	1	Deaths	6	China	1	Male	37	20+ years	500	Atrial fibrillation and flutter	1	Number	2019	19791.8875102793	24740.9547754754	15451.2846727782
731	1	Deaths	6	China	2	Female	37	20+ years	500	Atrial fibrillation and flutter	1	Number	2019	38442.9099939935	47038.3436387254	29526.449761682
732	1	Deaths	6	China	3	Both	37	20+ years	500	Atrial fibrillation and flutter	1	Number	2019	58234.7975042728	67959.5708917621	46687.5090893357
733	1	Deaths	6	China	1	Male	37	20+ years	500	Atrial fibrillation and flutter	2	Percent	2019	0.00309824146839762	0.00364340847261233	0.00267225282187603
734	1	Deaths	6	China	2	Female	37	20+ years	500	Atrial fibrillation and flutter	2	Percent	2019	0.00856820910260649	0.00981027772326885	0.00690359454413906
735	1	Deaths	6	China	3	Both	37	20+ years	500	Atrial fibrillation and flutter	2	Percent	2019	0.00535536146989711	0.00611707767969847	0.00442294682596683
736	1	Deaths	6	China	1	Male	37	20+ years	500	Atrial fibrillation and flutter	3	Rate	2019	3.6204365124487	4.52574601464623	2.82643053445565
737	1	Deaths	6	China	2	Female	37	20+ years	500	Atrial fibrillation and flutter	3	Rate	2019	7.15236109302512	8.75155442120617	5.49344028648225
738	1	Deaths	6	China	3	Both	37	20+ years	500	Atrial fibrillation and flutter	3	Rate	2019	5.37143636411184	6.2684258557036	4.3063425103154
739	1	Deaths	6	China	1	Male	41	50-74 years	500	Atrial fibrillation and flutter	1	Number	2019	4093.64617124433	5495.28945046321	3028.10300751209
740	1	Deaths	6	China	2	Female	41	50-74 years	500	Atrial fibrillation and flutter	1	Number	2019	4140.16548768749	5142.12479499275	3187.26867587544
741	1	Deaths	6	China	3	Both	41	50-74 years	500	Atrial fibrillation and flutter	1	Number	2019	8233.81165893183	9836.39050485601	6708.66352327807
742	1	Deaths	6	China	1	Male	41	50-74 years	500	Atrial fibrillation and flutter	2	Percent	2019	0.00145841109718386	0.00169027287238324	0.00124342881700076
743	1	Deaths	6	China	2	Female	41	50-74 years	500	Atrial fibrillation and flutter	2	Percent	2019	0.0025923861800175	0.00283008948778632	0.00228226624401842
744	1	Deaths	6	China	3	Both	41	50-74 years	500	Atrial fibrillation and flutter	2	Percent	2019	0.00187145271907533	0.00210159158543357	0.00165615572232098
745	1	Deaths	6	China	1	Male	41	50-74 years	500	Atrial fibrillation and flutter	3	Rate	2019	2.00137604999227	2.68663685962609	1.48043396586523
746	1	Deaths	6	China	2	Female	41	50-74 years	500	Atrial fibrillation and flutter	3	Rate	2019	2.01512037950911	2.50279861980993	1.55132206256689
747	1	Deaths	6	China	3	Both	41	50-74 years	500	Atrial fibrillation and flutter	3	Rate	2019	2.00826352500217	2.39913967999879	1.63627306688476
748	1	Deaths	6	China	1	Male	157	25+ years	500	Atrial fibrillation and flutter	1	Number	2019	19791.8875102793	24740.9547754754	15451.2846727782
749	1	Deaths	6	China	2	Female	157	25+ years	500	Atrial fibrillation and flutter	1	Number	2019	38442.9099939935	47038.3436387254	29526.449761682
750	1	Deaths	6	China	3	Both	157	25+ years	500	Atrial fibrillation and flutter	1	Number	2019	58234.7975042728	67959.5708917621	46687.5090893357
751	1	Deaths	6	China	1	Male	157	25+ years	500	Atrial fibrillation and flutter	2	Percent	2019	0.00311406774125542	0.0036619942589526	0.0026859234770889
752	1	Deaths	6	China	2	Female	157	25+ years	500	Atrial fibrillation and flutter	2	Percent	2019	0.00859028297780342	0.00983468717260019	0.00692144615180537
753	1	Deaths	6	China	3	Both	157	25+ years	500	Atrial fibrillation and flutter	2	Percent	2019	0.00537710145083901	0.00614107892137228	0.00444086328440206
754	1	Deaths	6	China	1	Male	157	25+ years	500	Atrial fibrillation and flutter	3	Rate	2019	3.91566425149072	4.89479702791169	3.05691122190245
755	1	Deaths	6	China	2	Female	157	25+ years	500	Atrial fibrillation and flutter	3	Rate	2019	7.68018202772888	9.39739061077111	5.89883827311046
756	1	Deaths	6	China	3	Both	157	25+ years	500	Atrial fibrillation and flutter	3	Rate	2019	5.78874144667307	6.75541774984957	4.64090080999308
757	1	Deaths	6	China	1	Male	160	85+ years	500	Atrial fibrillation and flutter	1	Number	2019	7777.50501342505	9571.99448200912	6305.89466543317
758	1	Deaths	6	China	2	Female	160	85+ years	500	Atrial fibrillation and flutter	1	Number	2019	23428.5848818567	28914.2408029459	17785.2481495219
759	1	Deaths	6	China	3	Both	160	85+ years	500	Atrial fibrillation and flutter	1	Number	2019	31206.0898952818	36974.2279718559	24334.4925561483
760	1	Deaths	6	China	1	Male	160	85+ years	500	Atrial fibrillation and flutter	2	Percent	2019	0.00680679001220957	0.00810392764816264	0.00579763551454223
761	1	Deaths	6	China	2	Female	160	85+ years	500	Atrial fibrillation and flutter	2	Percent	2019	0.0191121577970679	0.0221539322217161	0.0147633492490184
762	1	Deaths	6	China	3	Both	160	85+ years	500	Atrial fibrillation and flutter	2	Percent	2019	0.0131724446719031	0.0151036833042206	0.0105192445773107
763	1	Deaths	6	China	1	Male	160	85+ years	500	Atrial fibrillation and flutter	3	Rate	2019	198.784838448276	244.650099672007	161.172027555911
764	1	Deaths	6	China	2	Female	160	85+ years	500	Atrial fibrillation and flutter	3	Rate	2019	303.925145818394	375.087308797246	230.717483130863
765	1	Deaths	6	China	3	Both	160	85+ years	500	Atrial fibrillation and flutter	3	Rate	2019	268.527405034349	318.162048617698	209.397529804532
766	1	Deaths	6	China	1	Male	169	10 to 54 years	500	Atrial fibrillation and flutter	1	Number	2019	399.117814412884	556.781099041284	286.818656242043
767	1	Deaths	6	China	2	Female	169	10 to 54 years	500	Atrial fibrillation and flutter	1	Number	2019	288.456917561614	374.610725843475	215.583180727337
768	1	Deaths	6	China	3	Both	169	10 to 54 years	500	Atrial fibrillation and flutter	1	Number	2019	687.574731974497	875.16384182651	548.151480273336
769	1	Deaths	6	China	1	Male	169	10 to 54 years	500	Atrial fibrillation and flutter	2	Percent	2019	0.000414322966929631	0.000508895530868864	0.000345392265498183
770	1	Deaths	6	China	2	Female	169	10 to 54 years	500	Atrial fibrillation and flutter	2	Percent	2019	0.000719221696064318	0.000818351501726936	0.000612952537906941
771	1	Deaths	6	China	3	Both	169	10 to 54 years	500	Atrial fibrillation and flutter	2	Percent	2019	0.000504756080104711	0.00057833222601546	0.000444039131027394
772	1	Deaths	6	China	1	Male	169	10 to 54 years	500	Atrial fibrillation and flutter	3	Rate	2019	0.0866350558720232	0.120858453023166	0.0622586850582481
773	1	Deaths	6	China	2	Female	169	10 to 54 years	500	Atrial fibrillation and flutter	3	Rate	2019	0.0669624806569792	0.0869622531338067	0.0500455481929667
774	1	Deaths	6	China	3	Both	169	10 to 54 years	500	Atrial fibrillation and flutter	3	Rate	2019	0.0771288427646438	0.0981716913239363	0.061489009655429
775	1	Deaths	6	China	1	Male	197	15-39 years	500	Atrial fibrillation and flutter	1	Number	2019	6.30707271684499	8.14252622955098	4.844176449527
776	1	Deaths	6	China	2	Female	197	15-39 years	500	Atrial fibrillation and flutter	1	Number	2019	2.56956071100923	3.46167408499865	1.89902509934844
777	1	Deaths	6	China	3	Both	197	15-39 years	500	Atrial fibrillation and flutter	1	Number	2019	8.87663342785423	10.9147735879075	7.18310202902365
778	1	Deaths	6	China	1	Male	197	15-39 years	500	Atrial fibrillation and flutter	2	Percent	2019	2.35304981052819e-05	2.86608691254991e-05	1.9695369868217e-05
779	1	Deaths	6	China	2	Female	197	15-39 years	500	Atrial fibrillation and flutter	2	Percent	2019	2.70149715760388e-05	3.23323427173042e-05	2.29123975198321e-05
780	1	Deaths	6	China	3	Both	197	15-39 years	500	Atrial fibrillation and flutter	2	Percent	2019	2.44534921901118e-05	2.85452163892775e-05	2.10370694920456e-05
781	1	Deaths	6	China	1	Male	197	15-39 years	500	Atrial fibrillation and flutter	3	Rate	2019	0.00257591767594989	0.0033255486631012	0.00197844551695588
782	1	Deaths	6	China	2	Female	197	15-39 years	500	Atrial fibrillation and flutter	3	Rate	2019	0.0011367420199471	0.0015314019921461	0.000840105321549581
783	1	Deaths	6	China	3	Both	197	15-39 years	500	Atrial fibrillation and flutter	3	Rate	2019	0.00188506107266336	0.00231788492503652	0.00152541908212547
784	1	Deaths	6	China	1	Male	228	55+ years	500	Atrial fibrillation and flutter	1	Number	2019	19392.7696958664	24198.8560134867	15149.7208872569
785	1	Deaths	6	China	2	Female	228	55+ years	500	Atrial fibrillation and flutter	1	Number	2019	38154.4530764319	46663.1867581941	29317.0680597404
786	1	Deaths	6	China	3	Both	228	55+ years	500	Atrial fibrillation and flutter	1	Number	2019	57547.2227722984	67129.2951551211	46179.7282124495
787	1	Deaths	6	China	1	Male	228	55+ years	500	Atrial fibrillation and flutter	2	Percent	2019	0.00355191788863376	0.00417134427641778	0.00306452181694899
788	1	Deaths	6	China	2	Female	228	55+ years	500	Atrial fibrillation and flutter	2	Percent	2019	0.00930480109589479	0.0106204210721689	0.00748682810512638
789	1	Deaths	6	China	3	Both	228	55+ years	500	Atrial fibrillation and flutter	2	Percent	2019	0.00601967110306884	0.00684527325932129	0.00495721066488814
790	1	Deaths	6	China	1	Male	228	55+ years	500	Atrial fibrillation and flutter	3	Rate	2019	11.4367894610417	14.2711549595363	8.934472532721
791	1	Deaths	6	China	2	Female	228	55+ years	500	Atrial fibrillation and flutter	3	Rate	2019	21.3256665121262	26.0814525949266	16.386187355455
792	1	Deaths	6	China	3	Both	228	55+ years	500	Atrial fibrillation and flutter	3	Rate	2019	16.5138706012074	19.2635619989564	13.2518307463208
793	1	Deaths	6	China	1	Male	232	65-74 years	500	Atrial fibrillation and flutter	1	Number	2019	2765.69045038057	3655.04489992284	2069.14195047823
794	1	Deaths	6	China	2	Female	232	65-74 years	500	Atrial fibrillation and flutter	1	Number	2019	3006.0973930684	3694.42430112859	2334.73139744426
795	1	Deaths	6	China	3	Both	232	65-74 years	500	Atrial fibrillation and flutter	1	Number	2019	5771.78784344896	6835.12046938337	4694.81257606721
796	1	Deaths	6	China	1	Male	232	65-74 years	500	Atrial fibrillation and flutter	2	Percent	2019	0.00175512928717212	0.00201024513647643	0.00149476664009054
797	1	Deaths	6	China	2	Female	232	65-74 years	500	Atrial fibrillation and flutter	2	Percent	2019	0.00309438554188587	0.00338554517985816	0.00270513367460607
798	1	Deaths	6	China	3	Both	232	65-74 years	500	Atrial fibrillation and flutter	2	Percent	2019	0.00226801437595957	0.00253445864598639	0.00201032951596526
799	1	Deaths	6	China	1	Male	232	65-74 years	500	Atrial fibrillation and flutter	3	Rate	2019	4.80643911884271	6.35203075083775	3.59592116024719
800	1	Deaths	6	China	2	Female	232	65-74 years	500	Atrial fibrillation and flutter	3	Rate	2019	5.01929522208431	6.16859795885694	3.89831220208093
801	1	Deaths	6	China	3	Both	232	65-74 years	500	Atrial fibrillation and flutter	3	Rate	2019	4.91499647690282	5.82048300066257	3.99789248963468
802	1	Deaths	6	China	1	Male	234	75+ years	500	Atrial fibrillation and flutter	1	Number	2019	15573.0209374463	19256.0906306874	12390.7411051017
803	1	Deaths	6	China	2	Female	234	75+ years	500	Atrial fibrillation and flutter	1	Number	2019	34218.1310733728	41861.2283958503	26305.5392398219
804	1	Deaths	6	China	3	Both	234	75+ years	500	Atrial fibrillation and flutter	1	Number	2019	49791.1520108192	58054.4764643611	39933.3042404408
805	1	Deaths	6	China	1	Male	234	75+ years	500	Atrial fibrillation and flutter	2	Percent	2019	0.00519426757099782	0.00606435036393676	0.00442416648165123
806	1	Deaths	6	China	2	Female	234	75+ years	500	Atrial fibrillation and flutter	2	Percent	2019	0.0128361832830202	0.0146240630692176	0.0101489616184592
807	1	Deaths	6	China	3	Both	234	75+ years	500	Atrial fibrillation and flutter	2	Percent	2019	0.00879111618188459	0.00995496485923467	0.00712441849050456
808	1	Deaths	6	China	1	Male	234	75+ years	500	Atrial fibrillation and flutter	3	Rate	2019	58.7267947524127	72.6158711751964	46.7262268915255
809	1	Deaths	6	China	2	Female	234	75+ years	500	Atrial fibrillation and flutter	3	Rate	2019	99.7880957334247	122.077160138487	76.7131221268061
810	1	Deaths	6	China	3	Both	234	75+ years	500	Atrial fibrillation and flutter	3	Rate	2019	81.8818430201312	95.4709287995143	65.670554245871
811	1	Deaths	6	China	1	Male	235	95+ years	500	Atrial fibrillation and flutter	1	Number	2019	853.839847090728	1111.74255586357	616.153603747556
812	1	Deaths	6	China	2	Female	235	95+ years	500	Atrial fibrillation and flutter	1	Number	2019	3617.06760814504	4483.31028546295	2553.2690703698
813	1	Deaths	6	China	3	Both	235	95+ years	500	Atrial fibrillation and flutter	1	Number	2019	4470.90745523577	5462.36117478587	3264.37070826694
814	1	Deaths	6	China	1	Male	235	95+ years	500	Atrial fibrillation and flutter	2	Percent	2019	0.0188258227435511	0.0241011826381576	0.0134988650224647
815	1	Deaths	6	China	2	Female	235	95+ years	500	Atrial fibrillation and flutter	2	Percent	2019	0.0255792547724751	0.0299247875359288	0.018806433029792
816	1	Deaths	6	China	3	Both	235	95+ years	500	Atrial fibrillation and flutter	2	Percent	2019	0.0239306825459026	0.028268664082932	0.0181765971727485
817	1	Deaths	6	China	1	Male	235	95+ years	500	Atrial fibrillation and flutter	3	Rate	2019	815.242079525767	1061.48631529398	588.300425352575
818	1	Deaths	6	China	2	Female	235	95+ years	500	Atrial fibrillation and flutter	3	Rate	2019	830.482846102226	1029.37315228678	586.233489153093
819	1	Deaths	6	China	3	Both	235	95+ years	500	Atrial fibrillation and flutter	3	Rate	2019	827.52834714315	1011.03830927565	604.20827845836
820	1	Deaths	6	China	1	Male	243	75-84 years	500	Atrial fibrillation and flutter	1	Number	2019	7795.51592402126	9872.68658523266	6064.45350435736
821	1	Deaths	6	China	2	Female	243	75-84 years	500	Atrial fibrillation and flutter	1	Number	2019	10789.5461915161	13250.3958343996	8204.4825330559
822	1	Deaths	6	China	3	Both	243	75-84 years	500	Atrial fibrillation and flutter	1	Number	2019	18585.0621155374	21782.6272319832	15299.7718602437
823	1	Deaths	6	China	1	Male	243	75-84 years	500	Atrial fibrillation and flutter	2	Percent	2019	0.00419895150148655	0.00488129941955657	0.00360958071244505
824	1	Deaths	6	China	2	Female	243	75-84 years	500	Atrial fibrillation and flutter	2	Percent	2019	0.00749094363681023	0.00834662079004283	0.0060747842792367
825	1	Deaths	6	China	3	Both	243	75-84 years	500	Atrial fibrillation and flutter	2	Percent	2019	0.00563860907575442	0.00624015676210091	0.00476672455749626
826	1	Deaths	6	China	1	Male	243	75-84 years	500	Atrial fibrillation and flutter	3	Rate	2019	34.4854688499614	43.6743672925303	26.8276691953282
827	1	Deaths	6	China	2	Female	243	75-84 years	500	Atrial fibrillation and flutter	3	Rate	2019	40.5894791320284	49.8470144772518	30.8646597969446
828	1	Deaths	6	China	3	Both	243	75-84 years	500	Atrial fibrillation and flutter	3	Rate	2019	37.7842353678562	44.2850235929775	31.1050981400088
829	1	Deaths	6	China	1	Male	284	20-54 years	500	Atrial fibrillation and flutter	1	Number	2019	399.117814412884	556.781099041284	286.818656242043
830	1	Deaths	6	China	2	Female	284	20-54 years	500	Atrial fibrillation and flutter	1	Number	2019	288.456917561614	374.610725843475	215.583180727337
831	1	Deaths	6	China	3	Both	284	20-54 years	500	Atrial fibrillation and flutter	1	Number	2019	687.574731974497	875.16384182651	548.151480273336
832	1	Deaths	6	China	1	Male	284	20-54 years	500	Atrial fibrillation and flutter	2	Percent	2019	0.000427791273889478	0.000524822243973426	0.000356375048931035
833	1	Deaths	6	China	2	Female	284	20-54 years	500	Atrial fibrillation and flutter	2	Percent	2019	0.000743868071539265	0.000847298244066265	0.00063457337546848
834	1	Deaths	6	China	3	Both	284	20-54 years	500	Atrial fibrillation and flutter	2	Percent	2019	0.000521392404559502	0.000597813089920386	0.000458757693061001
835	1	Deaths	6	China	1	Male	284	20-54 years	500	Atrial fibrillation and flutter	3	Rate	2019	0.105836896072492	0.147645585304293	0.0760577333712747
836	1	Deaths	6	China	2	Female	284	20-54 years	500	Atrial fibrillation and flutter	3	Rate	2019	0.0804459590935916	0.104472859870965	0.060122655003943
837	1	Deaths	6	China	3	Both	284	20-54 years	500	Atrial fibrillation and flutter	3	Rate	2019	0.0934612689107398	0.118960048062001	0.0745096213098571
838	1	Deaths	6	China	1	Male	420	<70 years	500	Atrial fibrillation and flutter	1	Number	2019	2429.55924927408	3289.68582943293	1776.54463736185
839	1	Deaths	6	China	2	Female	420	<70 years	500	Atrial fibrillation and flutter	1	Number	2019	2245.03489818467	2871.91829989657	1715.36936575692
840	1	Deaths	6	China	3	Both	420	<70 years	500	Atrial fibrillation and flutter	1	Number	2019	4674.59414745874	5657.20116256348	3784.1884554653
841	1	Deaths	6	China	1	Male	420	<70 years	500	Atrial fibrillation and flutter	2	Percent	2019	0.000916891045685299	0.00107792572691295	0.000772310849662706
842	1	Deaths	6	China	2	Female	420	<70 years	500	Atrial fibrillation and flutter	2	Percent	2019	0.00166625268549055	0.00183742998877438	0.00148182054829813
843	1	Deaths	6	China	3	Both	420	<70 years	500	Atrial fibrillation and flutter	2	Percent	2019	0.00117124257280781	0.00131956713777274	0.00102983420305199
844	1	Deaths	6	China	1	Male	420	<70 years	500	Atrial fibrillation and flutter	3	Rate	2019	0.360682138624041	0.488372909907668	0.263738338283455
845	1	Deaths	6	China	2	Female	420	<70 years	500	Atrial fibrillation and flutter	3	Rate	2019	0.355113205339275	0.454271830595348	0.271332224860868
846	1	Deaths	6	China	3	Both	420	<70 years	500	Atrial fibrillation and flutter	3	Rate	2019	0.357985949456759	0.433235157013392	0.289797628290256
847	1	Deaths	6	China	1	Male	11	30-34 years	500	Atrial fibrillation and flutter	1	Number	2020	3.33917194959946	4.20133191478633	2.49765893572037
848	1	Deaths	6	China	2	Female	11	30-34 years	500	Atrial fibrillation and flutter	1	Number	2020	1.09282740828738	1.49088842165232	0.789240958415711
849	1	Deaths	6	China	3	Both	11	30-34 years	500	Atrial fibrillation and flutter	1	Number	2020	4.43199935788683	5.43746049559431	3.55787372180557
850	1	Deaths	6	China	1	Male	11	30-34 years	500	Atrial fibrillation and flutter	2	Percent	2020	4.12338206510481e-05	4.99431307617527e-05	3.37031090187372e-05
851	1	Deaths	6	China	2	Female	11	30-34 years	500	Atrial fibrillation and flutter	2	Percent	2020	3.94587308139128e-05	4.43519213784739e-05	3.40267505819612e-05
852	1	Deaths	6	China	3	Both	11	30-34 years	500	Atrial fibrillation and flutter	2	Percent	2020	4.0783490698019e-05	4.78468916334608e-05	3.45867751655148e-05
853	1	Deaths	6	China	1	Male	11	30-34 years	500	Atrial fibrillation and flutter	3	Rate	2020	0.00520866664170016	0.00655352216823779	0.00389601762867934
854	1	Deaths	6	China	2	Female	11	30-34 years	500	Atrial fibrillation and flutter	3	Rate	2020	0.00180165060211569	0.0024578995751641	0.00130115372030467
855	1	Deaths	6	China	3	Both	11	30-34 years	500	Atrial fibrillation and flutter	3	Rate	2020	0.00355227748178019	0.00435816138876395	0.00285165986824814
856	1	Deaths	6	China	1	Male	12	35-39 years	500	Atrial fibrillation and flutter	1	Number	2020	3.16740202845018	4.28897053885939	2.25239170767275
857	1	Deaths	6	China	2	Female	12	35-39 years	500	Atrial fibrillation and flutter	1	Number	2020	1.54644508464862	2.28753894875777	1.04843827319963
858	1	Deaths	6	China	3	Both	12	35-39 years	500	Atrial fibrillation and flutter	1	Number	2020	4.7138471130988	6.17182993185584	3.6197721432617
859	1	Deaths	6	China	1	Male	12	35-39 years	500	Atrial fibrillation and flutter	2	Percent	2020	3.43501996278964e-05	4.28270135598471e-05	2.74907370709278e-05
860	1	Deaths	6	China	2	Female	12	35-39 years	500	Atrial fibrillation and flutter	2	Percent	2020	4.6555250396932e-05	6.09005264549225e-05	3.66622457570508e-05
861	1	Deaths	6	China	3	Both	12	35-39 years	500	Atrial fibrillation and flutter	2	Percent	2020	3.75937425153408e-05	4.54715522886484e-05	3.0837005987645e-05
862	1	Deaths	6	China	1	Male	12	35-39 years	500	Atrial fibrillation and flutter	3	Rate	2020	0.00618408864666271	0.00837385774745152	0.00439760720683499
863	1	Deaths	6	China	2	Female	12	35-39 years	500	Atrial fibrillation and flutter	3	Rate	2020	0.00318729248795486	0.00471472008909807	0.0021608781750002
864	1	Deaths	6	China	3	Both	12	35-39 years	500	Atrial fibrillation and flutter	3	Rate	2020	0.00472624608669561	0.00618806388143738	0.0036292933386153
865	1	Deaths	6	China	1	Male	13	40-44 years	500	Atrial fibrillation and flutter	1	Number	2020	23.416188353006	31.2533926095979	16.3892179773611
866	1	Deaths	6	China	2	Female	13	40-44 years	500	Atrial fibrillation and flutter	1	Number	2020	14.1814128199529	19.1437850728544	10.0323147078298
867	1	Deaths	6	China	3	Both	13	40-44 years	500	Atrial fibrillation and flutter	1	Number	2020	37.5976011729589	47.4114798214682	29.5473825426362
868	1	Deaths	6	China	1	Male	13	40-44 years	500	Atrial fibrillation and flutter	2	Percent	2020	0.000181817391489504	0.000219161819472058	0.000148170531020837
869	1	Deaths	6	China	2	Female	13	40-44 years	500	Atrial fibrillation and flutter	2	Percent	2020	0.000283382215229684	0.000333169125708215	0.00023674222521865
870	1	Deaths	6	China	3	Both	13	40-44 years	500	Atrial fibrillation and flutter	2	Percent	2020	0.000210284653103871	0.000245338619795221	0.000176873472040436
871	1	Deaths	6	China	1	Male	13	40-44 years	500	Atrial fibrillation and flutter	3	Rate	2020	0.0488754869908176	0.0652337075907243	0.0342084287146313
872	1	Deaths	6	China	2	Female	13	40-44 years	500	Atrial fibrillation and flutter	3	Rate	2020	0.0310145581283361	0.041867199162487	0.0219405366459659
873	1	Deaths	6	China	3	Both	13	40-44 years	500	Atrial fibrillation and flutter	3	Rate	2020	0.0401534046719612	0.0506344095361366	0.0315559496142807
874	1	Deaths	6	China	1	Male	14	45-49 years	500	Atrial fibrillation and flutter	1	Number	2020	91.4419788930702	123.296950392559	63.7424905870336
875	1	Deaths	6	China	2	Female	14	45-49 years	500	Atrial fibrillation and flutter	1	Number	2020	65.3431878084375	90.1589136705939	47.2931332803999
876	1	Deaths	6	China	3	Both	14	45-49 years	500	Atrial fibrillation and flutter	1	Number	2020	156.785166701508	196.734533726709	121.241024459428
877	1	Deaths	6	China	1	Male	14	45-49 years	500	Atrial fibrillation and flutter	2	Percent	2020	0.000451679347976819	0.000577801292504158	0.000370506458214112
878	1	Deaths	6	China	2	Female	14	45-49 years	500	Atrial fibrillation and flutter	2	Percent	2020	0.000761518436513388	0.000881235903837779	0.000645651130621823
879	1	Deaths	6	China	3	Both	14	45-49 years	500	Atrial fibrillation and flutter	2	Percent	2020	0.000544223447437434	0.000645183452287276	0.000466040963438094
880	1	Deaths	6	China	1	Male	14	45-49 years	500	Atrial fibrillation and flutter	3	Rate	2020	0.156427910256606	0.210921554021423	0.109042966018277
881	1	Deaths	6	China	2	Female	14	45-49 years	500	Atrial fibrillation and flutter	3	Rate	2020	0.115844327004814	0.159839135921471	0.0838441064870949
882	1	Deaths	6	China	3	Both	14	45-49 years	500	Atrial fibrillation and flutter	3	Rate	2020	0.136498323967794	0.17127853792066	0.105553331243108
883	1	Deaths	6	China	1	Male	15	50-54 years	500	Atrial fibrillation and flutter	1	Number	2020	267.7621207454	361.63436799896	183.063689787714
884	1	Deaths	6	China	2	Female	15	50-54 years	500	Atrial fibrillation and flutter	1	Number	2020	199.597921895602	260.371889821323	147.074161344251
885	1	Deaths	6	China	3	Both	15	50-54 years	500	Atrial fibrillation and flutter	1	Number	2020	467.360042641002	577.669014596832	371.281550934194
886	1	Deaths	6	China	1	Male	15	50-54 years	500	Atrial fibrillation and flutter	2	Percent	2020	0.000798110175491589	0.000977486218131806	0.000667358128283107
887	1	Deaths	6	China	2	Female	15	50-54 years	500	Atrial fibrillation and flutter	2	Percent	2020	0.00125636335757453	0.00140637107159777	0.00106001206281327
888	1	Deaths	6	China	3	Both	15	50-54 years	500	Atrial fibrillation and flutter	2	Percent	2020	0.000945977704668664	0.00109173119504119	0.00081375137700181
889	1	Deaths	6	China	1	Male	15	50-54 years	500	Atrial fibrillation and flutter	3	Rate	2020	0.436168281040858	0.589080487622009	0.298199665708599
890	1	Deaths	6	China	2	Female	15	50-54 years	500	Atrial fibrillation and flutter	3	Rate	2020	0.330250358392204	0.43080563721361	0.243345692344314
891	1	Deaths	6	China	3	Both	15	50-54 years	500	Atrial fibrillation and flutter	3	Rate	2020	0.383622839210454	0.474167680769764	0.304758793479579
892	1	Deaths	6	China	1	Male	16	55-59 years	500	Atrial fibrillation and flutter	1	Number	2020	465.714843887401	662.957073174134	312.065644034925
893	1	Deaths	6	China	2	Female	16	55-59 years	500	Atrial fibrillation and flutter	1	Number	2020	386.916566154775	540.45118473706	270.029303816611
894	1	Deaths	6	China	3	Both	16	55-59 years	500	Atrial fibrillation and flutter	1	Number	2020	852.631410042175	1096.48626251339	648.740239620612
895	1	Deaths	6	China	1	Male	16	55-59 years	500	Atrial fibrillation and flutter	2	Percent	2020	0.00112408645668011	0.001393499164037	0.000892100350350857
896	1	Deaths	6	China	2	Female	16	55-59 years	500	Atrial fibrillation and flutter	2	Percent	2020	0.00183828177190129	0.002235022611492	0.00153317444056713
897	1	Deaths	6	China	3	Both	16	55-59 years	500	Atrial fibrillation and flutter	2	Percent	2020	0.0013653617950735	0.00163080403931202	0.00112708292031047
898	1	Deaths	6	China	1	Male	16	55-59 years	500	Atrial fibrillation and flutter	3	Rate	2020	0.910864008344486	1.29663837208015	0.610350662262721
899	1	Deaths	6	China	2	Female	16	55-59 years	500	Atrial fibrillation and flutter	3	Rate	2020	0.759356230087383	1.06068080327175	0.529955168880722
900	1	Deaths	6	China	3	Both	16	55-59 years	500	Atrial fibrillation and flutter	3	Rate	2020	0.835240485668795	1.0741214874849	0.635508035983341
901	1	Deaths	6	China	1	Male	17	60-64 years	500	Atrial fibrillation and flutter	1	Number	2020	597.075734400994	790.518854300091	424.624090152136
902	1	Deaths	6	China	2	Female	17	60-64 years	500	Atrial fibrillation and flutter	1	Number	2020	552.588592777815	712.249234155306	407.132219650147
903	1	Deaths	6	China	3	Both	17	60-64 years	500	Atrial fibrillation and flutter	1	Number	2020	1149.66432717881	1390.85471831964	922.460601865749
904	1	Deaths	6	China	1	Male	17	60-64 years	500	Atrial fibrillation and flutter	2	Percent	2020	0.0012210438124316	0.00142080541984408	0.00103446663288427
905	1	Deaths	6	China	2	Female	17	60-64 years	500	Atrial fibrillation and flutter	2	Percent	2020	0.00210884585492281	0.00235500723824489	0.00179369685719548
906	1	Deaths	6	China	3	Both	17	60-64 years	500	Atrial fibrillation and flutter	2	Percent	2020	0.0015316445439565	0.00172504153704898	0.00131480173534977
907	1	Deaths	6	China	1	Male	17	60-64 years	500	Atrial fibrillation and flutter	3	Rate	2020	1.60414993953862	2.12386921669467	1.14082798763804
908	1	Deaths	6	China	2	Female	17	60-64 years	500	Atrial fibrillation and flutter	3	Rate	2020	1.49886351449718	1.9319334569275	1.10432180031487
909	1	Deaths	6	China	3	Both	17	60-64 years	500	Atrial fibrillation and flutter	3	Rate	2020	1.55175792205823	1.87730433706751	1.24508999095799
910	1	Deaths	6	China	1	Male	18	65-69 years	500	Atrial fibrillation and flutter	1	Number	2020	1049.80505882361	1374.52166413952	735.097055797921
911	1	Deaths	6	China	2	Female	18	65-69 years	500	Atrial fibrillation and flutter	1	Number	2020	1104.07967136921	1411.64327277934	818.482242552202
912	1	Deaths	6	China	3	Both	18	65-69 years	500	Atrial fibrillation and flutter	1	Number	2020	2153.88473019282	2569.8794027235	1723.73010660836
913	1	Deaths	6	China	1	Male	18	65-69 years	500	Atrial fibrillation and flutter	2	Percent	2020	0.00139307256986896	0.00164847648441005	0.00112864281457896
914	1	Deaths	6	China	2	Female	18	65-69 years	500	Atrial fibrillation and flutter	2	Percent	2020	0.0024311556299816	0.00272304743080409	0.00211526368132531
915	1	Deaths	6	China	3	Both	18	65-69 years	500	Atrial fibrillation and flutter	2	Percent	2020	0.00178446526828392	0.00198091177847836	0.00153852612493991
916	1	Deaths	6	China	1	Male	18	65-69 years	500	Atrial fibrillation and flutter	3	Rate	2020	2.87095371056196	3.75897223845652	2.0103062013543
917	1	Deaths	6	China	2	Female	18	65-69 years	500	Atrial fibrillation and flutter	3	Rate	2020	2.91247444592843	3.72380278828786	2.15909112149781
918	1	Deaths	6	China	3	Both	18	65-69 years	500	Atrial fibrillation and flutter	3	Rate	2020	2.89208823147677	3.45065725790527	2.31450619695788
919	1	Deaths	6	China	1	Male	19	70-74 years	500	Atrial fibrillation and flutter	1	Number	2020	1878.42778148409	2390.87803987906	1372.98325157216
920	1	Deaths	6	China	2	Female	19	70-74 years	500	Atrial fibrillation and flutter	1	Number	2020	2096.0437719209	2640.85336090712	1623.05834359289
921	1	Deaths	6	China	3	Both	19	70-74 years	500	Atrial fibrillation and flutter	1	Number	2020	3974.47155340499	4755.4895046913	3272.76771184097
922	1	Deaths	6	China	1	Male	19	70-74 years	500	Atrial fibrillation and flutter	2	Percent	2020	0.00206345059805024	0.00241250353293353	0.00171790939490807
923	1	Deaths	6	China	2	Female	19	70-74 years	500	Atrial fibrillation and flutter	2	Percent	2020	0.00363317129426138	0.00404673540872882	0.00312071526504315
924	1	Deaths	6	China	3	Both	19	70-74 years	500	Atrial fibrillation and flutter	2	Percent	2020	0.00267327095624443	0.00300851400069943	0.0023366562870674
925	1	Deaths	6	China	1	Male	19	70-74 years	500	Atrial fibrillation and flutter	3	Rate	2020	7.71457788824477	9.81917699565136	5.6387508414833
926	1	Deaths	6	China	2	Female	19	70-74 years	500	Atrial fibrillation and flutter	3	Rate	2020	8.17891786074345	10.3048051813026	6.33329372853455
927	1	Deaths	6	China	3	Both	19	70-74 years	500	Atrial fibrillation and flutter	3	Rate	2020	7.95268646562813	9.51545797050554	6.5486178822451
928	1	Deaths	6	China	1	Male	20	75-79 years	500	Atrial fibrillation and flutter	1	Number	2020	2826.5489166364	3554.94959008246	2080.55356461273
929	1	Deaths	6	China	2	Female	20	75-79 years	500	Atrial fibrillation and flutter	1	Number	2020	3462.32231055736	4349.62488371691	2556.72068820049
930	1	Deaths	6	China	3	Both	20	75-79 years	500	Atrial fibrillation and flutter	1	Number	2020	6288.87122719377	7447.86507472405	5039.7196514374
931	1	Deaths	6	China	1	Male	20	75-79 years	500	Atrial fibrillation and flutter	2	Percent	2020	0.00303258559317647	0.00356470545721862	0.00255236270216263
932	1	Deaths	6	China	2	Female	20	75-79 years	500	Atrial fibrillation and flutter	2	Percent	2020	0.00531998729744111	0.00600844065144745	0.0044355036742006
933	1	Deaths	6	China	3	Both	20	75-79 years	500	Atrial fibrillation and flutter	2	Percent	2020	0.00397374026620789	0.00443384158866642	0.00334739972646341
934	1	Deaths	6	China	1	Male	20	75-79 years	500	Atrial fibrillation and flutter	3	Rate	2020	19.0609572396221	23.9729592956096	14.0303046929111
935	1	Deaths	6	China	2	Female	20	75-79 years	500	Atrial fibrillation and flutter	3	Rate	2020	20.9034976522357	26.2605168986263	15.4359993407482
936	1	Deaths	6	China	3	Both	20	75-79 years	500	Atrial fibrillation and flutter	3	Rate	2020	20.0331258011118	23.7250871581659	16.0539680543963
937	1	Deaths	6	China	1	Male	21	80+ years	500	Atrial fibrillation and flutter	1	Number	2020	13591.7253354477	16474.1301371157	10693.9594434401
938	1	Deaths	6	China	2	Female	21	80+ years	500	Atrial fibrillation and flutter	1	Number	2020	32904.6484478255	41071.7161620664	24588.7622469195
939	1	Deaths	6	China	3	Both	21	80+ years	500	Atrial fibrillation and flutter	1	Number	2020	46496.3737832732	55643.6331651764	35992.9915621333
940	1	Deaths	6	China	1	Male	21	80+ years	500	Atrial fibrillation and flutter	2	Percent	2020	0.00622616387859819	0.00735339839524513	0.00526122146864894
941	1	Deaths	6	China	2	Female	21	80+ years	500	Atrial fibrillation and flutter	2	Percent	2020	0.0154587640081831	0.0178308290038793	0.0120454574992658
942	1	Deaths	6	China	3	Both	21	80+ years	500	Atrial fibrillation and flutter	2	Percent	2020	0.0107802227973626	0.0123592966093853	0.00870912746993366
943	1	Deaths	6	China	1	Male	21	80+ years	500	Atrial fibrillation and flutter	3	Rate	2020	107.705943121338	130.547202781835	84.7429564040046
944	1	Deaths	6	China	2	Female	21	80+ years	500	Atrial fibrillation and flutter	3	Rate	2020	172.571653931458	215.404641053371	128.958173669797
945	1	Deaths	6	China	3	Both	21	80+ years	500	Atrial fibrillation and flutter	3	Rate	2020	146.738618212515	175.606594205404	113.590833379401
946	1	Deaths	6	China	1	Male	22	All ages	500	Atrial fibrillation and flutter	1	Number	2020	20798.4245326498	25578.0241961227	15978.2113466317
947	1	Deaths	6	China	2	Female	22	All ages	500	Atrial fibrillation and flutter	1	Number	2020	40788.3611556225	50334.5674900678	30846.4362728701
948	1	Deaths	6	China	3	Both	22	All ages	500	Atrial fibrillation and flutter	1	Number	2020	61586.7856882723	72850.9456745159	48782.367909774
949	1	Deaths	6	China	1	Male	22	All ages	500	Atrial fibrillation and flutter	2	Percent	2020	0.00310900327692072	0.00367321724073677	0.00265620518824681
950	1	Deaths	6	China	2	Female	22	All ages	500	Atrial fibrillation and flutter	2	Percent	2020	0.00863945230141393	0.00988955976300975	0.00685076438249306
951	1	Deaths	6	China	3	Both	22	All ages	500	Atrial fibrillation and flutter	2	Percent	2020	0.00539495908938209	0.006175509469211	0.00444695344418145
952	1	Deaths	6	China	1	Male	22	All ages	500	Atrial fibrillation and flutter	3	Rate	2020	2.86359240635301	3.52166269817933	2.19993031719738
953	1	Deaths	6	China	2	Female	22	All ages	500	Atrial fibrillation and flutter	3	Rate	2020	5.88424276762657	7.26140512449139	4.44999294904668
954	1	Deaths	6	China	3	Both	22	All ages	500	Atrial fibrillation and flutter	3	Rate	2020	4.33867178678814	5.13221041017971	3.43662493467587
955	1	Deaths	6	China	1	Male	24	15-49 years	500	Atrial fibrillation and flutter	1	Number	2020	121.364741224126	162.627778988832	84.9233255228143
956	1	Deaths	6	China	2	Female	24	15-49 years	500	Atrial fibrillation and flutter	1	Number	2020	82.1638731213264	112.329733890973	60.174642156153
957	1	Deaths	6	China	3	Both	24	15-49 years	500	Atrial fibrillation and flutter	1	Number	2020	203.528614345452	255.797230542195	158.589441685938
958	1	Deaths	6	China	1	Male	24	15-49 years	500	Atrial fibrillation and flutter	2	Percent	2020	0.000202720574281126	0.000254993832380801	0.000165758821819841
959	1	Deaths	6	China	2	Female	24	15-49 years	500	Atrial fibrillation and flutter	2	Percent	2020	0.000357508473798159	0.000410226357672236	0.000307496792283001
960	1	Deaths	6	China	3	Both	24	15-49 years	500	Atrial fibrillation and flutter	2	Percent	2020	0.000245871565045554	0.000286425278859121	0.000211095709618705
961	1	Deaths	6	China	1	Male	24	15-49 years	500	Atrial fibrillation and flutter	3	Rate	2020	0.0347475385569205	0.0465614227315427	0.0243141170839435
962	1	Deaths	6	China	2	Female	24	15-49 years	500	Atrial fibrillation and flutter	3	Rate	2020	0.0253071127185088	0.0345984327323671	0.0185342583545569
963	1	Deaths	6	China	3	Both	24	15-49 years	500	Atrial fibrillation and flutter	3	Rate	2020	0.0301996817769556	0.0379553262652744	0.0235315839372411
964	1	Deaths	6	China	1	Male	25	50-69 years	500	Atrial fibrillation and flutter	1	Number	2020	2380.3577578574	3185.2587638409	1690.83745986165
965	1	Deaths	6	China	2	Female	25	50-69 years	500	Atrial fibrillation and flutter	1	Number	2020	2243.18275219741	2889.09288236839	1683.03842208441
966	1	Deaths	6	China	3	Both	25	50-69 years	500	Atrial fibrillation and flutter	1	Number	2020	4623.54051005481	5604.10470921197	3695.18345933534
967	1	Deaths	6	China	1	Male	25	50-69 years	500	Atrial fibrillation and flutter	2	Percent	2020	0.00119483458514974	0.00142462844674813	0.000997052385826057
968	1	Deaths	6	China	2	Female	25	50-69 years	500	Atrial fibrillation and flutter	2	Percent	2020	0.00206689395256711	0.00230190563040671	0.00180916079808535
969	1	Deaths	6	China	3	Both	25	50-69 years	500	Atrial fibrillation and flutter	2	Percent	2020	0.00150319202452767	0.00167881901393407	0.00129627374158661
970	1	Deaths	6	China	1	Male	25	50-69 years	500	Atrial fibrillation and flutter	3	Rate	2020	1.2776625916729	1.70969508844796	0.907560959663897
971	1	Deaths	6	China	2	Female	25	50-69 years	500	Atrial fibrillation and flutter	3	Rate	2020	1.20492765882954	1.55187887365982	0.904045621631038
972	1	Deaths	6	China	3	Both	25	50-69 years	500	Atrial fibrillation and flutter	3	Rate	2020	1.24130862282783	1.50456635637706	0.992067243928912
973	1	Deaths	6	China	1	Male	26	70+ years	500	Atrial fibrillation and flutter	1	Number	2020	18296.7020335682	22459.0691554026	14240.2723032059
974	1	Deaths	6	China	2	Female	26	70+ years	500	Atrial fibrillation and flutter	1	Number	2020	38463.0145303037	47577.372007741	29118.8033654338
975	1	Deaths	6	China	3	Both	26	70+ years	500	Atrial fibrillation and flutter	1	Number	2020	56759.716563872	67309.7993827753	44740.9417304405
976	1	Deaths	6	China	1	Male	26	70+ years	500	Atrial fibrillation and flutter	2	Percent	2020	0.00454908699075733	0.00535477442264338	0.00389563401960825
977	1	Deaths	6	China	2	Female	26	70+ years	500	Atrial fibrillation and flutter	2	Percent	2020	0.0114637059531786	0.0131523374675265	0.00901776274336176
978	1	Deaths	6	China	3	Both	26	70+ years	500	Atrial fibrillation and flutter	2	Percent	2020	0.00769093176784517	0.0087916547067636	0.00632334728800591
979	1	Deaths	6	China	1	Male	26	70+ years	500	Atrial fibrillation and flutter	3	Rate	2020	35.3236220738971	43.3594901158395	27.492276812781
980	1	Deaths	6	China	2	Female	26	70+ years	500	Atrial fibrillation and flutter	3	Rate	2020	62.7885584006344	77.6671989269885	47.5346955508817
981	1	Deaths	6	China	3	Both	26	70+ years	500	Atrial fibrillation and flutter	3	Rate	2020	50.2052440314652	59.5370292224495	39.5743677692019
982	1	Deaths	6	China	1	Male	27	Age-standardized	500	Atrial fibrillation and flutter	3	Rate	2020	3.78755203347825	4.5937688736549	2.9815026761646
983	1	Deaths	6	China	2	Female	27	Age-standardized	500	Atrial fibrillation and flutter	3	Rate	2020	4.59134135878812	5.68406674184233	3.45930802584431
984	1	Deaths	6	China	3	Both	27	Age-standardized	500	Atrial fibrillation and flutter	3	Rate	2020	4.32857453436607	5.16405003375896	3.37829318549536
985	1	Deaths	6	China	1	Male	30	80-84 years	500	Atrial fibrillation and flutter	1	Number	2020	5178.28649429702	6519.62158932749	3908.59142997191
986	1	Deaths	6	China	2	Female	30	80-84 years	500	Atrial fibrillation and flutter	1	Number	2020	7649.48535220535	9543.84300503564	5855.91064870249
987	1	Deaths	6	China	3	Both	30	80-84 years	500	Atrial fibrillation and flutter	1	Number	2020	12827.7718465024	15162.0585753378	10461.4328926218
988	1	Deaths	6	China	1	Male	30	80-84 years	500	Atrial fibrillation and flutter	2	Percent	2020	0.00534453281783117	0.00633438433360173	0.00447373313186161
989	1	Deaths	6	China	2	Female	30	80-84 years	500	Atrial fibrillation and flutter	2	Percent	2020	0.00928440501967656	0.0105164475804091	0.00734277076665832
990	1	Deaths	6	China	3	Both	30	80-84 years	500	Atrial fibrillation and flutter	2	Percent	2020	0.00715505786649396	0.00810283732016183	0.00605026436612036
991	1	Deaths	6	China	1	Male	30	80-84 years	500	Atrial fibrillation and flutter	3	Rate	2020	61.238557508865	77.1012229767078	46.2231090007478
992	1	Deaths	6	China	2	Female	30	80-84 years	500	Atrial fibrillation and flutter	3	Rate	2020	70.414201113058	87.8519337976491	53.9041845473901
993	1	Deaths	6	China	3	Both	30	80-84 years	500	Atrial fibrillation and flutter	3	Rate	2020	66.3981222748337	78.4806770240433	54.1496612729098
994	1	Deaths	6	China	1	Male	31	85-89 years	500	Atrial fibrillation and flutter	1	Number	2020	4664.13941334327	5628.93603996901	3709.0519289049
995	1	Deaths	6	China	2	Female	31	85-89 years	500	Atrial fibrillation and flutter	1	Number	2020	10518.5242690893	13191.1266783443	7697.68558028102
996	1	Deaths	6	China	3	Both	31	85-89 years	500	Atrial fibrillation and flutter	1	Number	2020	15182.6636824326	18081.5977790815	11810.1605588986
997	1	Deaths	6	China	1	Male	31	85-89 years	500	Atrial fibrillation and flutter	2	Percent	2020	0.00553415252184994	0.00665015646808566	0.00464806640832168
998	1	Deaths	6	China	2	Female	31	85-89 years	500	Atrial fibrillation and flutter	2	Percent	2020	0.0144201332773023	0.0166047005379925	0.0112894321741195
999	1	Deaths	6	China	3	Both	31	85-89 years	500	Atrial fibrillation and flutter	2	Percent	2020	0.00965151464364861	0.0111380863003106	0.00776090642826759
1000	1	Deaths	6	China	1	Male	31	85-89 years	500	Atrial fibrillation and flutter	3	Rate	2020	141.63663175289	170.934757818953	112.633344686
1001	1	Deaths	6	China	2	Female	31	85-89 years	500	Atrial fibrillation and flutter	3	Rate	2020	183.243399892358	229.802854384618	134.101518516076
1002	1	Deaths	6	China	3	Both	31	85-89 years	500	Atrial fibrillation and flutter	3	Rate	2020	168.075791448488	200.167699221895	130.741358999303
1003	1	Deaths	6	China	1	Male	32	90-94 years	500	Atrial fibrillation and flutter	1	Number	2020	2829.27837045153	3509.18147632923	2134.13041729944
1004	1	Deaths	6	China	2	Female	32	90-94 years	500	Atrial fibrillation and flutter	1	Number	2020	10744.1017203677	13469.137497496	7672.55395157696
1005	1	Deaths	6	China	3	Both	32	90-94 years	500	Atrial fibrillation and flutter	1	Number	2020	13573.3800908192	16496.1181253807	10357.257507135
1006	1	Deaths	6	China	1	Male	32	90-94 years	500	Atrial fibrillation and flutter	2	Percent	2020	0.00875781542667596	0.0107145054181767	0.00715476939972435
1007	1	Deaths	6	China	2	Female	32	90-94 years	500	Atrial fibrillation and flutter	2	Percent	2020	0.0255120126352018	0.0299285725350478	0.019098562696196
1008	1	Deaths	6	China	3	Both	32	90-94 years	500	Atrial fibrillation and flutter	2	Percent	2020	0.0182332110249532	0.0211253415411618	0.0140826105964399
1009	1	Deaths	6	China	1	Male	32	90-94 years	500	Atrial fibrillation and flutter	3	Rate	2020	373.453061777409	463.197464185389	281.696402480743
1010	1	Deaths	6	China	2	Female	32	90-94 years	500	Atrial fibrillation and flutter	3	Rate	2020	540.665247702206	677.794640347983	386.098660521239
1011	1	Deaths	6	China	3	Both	32	90-94 years	500	Atrial fibrillation and flutter	3	Rate	2020	494.512569903363	600.995309424001	377.341089156453
1012	1	Deaths	6	China	1	Male	37	20+ years	500	Atrial fibrillation and flutter	1	Number	2020	20798.4245326498	25578.0241961227	15978.2113466317
1013	1	Deaths	6	China	2	Female	37	20+ years	500	Atrial fibrillation and flutter	1	Number	2020	40788.3611556225	50334.5674900678	30846.4362728701
1014	1	Deaths	6	China	3	Both	37	20+ years	500	Atrial fibrillation and flutter	1	Number	2020	61586.7856882723	72850.9456745159	48782.367909774
1015	1	Deaths	6	China	1	Male	37	20+ years	500	Atrial fibrillation and flutter	2	Percent	2020	0.00315844380065363	0.00374083129048425	0.00269368460464758
1016	1	Deaths	6	China	2	Female	37	20+ years	500	Atrial fibrillation and flutter	2	Percent	2020	0.00875429717867287	0.0100147065434916	0.00694080899943273
1017	1	Deaths	6	China	3	Both	37	20+ years	500	Atrial fibrillation and flutter	2	Percent	2020	0.00547453378223626	0.00625568479346637	0.00451320320386072
1018	1	Deaths	6	China	1	Male	37	20+ years	500	Atrial fibrillation and flutter	3	Rate	2020	3.79438460401598	4.66635638956982	2.91500344356364
1019	1	Deaths	6	China	2	Female	37	20+ years	500	Atrial fibrillation and flutter	3	Rate	2020	7.57760828194871	9.35108998436598	5.73061050621994
1020	1	Deaths	6	China	3	Both	37	20+ years	500	Atrial fibrillation and flutter	3	Rate	2020	5.66882500705378	6.70564729124764	4.49022796075042
1021	1	Deaths	6	China	1	Male	41	50-74 years	500	Atrial fibrillation and flutter	1	Number	2020	4258.78553934149	5563.35397415017	3066.58461168218
1022	1	Deaths	6	China	2	Female	41	50-74 years	500	Atrial fibrillation and flutter	1	Number	2020	4339.22652411831	5479.18275987632	3267.29339677632
1023	1	Deaths	6	China	3	Both	41	50-74 years	500	Atrial fibrillation and flutter	1	Number	2020	8598.01206345979	10312.725209839	6983.21511284393
1024	1	Deaths	6	China	1	Male	41	50-74 years	500	Atrial fibrillation and flutter	2	Percent	2020	0.00146760707648113	0.00171139319142485	0.00124155642764467
1025	1	Deaths	6	China	2	Female	41	50-74 years	500	Atrial fibrillation and flutter	2	Percent	2020	0.00261109798147377	0.00286323052412377	0.00227183265753425
1026	1	Deaths	6	China	3	Both	41	50-74 years	500	Atrial fibrillation and flutter	2	Percent	2020	0.00188475513103354	0.00211062168098943	0.00164772424476104
1027	1	Deaths	6	China	1	Male	41	50-74 years	500	Atrial fibrillation and flutter	3	Rate	2020	2.02168996405131	2.64098222183394	1.4557397352088
1028	1	Deaths	6	China	2	Female	41	50-74 years	500	Atrial fibrillation and flutter	3	Rate	2020	2.04878785585728	2.58702398597136	1.54266918208382
1029	1	Deaths	6	China	3	Both	41	50-74 years	500	Atrial fibrillation and flutter	3	Rate	2020	2.03527547525991	2.44117320931438	1.65302936920008
1030	1	Deaths	6	China	1	Male	157	25+ years	500	Atrial fibrillation and flutter	1	Number	2020	20798.4245326498	25578.0241961227	15978.2113466317
1031	1	Deaths	6	China	2	Female	157	25+ years	500	Atrial fibrillation and flutter	1	Number	2020	40788.3611556225	50334.5674900678	30846.4362728701
1032	1	Deaths	6	China	3	Both	157	25+ years	500	Atrial fibrillation and flutter	1	Number	2020	61586.7856882723	72850.9456745159	48782.367909774
1033	1	Deaths	6	China	1	Male	157	25+ years	500	Atrial fibrillation and flutter	2	Percent	2020	0.00317341155454227	0.00375864307647006	0.00270644358413784
1034	1	Deaths	6	China	2	Female	157	25+ years	500	Atrial fibrillation and flutter	2	Percent	2020	0.00877495793782964	0.0100378559039191	0.00695712796422376
1035	1	Deaths	6	China	3	Both	157	25+ years	500	Atrial fibrillation and flutter	2	Percent	2020	0.00549506315460333	0.00627862018363846	0.00453023954908125
1036	1	Deaths	6	China	1	Male	157	25+ years	500	Atrial fibrillation and flutter	3	Rate	2020	4.09190091693098	5.03224369216503	3.14356780041499
1037	1	Deaths	6	China	2	Female	157	25+ years	500	Atrial fibrillation and flutter	3	Rate	2020	8.11176002925268	10.0102558937789	6.13456588384321
1038	1	Deaths	6	China	3	Both	157	25+ years	500	Atrial fibrillation and flutter	3	Rate	2020	6.09099133401771	7.2050274067635	4.82462230932567
1039	1	Deaths	6	China	1	Male	160	85+ years	500	Atrial fibrillation and flutter	1	Number	2020	8413.43884115073	10101.0513514667	6695.23758140209
1040	1	Deaths	6	China	2	Female	160	85+ years	500	Atrial fibrillation and flutter	1	Number	2020	25255.1630956201	31665.8402075415	18567.8172916049
1041	1	Deaths	6	China	3	Both	160	85+ years	500	Atrial fibrillation and flutter	1	Number	2020	33668.6019367708	40731.4987729058	25777.9348280787
1042	1	Deaths	6	China	1	Male	160	85+ years	500	Atrial fibrillation and flutter	2	Percent	2020	0.00692741509854636	0.00833808306649885	0.00583213537412771
1043	1	Deaths	6	China	2	Female	160	85+ years	500	Atrial fibrillation and flutter	2	Percent	2020	0.0193573572255711	0.0223691302516561	0.0148772469655542
1044	1	Deaths	6	China	3	Both	160	85+ years	500	Atrial fibrillation and flutter	2	Percent	2020	0.0133572288126075	0.0153832337305408	0.0105888582198945
1045	1	Deaths	6	China	1	Male	160	85+ years	500	Atrial fibrillation and flutter	3	Rate	2020	202.082661350834	242.617481161442	160.813129372056
1046	1	Deaths	6	China	2	Female	160	85+ years	500	Atrial fibrillation and flutter	3	Rate	2020	307.85150714598	385.995394130954	226.3351266428
1047	1	Deaths	6	China	3	Both	160	85+ years	500	Atrial fibrillation and flutter	3	Rate	2020	272.244440945823	329.355051128647	208.440477249031
1048	1	Deaths	6	China	1	Male	169	10 to 54 years	500	Atrial fibrillation and flutter	1	Number	2020	389.126861969527	526.622491622913	272.076074416001
1049	1	Deaths	6	China	2	Female	169	10 to 54 years	500	Atrial fibrillation and flutter	1	Number	2020	281.761795016929	371.904965299528	207.853364818525
1050	1	Deaths	6	China	3	Both	169	10 to 54 years	500	Atrial fibrillation and flutter	1	Number	2020	670.888656986454	829.914855319107	530.016290094473
1051	1	Deaths	6	China	1	Male	169	10 to 54 years	500	Atrial fibrillation and flutter	2	Percent	2020	0.000411126795576397	0.000504428807246071	0.0003410721273746
1052	1	Deaths	6	China	2	Female	169	10 to 54 years	500	Atrial fibrillation and flutter	2	Percent	2020	0.000714506817404867	0.000791520301047473	0.000606704920157077
1053	1	Deaths	6	China	3	Both	169	10 to 54 years	500	Atrial fibrillation and flutter	2	Percent	2020	0.000500880210383985	0.000577598331022906	0.000440674791349231
1054	1	Deaths	6	China	1	Male	169	10 to 54 years	500	Atrial fibrillation and flutter	3	Rate	2020	0.0852599872741884	0.115386089530841	0.0596134703343509
1055	1	Deaths	6	China	2	Female	169	10 to 54 years	500	Atrial fibrillation and flutter	3	Rate	2020	0.066316625361445	0.0875330960052558	0.0489212305165707
1056	1	Deaths	6	China	3	Both	169	10 to 54 years	500	Atrial fibrillation and flutter	3	Rate	2020	0.0761271472551705	0.0941721845230226	0.0601420634310646
1057	1	Deaths	6	China	1	Male	197	15-39 years	500	Atrial fibrillation and flutter	1	Number	2020	6.50657397804964	8.33498737140669	4.79514341950592
1058	1	Deaths	6	China	2	Female	197	15-39 years	500	Atrial fibrillation and flutter	1	Number	2020	2.639272492936	3.70967617444716	1.8854300020206
1059	1	Deaths	6	China	3	Both	197	15-39 years	500	Atrial fibrillation and flutter	1	Number	2020	9.14584647098563	11.4303789029626	7.14548967528081
1060	1	Deaths	6	China	1	Male	197	15-39 years	500	Atrial fibrillation and flutter	2	Percent	2020	2.44261798193403e-05	2.98437740749165e-05	2.00745609321893e-05
1061	1	Deaths	6	China	2	Female	197	15-39 years	500	Atrial fibrillation and flutter	2	Percent	2020	2.80647722575672e-05	3.42665392716367e-05	2.35245951892171e-05
1062	1	Deaths	6	China	3	Both	197	15-39 years	500	Atrial fibrillation and flutter	2	Percent	2020	2.53821840334549e-05	2.99091978349232e-05	2.13087537094949e-05
1063	1	Deaths	6	China	1	Male	197	15-39 years	500	Atrial fibrillation and flutter	3	Rate	2020	0.00267859888754872	0.00343131238899321	0.00197404438533338
1064	1	Deaths	6	China	2	Female	197	15-39 years	500	Atrial fibrillation and flutter	3	Rate	2020	0.0011859976460251	0.00166699998661958	0.000847246940255882
1065	1	Deaths	6	China	3	Both	197	15-39 years	500	Atrial fibrillation and flutter	3	Rate	2020	0.00196496542112563	0.00245579229499848	0.00153519307080866
1066	1	Deaths	6	China	1	Male	228	55+ years	500	Atrial fibrillation and flutter	1	Number	2020	20409.2976706803	25038.0327864199	15708.0480121572
1067	1	Deaths	6	China	2	Female	228	55+ years	500	Atrial fibrillation and flutter	1	Number	2020	40506.5993606056	49985.5174653041	30656.3373133886
1068	1	Deaths	6	China	3	Both	228	55+ years	500	Atrial fibrillation and flutter	1	Number	2020	60915.8970312858	72110.3069248368	48242.295061203
1069	1	Deaths	6	China	1	Male	228	55+ years	500	Atrial fibrillation and flutter	2	Percent	2020	0.00359768859459766	0.00425057966320434	0.00307420381499941
1070	1	Deaths	6	China	2	Female	228	55+ years	500	Atrial fibrillation and flutter	2	Percent	2020	0.00946479537152376	0.0108235517256036	0.00749111323381226
1071	1	Deaths	6	China	3	Both	228	55+ years	500	Atrial fibrillation and flutter	2	Percent	2020	0.00611773458040104	0.00698562897364169	0.0050389890315941
1072	1	Deaths	6	China	1	Male	228	55+ years	500	Atrial fibrillation and flutter	3	Rate	2020	11.5493786956122	14.1687248189311	8.88899745540414
1073	1	Deaths	6	China	2	Female	228	55+ years	500	Atrial fibrillation and flutter	3	Rate	2020	21.6627827927286	26.7320739021632	16.3948982862883
1074	1	Deaths	6	China	3	Both	228	55+ years	500	Atrial fibrillation and flutter	3	Rate	2020	16.7489205490158	19.826840944802	13.2642939931966
1075	1	Deaths	6	China	1	Male	232	65-74 years	500	Atrial fibrillation and flutter	1	Number	2020	2928.23284030769	3766.95612016269	2118.15373536614
1076	1	Deaths	6	China	2	Female	232	65-74 years	500	Atrial fibrillation and flutter	1	Number	2020	3200.12344329011	4000.4128532491	2445.75273848132
1077	1	Deaths	6	China	3	Both	232	65-74 years	500	Atrial fibrillation and flutter	1	Number	2020	6128.3562835978	7284.54610367293	5006.15198052142
1078	1	Deaths	6	China	1	Male	232	65-74 years	500	Atrial fibrillation and flutter	2	Percent	2020	0.00176005329373779	0.00202715106019005	0.00148685058520235
1079	1	Deaths	6	China	2	Female	232	65-74 years	500	Atrial fibrillation and flutter	2	Percent	2020	0.00310393894354245	0.00341157019463972	0.0026920944536354
1080	1	Deaths	6	China	3	Both	232	65-74 years	500	Atrial fibrillation and flutter	2	Percent	2020	0.00227513441715914	0.00254988653781473	0.00198975919441143
1081	1	Deaths	6	China	1	Male	232	65-74 years	500	Atrial fibrillation and flutter	3	Rate	2020	4.80704143675245	6.18390515630838	3.47720052693867
1082	1	Deaths	6	China	2	Female	232	65-74 years	500	Atrial fibrillation and flutter	3	Rate	2020	5.03670547172886	6.29628877266644	3.8493940682925
1083	1	Deaths	6	China	3	Both	232	65-74 years	500	Atrial fibrillation and flutter	3	Rate	2020	4.92429145257655	5.85331962670377	4.02257151301072
1084	1	Deaths	6	China	1	Male	234	75+ years	500	Atrial fibrillation and flutter	1	Number	2020	16418.2742520841	20042.0577735949	12824.2017310052
1085	1	Deaths	6	China	2	Female	234	75+ years	500	Atrial fibrillation and flutter	1	Number	2020	36366.9707583828	45089.228822749	27440.6368120724
1086	1	Deaths	6	China	3	Both	234	75+ years	500	Atrial fibrillation and flutter	1	Number	2020	52785.245010467	62666.4518163749	41199.4123845541
1087	1	Deaths	6	China	1	Male	234	75+ years	500	Atrial fibrillation and flutter	2	Percent	2020	0.00527286842362059	0.00617842483347459	0.00447801575154908
1088	1	Deaths	6	China	2	Female	234	75+ years	500	Atrial fibrillation and flutter	2	Percent	2020	0.0130869481517451	0.015063892875469	0.0102922893861165
1089	1	Deaths	6	China	3	Both	234	75+ years	500	Atrial fibrillation and flutter	2	Percent	2020	0.00895459768359072	0.0102552053112814	0.00731617910559546
1090	1	Deaths	6	China	1	Male	234	75+ years	500	Atrial fibrillation and flutter	3	Rate	2020	59.815294850048	73.0175155270717	46.7213177206609
1091	1	Deaths	6	China	2	Female	234	75+ years	500	Atrial fibrillation and flutter	3	Rate	2020	102.066675549369	126.546357671596	77.0142389085369
1092	1	Deaths	6	China	3	Both	234	75+ years	500	Atrial fibrillation and flutter	3	Rate	2020	83.6813161485327	99.3461556408993	65.3141053376185
1093	1	Deaths	6	China	1	Male	235	95+ years	500	Atrial fibrillation and flutter	1	Number	2020	920.021057355929	1205.35163698257	661.301818449733
1094	1	Deaths	6	China	2	Female	235	95+ years	500	Atrial fibrillation and flutter	1	Number	2020	3992.53710616316	5086.5521414415	2818.56706892378
1095	1	Deaths	6	China	3	Both	235	95+ years	500	Atrial fibrillation and flutter	1	Number	2020	4912.55816351909	6191.29817398327	3551.97418721232
1096	1	Deaths	6	China	1	Male	235	95+ years	500	Atrial fibrillation and flutter	2	Percent	2020	0.0188814986906324	0.0246438370013512	0.0135005948723294
1097	1	Deaths	6	China	2	Female	235	95+ years	500	Atrial fibrillation and flutter	2	Percent	2020	0.0258770876853544	0.0302628184721474	0.0188668694794043
1098	1	Deaths	6	China	3	Both	235	95+ years	500	Atrial fibrillation and flutter	2	Percent	2020	0.0241935255562305	0.02874374886155	0.0180957760505552
1099	1	Deaths	6	China	1	Male	235	95+ years	500	Atrial fibrillation and flutter	3	Rate	2020	816.101160837285	1069.20256041274	586.605249288164
1100	1	Deaths	6	China	2	Female	235	95+ years	500	Atrial fibrillation and flutter	3	Rate	2020	838.256932555938	1067.95190175907	591.774934728103
1101	1	Deaths	6	China	3	Both	235	95+ years	500	Atrial fibrillation and flutter	3	Rate	2020	834.016524957542	1051.11121663393	603.02699118286
1102	1	Deaths	6	China	1	Male	243	75-84 years	500	Atrial fibrillation and flutter	1	Number	2020	8004.83541093343	10062.6150244149	6045.26715767009
1103	1	Deaths	6	China	2	Female	243	75-84 years	500	Atrial fibrillation and flutter	1	Number	2020	11111.8076627627	13791.1671697612	8528.61870227174
1104	1	Deaths	6	China	3	Both	243	75-84 years	500	Atrial fibrillation and flutter	1	Number	2020	19116.6430736961	22517.896414034	15433.4061252907
1105	1	Deaths	6	China	1	Male	243	75-84 years	500	Atrial fibrillation and flutter	2	Percent	2020	0.00421193142105127	0.00490746147498542	0.00357266056434385
1106	1	Deaths	6	China	2	Female	243	75-84 years	500	Atrial fibrillation and flutter	2	Percent	2020	0.00753600918870772	0.00847900092149736	0.0060537976610562
1107	1	Deaths	6	China	3	Both	243	75-84 years	500	Atrial fibrillation and flutter	2	Percent	2020	0.00566399890798496	0.00635339547545498	0.00480271198345845
1108	1	Deaths	6	China	1	Male	243	75-84 years	500	Atrial fibrillation and flutter	3	Rate	2020	34.3777623964725	43.2151531715466	25.9621525366687
1109	1	Deaths	6	China	2	Female	243	75-84 years	500	Atrial fibrillation and flutter	3	Rate	2020	40.5142404470407	50.2833274043661	31.095796406096
1110	1	Deaths	6	China	3	Both	243	75-84 years	500	Atrial fibrillation and flutter	3	Rate	2020	37.6966062594672	44.4036262872581	30.4335354122949
1111	1	Deaths	6	China	1	Male	284	20-54 years	500	Atrial fibrillation and flutter	1	Number	2020	389.126861969527	526.622491622913	272.076074416001
1112	1	Deaths	6	China	2	Female	284	20-54 years	500	Atrial fibrillation and flutter	1	Number	2020	281.761795016929	371.904965299528	207.853364818525
1113	1	Deaths	6	China	3	Both	284	20-54 years	500	Atrial fibrillation and flutter	1	Number	2020	670.888656986454	829.914855319107	530.016290094473
1114	1	Deaths	6	China	1	Male	284	20-54 years	500	Atrial fibrillation and flutter	2	Percent	2020	0.000424545021426997	0.000520969653988393	0.000352356648350276
1115	1	Deaths	6	China	2	Female	284	20-54 years	500	Atrial fibrillation and flutter	2	Percent	2020	0.000739252923157923	0.000819759083696379	0.000627562850575868
1116	1	Deaths	6	China	3	Both	284	20-54 years	500	Atrial fibrillation and flutter	2	Percent	2020	0.000517482885572843	0.000596013046517028	0.000454771969185759
1117	1	Deaths	6	China	1	Male	284	20-54 years	500	Atrial fibrillation and flutter	3	Rate	2020	0.1047663319407	0.141784883432502	0.0732522349680955
1118	1	Deaths	6	China	2	Female	284	20-54 years	500	Atrial fibrillation and flutter	3	Rate	2020	0.0802082457480744	0.105869019076491	0.0591689649192035
1119	1	Deaths	6	China	3	Both	284	20-54 years	500	Atrial fibrillation and flutter	3	Rate	2020	0.0928294004052197	0.114833508667017	0.0733371982103168
1120	1	Deaths	6	China	1	Male	420	<70 years	500	Atrial fibrillation and flutter	1	Number	2020	2501.72249908153	3343.20049337226	1777.69546898429
1121	1	Deaths	6	China	2	Female	420	<70 years	500	Atrial fibrillation and flutter	1	Number	2020	2325.34662531873	2996.35542437014	1737.28795697907
1122	1	Deaths	6	China	3	Both	420	<70 years	500	Atrial fibrillation and flutter	1	Number	2020	4827.06912440025	5865.51420311788	3860.44909212284
1123	1	Deaths	6	China	1	Male	420	<70 years	500	Atrial fibrillation and flutter	2	Percent	2020	0.000934007946502903	0.00111393424756811	0.000766569442043
1124	1	Deaths	6	China	2	Female	420	<70 years	500	Atrial fibrillation and flutter	2	Percent	2020	0.00169805308901707	0.00188979969174464	0.0014899407890866
1125	1	Deaths	6	China	3	Both	420	<70 years	500	Atrial fibrillation and flutter	2	Percent	2020	0.00119358315241194	0.00133402395769077	0.00103441171861755
1126	1	Deaths	6	China	1	Male	420	<70 years	500	Atrial fibrillation and flutter	3	Rate	2020	0.370895906322125	0.495650247963602	0.263554399968714
1127	1	Deaths	6	China	2	Female	420	<70 years	500	Atrial fibrillation and flutter	3	Rate	2020	0.367980332535515	0.474165809711568	0.274921507683388
1128	1	Deaths	6	China	3	Both	420	<70 years	500	Atrial fibrillation and flutter	3	Rate	2020	0.369485639869118	0.448972909367582	0.295496183341353
1129	2	DALYs (Disability-Adjusted Life Years)	1	Global	1	Male	1	<5 years	500	Atrial fibrillation and flutter	1	Number	2019	0	0	0
1130	2	DALYs (Disability-Adjusted Life Years)	1	Global	2	Female	1	<5 years	500	Atrial fibrillation and flutter	1	Number	2019	0	0	0
1131	2	DALYs (Disability-Adjusted Life Years)	1	Global	3	Both	1	<5 years	500	Atrial fibrillation and flutter	1	Number	2019	0	0	0
1132	2	DALYs (Disability-Adjusted Life Years)	1	Global	1	Male	1	<5 years	500	Atrial fibrillation and flutter	2	Percent	2019	0	0	0
1133	2	DALYs (Disability-Adjusted Life Years)	1	Global	2	Female	1	<5 years	500	Atrial fibrillation and flutter	2	Percent	2019	0	0	0
1134	2	DALYs (Disability-Adjusted Life Years)	1	Global	3	Both	1	<5 years	500	Atrial fibrillation and flutter	2	Percent	2019	0	0	0
1135	2	DALYs (Disability-Adjusted Life Years)	1	Global	1	Male	1	<5 years	500	Atrial fibrillation and flutter	3	Rate	2019	0	0	0
1136	2	DALYs (Disability-Adjusted Life Years)	1	Global	2	Female	1	<5 years	500	Atrial fibrillation and flutter	3	Rate	2019	0	0	0
1137	2	DALYs (Disability-Adjusted Life Years)	1	Global	3	Both	1	<5 years	500	Atrial fibrillation and flutter	3	Rate	2019	0	0	0
1138	2	DALYs (Disability-Adjusted Life Years)	1	Global	1	Male	6	5-9 years	500	Atrial fibrillation and flutter	1	Number	2019	0	0	0
1139	2	DALYs (Disability-Adjusted Life Years)	1	Global	2	Female	6	5-9 years	500	Atrial fibrillation and flutter	1	Number	2019	0	0	0
1140	2	DALYs (Disability-Adjusted Life Years)	1	Global	3	Both	6	5-9 years	500	Atrial fibrillation and flutter	1	Number	2019	0	0	0
1141	2	DALYs (Disability-Adjusted Life Years)	1	Global	1	Male	6	5-9 years	500	Atrial fibrillation and flutter	2	Percent	2019	0	0	0
1142	2	DALYs (Disability-Adjusted Life Years)	1	Global	2	Female	6	5-9 years	500	Atrial fibrillation and flutter	2	Percent	2019	0	0	0
1143	2	DALYs (Disability-Adjusted Life Years)	1	Global	3	Both	6	5-9 years	500	Atrial fibrillation and flutter	2	Percent	2019	0	0	0
1144	2	DALYs (Disability-Adjusted Life Years)	1	Global	1	Male	6	5-9 years	500	Atrial fibrillation and flutter	3	Rate	2019	0	0	0
1145	2	DALYs (Disability-Adjusted Life Years)	1	Global	2	Female	6	5-9 years	500	Atrial fibrillation and flutter	3	Rate	2019	0	0	0
1146	2	DALYs (Disability-Adjusted Life Years)	1	Global	3	Both	6	5-9 years	500	Atrial fibrillation and flutter	3	Rate	2019	0	0	0
1147	2	DALYs (Disability-Adjusted Life Years)	1	Global	1	Male	7	10-14 years	500	Atrial fibrillation and flutter	1	Number	2019	0	0	0
1148	2	DALYs (Disability-Adjusted Life Years)	1	Global	2	Female	7	10-14 years	500	Atrial fibrillation and flutter	1	Number	2019	0	0	0
1149	2	DALYs (Disability-Adjusted Life Years)	1	Global	3	Both	7	10-14 years	500	Atrial fibrillation and flutter	1	Number	2019	0	0	0
1150	2	DALYs (Disability-Adjusted Life Years)	1	Global	1	Male	7	10-14 years	500	Atrial fibrillation and flutter	2	Percent	2019	0	0	0
1151	2	DALYs (Disability-Adjusted Life Years)	1	Global	2	Female	7	10-14 years	500	Atrial fibrillation and flutter	2	Percent	2019	0	0	0
1152	2	DALYs (Disability-Adjusted Life Years)	1	Global	3	Both	7	10-14 years	500	Atrial fibrillation and flutter	2	Percent	2019	0	0	0
1153	2	DALYs (Disability-Adjusted Life Years)	1	Global	1	Male	7	10-14 years	500	Atrial fibrillation and flutter	3	Rate	2019	0	0	0
1154	2	DALYs (Disability-Adjusted Life Years)	1	Global	2	Female	7	10-14 years	500	Atrial fibrillation and flutter	3	Rate	2019	0	0	0
1155	2	DALYs (Disability-Adjusted Life Years)	1	Global	3	Both	7	10-14 years	500	Atrial fibrillation and flutter	3	Rate	2019	0	0	0
1156	2	DALYs (Disability-Adjusted Life Years)	1	Global	1	Male	8	15-19 years	500	Atrial fibrillation and flutter	1	Number	2019	0	0	0
1157	2	DALYs (Disability-Adjusted Life Years)	1	Global	2	Female	8	15-19 years	500	Atrial fibrillation and flutter	1	Number	2019	0	0	0
1158	2	DALYs (Disability-Adjusted Life Years)	1	Global	3	Both	8	15-19 years	500	Atrial fibrillation and flutter	1	Number	2019	0	0	0
1159	2	DALYs (Disability-Adjusted Life Years)	1	Global	1	Male	8	15-19 years	500	Atrial fibrillation and flutter	2	Percent	2019	0	0	0
1160	2	DALYs (Disability-Adjusted Life Years)	1	Global	2	Female	8	15-19 years	500	Atrial fibrillation and flutter	2	Percent	2019	0	0	0
1161	2	DALYs (Disability-Adjusted Life Years)	1	Global	3	Both	8	15-19 years	500	Atrial fibrillation and flutter	2	Percent	2019	0	0	0
1162	2	DALYs (Disability-Adjusted Life Years)	1	Global	1	Male	8	15-19 years	500	Atrial fibrillation and flutter	3	Rate	2019	0	0	0
1163	2	DALYs (Disability-Adjusted Life Years)	1	Global	2	Female	8	15-19 years	500	Atrial fibrillation and flutter	3	Rate	2019	0	0	0
1164	2	DALYs (Disability-Adjusted Life Years)	1	Global	3	Both	8	15-19 years	500	Atrial fibrillation and flutter	3	Rate	2019	0	0	0
1165	2	DALYs (Disability-Adjusted Life Years)	1	Global	1	Male	9	20-24 years	500	Atrial fibrillation and flutter	1	Number	2019	0	0	0
1166	2	DALYs (Disability-Adjusted Life Years)	1	Global	2	Female	9	20-24 years	500	Atrial fibrillation and flutter	1	Number	2019	0	0	0
1167	2	DALYs (Disability-Adjusted Life Years)	1	Global	3	Both	9	20-24 years	500	Atrial fibrillation and flutter	1	Number	2019	0	0	0
1168	2	DALYs (Disability-Adjusted Life Years)	1	Global	1	Male	9	20-24 years	500	Atrial fibrillation and flutter	2	Percent	2019	0	0	0
1169	2	DALYs (Disability-Adjusted Life Years)	1	Global	2	Female	9	20-24 years	500	Atrial fibrillation and flutter	2	Percent	2019	0	0	0
1170	2	DALYs (Disability-Adjusted Life Years)	1	Global	3	Both	9	20-24 years	500	Atrial fibrillation and flutter	2	Percent	2019	0	0	0
1171	2	DALYs (Disability-Adjusted Life Years)	1	Global	1	Male	9	20-24 years	500	Atrial fibrillation and flutter	3	Rate	2019	0	0	0
1172	2	DALYs (Disability-Adjusted Life Years)	1	Global	2	Female	9	20-24 years	500	Atrial fibrillation and flutter	3	Rate	2019	0	0	0
1173	2	DALYs (Disability-Adjusted Life Years)	1	Global	3	Both	9	20-24 years	500	Atrial fibrillation and flutter	3	Rate	2019	0	0	0
1174	2	DALYs (Disability-Adjusted Life Years)	1	Global	1	Male	10	25-29 years	500	Atrial fibrillation and flutter	1	Number	2019	0	0	0
1175	2	DALYs (Disability-Adjusted Life Years)	1	Global	2	Female	10	25-29 years	500	Atrial fibrillation and flutter	1	Number	2019	0	0	0
1176	2	DALYs (Disability-Adjusted Life Years)	1	Global	3	Both	10	25-29 years	500	Atrial fibrillation and flutter	1	Number	2019	0	0	0
1177	2	DALYs (Disability-Adjusted Life Years)	1	Global	1	Male	10	25-29 years	500	Atrial fibrillation and flutter	2	Percent	2019	0	0	0
1178	2	DALYs (Disability-Adjusted Life Years)	1	Global	2	Female	10	25-29 years	500	Atrial fibrillation and flutter	2	Percent	2019	0	0	0
1179	2	DALYs (Disability-Adjusted Life Years)	1	Global	3	Both	10	25-29 years	500	Atrial fibrillation and flutter	2	Percent	2019	0	0	0
1180	2	DALYs (Disability-Adjusted Life Years)	1	Global	1	Male	10	25-29 years	500	Atrial fibrillation and flutter	3	Rate	2019	0	0	0
1181	2	DALYs (Disability-Adjusted Life Years)	1	Global	2	Female	10	25-29 years	500	Atrial fibrillation and flutter	3	Rate	2019	0	0	0
1182	2	DALYs (Disability-Adjusted Life Years)	1	Global	3	Both	10	25-29 years	500	Atrial fibrillation and flutter	3	Rate	2019	0	0	0
1183	2	DALYs (Disability-Adjusted Life Years)	1	Global	1	Male	11	30-34 years	500	Atrial fibrillation and flutter	1	Number	2019	6129.00082896841	8128.99156030153	4727.19782235284
1184	2	DALYs (Disability-Adjusted Life Years)	1	Global	2	Female	11	30-34 years	500	Atrial fibrillation and flutter	1	Number	2019	3885.05389517701	5168.91694554776	2982.51920558012
1185	2	DALYs (Disability-Adjusted Life Years)	1	Global	3	Both	11	30-34 years	500	Atrial fibrillation and flutter	1	Number	2019	10014.0547241454	13364.3387044654	7876.60720866538
1186	2	DALYs (Disability-Adjusted Life Years)	1	Global	1	Male	11	30-34 years	500	Atrial fibrillation and flutter	2	Percent	2019	0.000101460568745509	0.000128097193616763	7.99942967752855e-05
1187	2	DALYs (Disability-Adjusted Life Years)	1	Global	2	Female	11	30-34 years	500	Atrial fibrillation and flutter	2	Percent	2019	7.0868650632935e-05	9.23200795220728e-05	5.27400790733681e-05
1188	2	DALYs (Disability-Adjusted Life Years)	1	Global	3	Both	11	30-34 years	500	Atrial fibrillation and flutter	2	Percent	2019	8.68787916012843e-05	0.000110945928062723	6.78985953551699e-05
1189	2	DALYs (Disability-Adjusted Life Years)	1	Global	1	Male	11	30-34 years	500	Atrial fibrillation and flutter	3	Rate	2019	2.02865897853425	2.69064276142551	1.56467139966723
1190	2	DALYs (Disability-Adjusted Life Years)	1	Global	2	Female	11	30-34 years	500	Atrial fibrillation and flutter	3	Rate	2019	1.3083553704515	1.74071722750632	1.00441206875914
1191	2	DALYs (Disability-Adjusted Life Years)	1	Global	3	Both	11	30-34 years	500	Atrial fibrillation and flutter	3	Rate	2019	1.67162075628564	2.23087516373866	1.31482206377075
1192	2	DALYs (Disability-Adjusted Life Years)	1	Global	1	Male	12	35-39 years	500	Atrial fibrillation and flutter	1	Number	2019	18861.8345683426	29458.1690156442	12139.8493858866
1193	2	DALYs (Disability-Adjusted Life Years)	1	Global	2	Female	12	35-39 years	500	Atrial fibrillation and flutter	1	Number	2019	11724.0989205632	18872.0047339824	7170.20541542221
1194	2	DALYs (Disability-Adjusted Life Years)	1	Global	3	Both	12	35-39 years	500	Atrial fibrillation and flutter	1	Number	2019	30585.9334889057	48406.6507081824	19500.6155710014
1195	2	DALYs (Disability-Adjusted Life Years)	1	Global	1	Male	12	35-39 years	500	Atrial fibrillation and flutter	2	Percent	2019	0.000294875991166382	0.000444462065330525	0.000194749636738034
1196	2	DALYs (Disability-Adjusted Life Years)	1	Global	2	Female	12	35-39 years	500	Atrial fibrillation and flutter	2	Percent	2019	0.000208367725417278	0.00031967003451365	0.00012777370884506
1197	2	DALYs (Disability-Adjusted Life Years)	1	Global	3	Both	12	35-39 years	500	Atrial fibrillation and flutter	2	Percent	2019	0.000254286155410875	0.000381271579028312	0.000165151468264074
1198	2	DALYs (Disability-Adjusted Life Years)	1	Global	1	Male	12	35-39 years	500	Atrial fibrillation and flutter	3	Rate	2019	6.96840804618501	10.88316946322	4.48500509500122
1199	2	DALYs (Disability-Adjusted Life Years)	1	Global	2	Female	12	35-39 years	500	Atrial fibrillation and flutter	3	Rate	2019	4.40729210705108	7.0943138634245	2.69540456349266
1200	2	DALYs (Disability-Adjusted Life Years)	1	Global	3	Both	12	35-39 years	500	Atrial fibrillation and flutter	3	Rate	2019	5.6989700046983	9.01944191155399	3.63348149084939
1201	2	DALYs (Disability-Adjusted Life Years)	1	Global	1	Male	13	40-44 years	500	Atrial fibrillation and flutter	1	Number	2019	47211.7996492881	71055.5045712041	31480.0895906055
1202	2	DALYs (Disability-Adjusted Life Years)	1	Global	2	Female	13	40-44 years	500	Atrial fibrillation and flutter	1	Number	2019	29058.431692213	44430.9187758502	19000.3590583438
1203	2	DALYs (Disability-Adjusted Life Years)	1	Global	3	Both	13	40-44 years	500	Atrial fibrillation and flutter	1	Number	2019	76270.231341501	116264.662448204	50367.0690779308
1204	2	DALYs (Disability-Adjusted Life Years)	1	Global	1	Male	13	40-44 years	500	Atrial fibrillation and flutter	2	Percent	2019	0.000677995768116918	0.000979189997936641	0.000471350716305597
1205	2	DALYs (Disability-Adjusted Life Years)	1	Global	2	Female	13	40-44 years	500	Atrial fibrillation and flutter	2	Percent	2019	0.000495264057985534	0.000727398597590436	0.000334482504765005
1206	2	DALYs (Disability-Adjusted Life Years)	1	Global	3	Both	13	40-44 years	500	Atrial fibrillation and flutter	2	Percent	2019	0.000594196733577048	0.000855315683139719	0.000413182015086244
1207	2	DALYs (Disability-Adjusted Life Years)	1	Global	1	Male	13	40-44 years	500	Atrial fibrillation and flutter	3	Rate	2019	19.1458138765592	28.8151579802315	12.7661292430362
1208	2	DALYs (Disability-Adjusted Life Years)	1	Global	2	Female	13	40-44 years	500	Atrial fibrillation and flutter	3	Rate	2019	11.9751531884251	18.3102468942211	7.83016140612024
1209	2	DALYs (Disability-Adjusted Life Years)	1	Global	3	Both	13	40-44 years	500	Atrial fibrillation and flutter	3	Rate	2019	15.5893179399857	23.7640132488222	10.2948193515422
1210	2	DALYs (Disability-Adjusted Life Years)	1	Global	1	Male	14	45-49 years	500	Atrial fibrillation and flutter	1	Number	2019	98394.3892902693	137757.827433284	66437.0202907906
1211	2	DALYs (Disability-Adjusted Life Years)	1	Global	2	Female	14	45-49 years	500	Atrial fibrillation and flutter	1	Number	2019	62325.6546867093	88441.270031096	42219.8003830659
1212	2	DALYs (Disability-Adjusted Life Years)	1	Global	3	Both	14	45-49 years	500	Atrial fibrillation and flutter	1	Number	2019	160720.043976979	226364.857137671	108779.674909962
1213	2	DALYs (Disability-Adjusted Life Years)	1	Global	1	Male	14	45-49 years	500	Atrial fibrillation and flutter	2	Percent	2019	0.00125884384650599	0.00170514137620396	0.000910983233061123
1214	2	DALYs (Disability-Adjusted Life Years)	1	Global	2	Female	14	45-49 years	500	Atrial fibrillation and flutter	2	Percent	2019	0.000975434297379512	0.00133655067939645	0.000706469091456491
1215	2	DALYs (Disability-Adjusted Life Years)	1	Global	3	Both	14	45-49 years	500	Atrial fibrillation and flutter	2	Percent	2019	0.00113095653753873	0.00153520293912598	0.000833845020977496
1216	2	DALYs (Disability-Adjusted Life Years)	1	Global	1	Male	14	45-49 years	500	Atrial fibrillation and flutter	3	Rate	2019	41.4973162186386	58.0986392397575	28.019463909653
1217	2	DALYs (Disability-Adjusted Life Years)	1	Global	2	Female	14	45-49 years	500	Atrial fibrillation and flutter	3	Rate	2019	26.6212420289198	37.776040487304	18.0334010137555
1218	2	DALYs (Disability-Adjusted Life Years)	1	Global	3	Both	14	45-49 years	500	Atrial fibrillation and flutter	3	Rate	2019	34.1064779052721	48.0369953084504	23.0841871807273
1219	2	DALYs (Disability-Adjusted Life Years)	1	Global	1	Male	15	50-54 years	500	Atrial fibrillation and flutter	1	Number	2019	172679.404269083	236809.132350544	120117.042573148
1220	2	DALYs (Disability-Adjusted Life Years)	1	Global	2	Female	15	50-54 years	500	Atrial fibrillation and flutter	1	Number	2019	110615.946441572	151772.742873716	76092.962603719
1221	2	DALYs (Disability-Adjusted Life Years)	1	Global	3	Both	15	50-54 years	500	Atrial fibrillation and flutter	1	Number	2019	283295.350710656	389830.152517053	196377.615040604
1222	2	DALYs (Disability-Adjusted Life Years)	1	Global	1	Male	15	50-54 years	500	Atrial fibrillation and flutter	2	Percent	2019	0.0019540274768378	0.00263966106144469	0.0014351820298158
1223	2	DALYs (Disability-Adjusted Life Years)	1	Global	2	Female	15	50-54 years	500	Atrial fibrillation and flutter	2	Percent	2019	0.00157335814681993	0.00211380972331357	0.00115718000649759
1224	2	DALYs (Disability-Adjusted Life Years)	1	Global	3	Both	15	50-54 years	500	Atrial fibrillation and flutter	2	Percent	2019	0.00178481452173777	0.00240663050028797	0.00132001401637424
1225	2	DALYs (Disability-Adjusted Life Years)	1	Global	1	Male	15	50-54 years	500	Atrial fibrillation and flutter	3	Rate	2019	79.7571242178061	109.377348530585	55.4796324769191
1226	2	DALYs (Disability-Adjusted Life Years)	1	Global	2	Female	15	50-54 years	500	Atrial fibrillation and flutter	3	Rate	2019	50.7082406662214	69.5752196658014	34.8823147551628
1227	2	DALYs (Disability-Adjusted Life Years)	1	Global	3	Both	15	50-54 years	500	Atrial fibrillation and flutter	3	Rate	2019	65.1780332276593	89.6885973248848	45.1807863636908
1228	2	DALYs (Disability-Adjusted Life Years)	1	Global	1	Male	16	55-59 years	500	Atrial fibrillation and flutter	1	Number	2019	260018.146895175	347051.015478911	188589.35297152
1229	2	DALYs (Disability-Adjusted Life Years)	1	Global	2	Female	16	55-59 years	500	Atrial fibrillation and flutter	1	Number	2019	177083.792990644	238634.011695082	127636.362998715
1230	2	DALYs (Disability-Adjusted Life Years)	1	Global	3	Both	16	55-59 years	500	Atrial fibrillation and flutter	1	Number	2019	437101.939885819	587913.091705715	315592.973638524
1231	2	DALYs (Disability-Adjusted Life Years)	1	Global	1	Male	16	55-59 years	500	Atrial fibrillation and flutter	2	Percent	2019	0.00272510700282903	0.00348315366804925	0.00207946807388612
1232	2	DALYs (Disability-Adjusted Life Years)	1	Global	2	Female	16	55-59 years	500	Atrial fibrillation and flutter	2	Percent	2019	0.00234841635843085	0.00303414080958085	0.00180023679617324
1233	2	DALYs (Disability-Adjusted Life Years)	1	Global	3	Both	16	55-59 years	500	Atrial fibrillation and flutter	2	Percent	2019	0.00255819190823325	0.00328214057146966	0.00196142631032361
1234	2	DALYs (Disability-Adjusted Life Years)	1	Global	1	Male	16	55-59 years	500	Atrial fibrillation and flutter	3	Rate	2019	142.552612508196	190.267600630528	103.392418099797
1235	2	DALYs (Disability-Adjusted Life Years)	1	Global	2	Female	16	55-59 years	500	Atrial fibrillation and flutter	3	Rate	2019	94.298472786938	127.074434525216	67.9673385101593
1236	2	DALYs (Disability-Adjusted Life Years)	1	Global	3	Both	16	55-59 years	500	Atrial fibrillation and flutter	3	Rate	2019	118.074304458973	158.81290621499	85.251099238411
1237	2	DALYs (Disability-Adjusted Life Years)	1	Global	1	Male	17	60-64 years	500	Atrial fibrillation and flutter	1	Number	2019	356886.737994935	474647.577627947	261078.226296618
1238	2	DALYs (Disability-Adjusted Life Years)	1	Global	2	Female	17	60-64 years	500	Atrial fibrillation and flutter	1	Number	2019	256800.648696582	346863.012595047	190745.622525361
1239	2	DALYs (Disability-Adjusted Life Years)	1	Global	3	Both	17	60-64 years	500	Atrial fibrillation and flutter	1	Number	2019	613687.386691517	822883.807194851	452977.073063736
1240	2	DALYs (Disability-Adjusted Life Years)	1	Global	1	Male	17	60-64 years	500	Atrial fibrillation and flutter	2	Percent	2019	0.00357794674286514	0.0045811205636573	0.00278635054314118
1241	2	DALYs (Disability-Adjusted Life Years)	1	Global	2	Female	17	60-64 years	500	Atrial fibrillation and flutter	2	Percent	2019	0.00327387067349223	0.00419038965249437	0.00254005221812293
1242	2	DALYs (Disability-Adjusted Life Years)	1	Global	3	Both	17	60-64 years	500	Atrial fibrillation and flutter	2	Percent	2019	0.00344335650133451	0.00439420860939908	0.00270032142754975
1243	2	DALYs (Disability-Adjusted Life Years)	1	Global	1	Male	17	60-64 years	500	Atrial fibrillation and flutter	3	Rate	2019	234.691472259313	312.131908917837	171.687055811171
1244	2	DALYs (Disability-Adjusted Life Years)	1	Global	2	Female	17	60-64 years	500	Atrial fibrillation and flutter	3	Rate	2019	160.257972607493	216.461926607857	119.035940543072
1245	2	DALYs (Disability-Adjusted Life Years)	1	Global	3	Both	17	60-64 years	500	Atrial fibrillation and flutter	3	Rate	2019	196.500451490377	263.484378438413	145.041598217753
1246	2	DALYs (Disability-Adjusted Life Years)	1	Global	1	Male	18	65-69 years	500	Atrial fibrillation and flutter	1	Number	2019	457702.558707689	600937.198791079	344038.615102802
1247	2	DALYs (Disability-Adjusted Life Years)	1	Global	2	Female	18	65-69 years	500	Atrial fibrillation and flutter	1	Number	2019	360703.240912915	473074.761875024	271404.883819387
1248	2	DALYs (Disability-Adjusted Life Years)	1	Global	3	Both	18	65-69 years	500	Atrial fibrillation and flutter	1	Number	2019	818405.799620603	1076687.53917393	622953.435691258
1249	2	DALYs (Disability-Adjusted Life Years)	1	Global	1	Male	18	65-69 years	500	Atrial fibrillation and flutter	2	Percent	2019	0.00459258809998021	0.00574524765742086	0.00359877541160898
1250	2	DALYs (Disability-Adjusted Life Years)	1	Global	2	Female	18	65-69 years	500	Atrial fibrillation and flutter	2	Percent	2019	0.00443033737256943	0.00554046680116467	0.00353325300486642
1251	2	DALYs (Disability-Adjusted Life Years)	1	Global	3	Both	18	65-69 years	500	Atrial fibrillation and flutter	2	Percent	2019	0.00451871096506138	0.00566567131829421	0.0035513709416188
1252	2	DALYs (Disability-Adjusted Life Years)	1	Global	1	Male	18	65-69 years	500	Atrial fibrillation and flutter	3	Rate	2019	369.203067348599	484.742444315758	277.516718151974
1253	2	DALYs (Disability-Adjusted Life Years)	1	Global	2	Female	18	65-69 years	500	Atrial fibrillation and flutter	3	Rate	2019	267.052569296931	350.248670648237	200.93906381396
1254	2	DALYs (Disability-Adjusted Life Years)	1	Global	3	Both	18	65-69 years	500	Atrial fibrillation and flutter	3	Rate	2019	315.93963115517	415.647425951373	240.486661739667
1255	2	DALYs (Disability-Adjusted Life Years)	1	Global	1	Male	19	70-74 years	500	Atrial fibrillation and flutter	1	Number	2019	540226.980666113	693150.875982218	417307.372996539
1256	2	DALYs (Disability-Adjusted Life Years)	1	Global	2	Female	19	70-74 years	500	Atrial fibrillation and flutter	1	Number	2019	471774.110995335	609887.266060499	370255.0590003
1257	2	DALYs (Disability-Adjusted Life Years)	1	Global	3	Both	19	70-74 years	500	Atrial fibrillation and flutter	1	Number	2019	1012001.09166145	1308220.29836806	793805.627125109
1258	2	DALYs (Disability-Adjusted Life Years)	1	Global	1	Male	19	70-74 years	500	Atrial fibrillation and flutter	2	Percent	2019	0.00624149877445203	0.00766732922037671	0.005024774517949
1259	2	DALYs (Disability-Adjusted Life Years)	1	Global	2	Female	19	70-74 years	500	Atrial fibrillation and flutter	2	Percent	2019	0.00638082749762023	0.00786593354926717	0.00520314397814264
1260	2	DALYs (Disability-Adjusted Life Years)	1	Global	3	Both	19	70-74 years	500	Atrial fibrillation and flutter	2	Percent	2019	0.00630448385096705	0.00770494055497167	0.00516079410204047
1261	2	DALYs (Disability-Adjusted Life Years)	1	Global	1	Male	19	70-74 years	500	Atrial fibrillation and flutter	3	Rate	2019	611.098865532268	784.084707196856	472.053546644402
1262	2	DALYs (Disability-Adjusted Life Years)	1	Global	2	Female	19	70-74 years	500	Atrial fibrillation and flutter	3	Rate	2019	475.737145318894	615.010489468837	373.365304927517
1263	2	DALYs (Disability-Adjusted Life Years)	1	Global	3	Both	19	70-74 years	500	Atrial fibrillation and flutter	3	Rate	2019	539.53387125349	697.45889391495	423.206087972177
1264	2	DALYs (Disability-Adjusted Life Years)	1	Global	1	Male	20	75-79 years	500	Atrial fibrillation and flutter	1	Number	2019	553459.595607771	698530.02938386	441084.00833109
1265	2	DALYs (Disability-Adjusted Life Years)	1	Global	2	Female	20	75-79 years	500	Atrial fibrillation and flutter	1	Number	2019	565407.448673776	704775.265217267	454887.991678401
1266	2	DALYs (Disability-Adjusted Life Years)	1	Global	3	Both	20	75-79 years	500	Atrial fibrillation and flutter	1	Number	2019	1118867.04428155	1404635.76292789	892484.692558336
1267	2	DALYs (Disability-Adjusted Life Years)	1	Global	1	Male	20	75-79 years	500	Atrial fibrillation and flutter	2	Percent	2019	0.00810202820661791	0.00982909550527583	0.0066924994072121
1268	2	DALYs (Disability-Adjusted Life Years)	1	Global	2	Female	20	75-79 years	500	Atrial fibrillation and flutter	2	Percent	2019	0.00867832763425977	0.0102967660750352	0.00723855549721039
1269	2	DALYs (Disability-Adjusted Life Years)	1	Global	3	Both	20	75-79 years	500	Atrial fibrillation and flutter	2	Percent	2019	0.00838209102972365	0.0100249035639836	0.00694217401987868
1270	2	DALYs (Disability-Adjusted Life Years)	1	Global	1	Male	20	75-79 years	500	Atrial fibrillation and flutter	3	Rate	2019	960.210352207251	1211.89653384808	765.24724542446
1271	2	DALYs (Disability-Adjusted Life Years)	1	Global	2	Female	20	75-79 years	500	Atrial fibrillation and flutter	3	Rate	2019	807.37470730151	1006.38526217302	649.558225661478
1272	2	DALYs (Disability-Adjusted Life Years)	1	Global	3	Both	20	75-79 years	500	Atrial fibrillation and flutter	3	Rate	2019	876.375820285612	1100.21009665977	699.057147612568
1273	2	DALYs (Disability-Adjusted Life Years)	1	Global	1	Male	21	80+ years	500	Atrial fibrillation and flutter	1	Number	2019	1327694.43336912	1558932.54099111	1159486.9538544
1274	2	DALYs (Disability-Adjusted Life Years)	1	Global	2	Female	21	80+ years	500	Atrial fibrillation and flutter	1	Number	2019	2060631.56622288	2390760.20653944	1724701.72324346
1275	2	DALYs (Disability-Adjusted Life Years)	1	Global	3	Both	21	80+ years	500	Atrial fibrillation and flutter	1	Number	2019	3388325.99959199	3916852.16808545	2897550.4770517
1276	2	DALYs (Disability-Adjusted Life Years)	1	Global	1	Male	21	80+ years	500	Atrial fibrillation and flutter	2	Percent	2019	0.0134627884974097	0.0153504795338771	0.011964778492089
1277	2	DALYs (Disability-Adjusted Life Years)	1	Global	2	Female	21	80+ years	500	Atrial fibrillation and flutter	2	Percent	2019	0.0161344292242253	0.0182538315130305	0.0134746217694735
1278	2	DALYs (Disability-Adjusted Life Years)	1	Global	3	Both	21	80+ years	500	Atrial fibrillation and flutter	2	Percent	2019	0.0149693856089019	0.0169937537692161	0.0128678369007898
1279	2	DALYs (Disability-Adjusted Life Years)	1	Global	1	Male	21	80+ years	500	Atrial fibrillation and flutter	3	Rate	2019	2277.44204783117	2674.09309653887	1988.90970410926
1280	2	DALYs (Disability-Adjusted Life Years)	1	Global	2	Female	21	80+ years	500	Atrial fibrillation and flutter	3	Rate	2019	2265.68592701677	2628.66581470307	1896.32755641851
1281	2	DALYs (Disability-Adjusted Life Years)	1	Global	3	Both	21	80+ years	500	Atrial fibrillation and flutter	3	Rate	2019	2270.27799905557	2624.40606477307	1941.44397557837
1282	2	DALYs (Disability-Adjusted Life Years)	1	Global	1	Male	22	All ages	500	Atrial fibrillation and flutter	1	Number	2019	3839264.88184676	4678797.06750237	3124599.9902645
1283	2	DALYs (Disability-Adjusted Life Years)	1	Global	2	Female	22	All ages	500	Atrial fibrillation and flutter	1	Number	2019	4110009.99412837	4887851.23878483	3418821.96456607
1284	2	DALYs (Disability-Adjusted Life Years)	1	Global	3	Both	22	All ages	500	Atrial fibrillation and flutter	1	Number	2019	7949274.87597512	9553583.49235779	6624276.2658067
1285	2	DALYs (Disability-Adjusted Life Years)	1	Global	1	Male	22	All ages	500	Atrial fibrillation and flutter	2	Percent	2019	0.00277444582513255	0.00330007999234415	0.00232567802865375
1286	2	DALYs (Disability-Adjusted Life Years)	1	Global	2	Female	22	All ages	500	Atrial fibrillation and flutter	2	Percent	2019	0.00336433139714343	0.00387979297383737	0.00284155601279361
1287	2	DALYs (Disability-Adjusted Life Years)	1	Global	3	Both	22	All ages	500	Atrial fibrillation and flutter	2	Percent	2019	0.003050682636545	0.00353888820288697	0.00259707903158903
1288	2	DALYs (Disability-Adjusted Life Years)	1	Global	1	Male	22	All ages	500	Atrial fibrillation and flutter	3	Rate	2019	98.7526129809816	120.34685030676	80.3701810255262
1289	2	DALYs (Disability-Adjusted Life Years)	1	Global	2	Female	22	All ages	500	Atrial fibrillation and flutter	3	Rate	2019	106.544066428663	126.708097504021	88.6263524957075
1290	2	DALYs (Disability-Adjusted Life Years)	1	Global	3	Both	22	All ages	500	Atrial fibrillation and flutter	3	Rate	2019	102.633153740429	123.346395569559	85.5260857141033
1291	2	DALYs (Disability-Adjusted Life Years)	1	Global	1	Male	23	5-14 years	500	Atrial fibrillation and flutter	1	Number	2019	0	0	0
1292	2	DALYs (Disability-Adjusted Life Years)	1	Global	2	Female	23	5-14 years	500	Atrial fibrillation and flutter	1	Number	2019	0	0	0
1293	2	DALYs (Disability-Adjusted Life Years)	1	Global	3	Both	23	5-14 years	500	Atrial fibrillation and flutter	1	Number	2019	0	0	0
1294	2	DALYs (Disability-Adjusted Life Years)	1	Global	1	Male	23	5-14 years	500	Atrial fibrillation and flutter	2	Percent	2019	0	0	0
1295	2	DALYs (Disability-Adjusted Life Years)	1	Global	2	Female	23	5-14 years	500	Atrial fibrillation and flutter	2	Percent	2019	0	0	0
1296	2	DALYs (Disability-Adjusted Life Years)	1	Global	3	Both	23	5-14 years	500	Atrial fibrillation and flutter	2	Percent	2019	0	0	0
1297	2	DALYs (Disability-Adjusted Life Years)	1	Global	1	Male	23	5-14 years	500	Atrial fibrillation and flutter	3	Rate	2019	0	0	0
1298	2	DALYs (Disability-Adjusted Life Years)	1	Global	2	Female	23	5-14 years	500	Atrial fibrillation and flutter	3	Rate	2019	0	0	0
1299	2	DALYs (Disability-Adjusted Life Years)	1	Global	3	Both	23	5-14 years	500	Atrial fibrillation and flutter	3	Rate	2019	0	0	0
1300	2	DALYs (Disability-Adjusted Life Years)	1	Global	1	Male	24	15-49 years	500	Atrial fibrillation and flutter	1	Number	2019	170597.024336868	242481.549943924	117526.502093187
1301	2	DALYs (Disability-Adjusted Life Years)	1	Global	2	Female	24	15-49 years	500	Atrial fibrillation and flutter	1	Number	2019	106993.239194662	154973.79585605	73926.1276054072
1302	2	DALYs (Disability-Adjusted Life Years)	1	Global	3	Both	24	15-49 years	500	Atrial fibrillation and flutter	1	Number	2019	277590.263531531	394623.888875931	192796.948831509
1303	2	DALYs (Disability-Adjusted Life Years)	1	Global	1	Male	24	15-49 years	500	Atrial fibrillation and flutter	2	Percent	2019	0.000407033571278945	0.000555548602663779	0.00029736764563187
1304	2	DALYs (Disability-Adjusted Life Years)	1	Global	2	Female	24	15-49 years	500	Atrial fibrillation and flutter	2	Percent	2019	0.000290686244057865	0.000401510984506578	0.000211024700187076
1305	2	DALYs (Disability-Adjusted Life Years)	1	Global	3	Both	24	15-49 years	500	Atrial fibrillation and flutter	2	Percent	2019	0.000352504111379855	0.000484534568964184	0.000258304173654815
1306	2	DALYs (Disability-Adjusted Life Years)	1	Global	1	Male	24	15-49 years	500	Atrial fibrillation and flutter	3	Rate	2019	8.64635647279336	12.2896746120882	5.95658708613584
1307	2	DALYs (Disability-Adjusted Life Years)	1	Global	2	Female	24	15-49 years	500	Atrial fibrillation and flutter	3	Rate	2019	5.55612686600917	8.04774280285718	3.83896166505552
1308	2	DALYs (Disability-Adjusted Life Years)	1	Global	3	Both	24	15-49 years	500	Atrial fibrillation and flutter	3	Rate	2019	7.12001527220255	10.1218539866166	4.94512020216613
1309	2	DALYs (Disability-Adjusted Life Years)	1	Global	1	Male	25	50-69 years	500	Atrial fibrillation and flutter	1	Number	2019	1247286.84786688	1653151.05274514	914749.604492516
1310	2	DALYs (Disability-Adjusted Life Years)	1	Global	2	Female	25	50-69 years	500	Atrial fibrillation and flutter	1	Number	2019	905203.629041712	1188177.1635158	669276.580539225
1311	2	DALYs (Disability-Adjusted Life Years)	1	Global	3	Both	25	50-69 years	500	Atrial fibrillation and flutter	1	Number	2019	2152490.4769086	2847374.33434068	1589044.57998379
1312	2	DALYs (Disability-Adjusted Life Years)	1	Global	1	Male	25	50-69 years	500	Atrial fibrillation and flutter	2	Percent	2019	0.00325507084580562	0.004128416716252	0.00254941922096434
1313	2	DALYs (Disability-Adjusted Life Years)	1	Global	2	Female	25	50-69 years	500	Atrial fibrillation and flutter	2	Percent	2019	0.00296224317561831	0.00369873454279964	0.0023383577349892
1314	2	DALYs (Disability-Adjusted Life Years)	1	Global	3	Both	25	50-69 years	500	Atrial fibrillation and flutter	2	Percent	2019	0.00312443531547661	0.00392714532851156	0.00247109022167489
1315	2	DALYs (Disability-Adjusted Life Years)	1	Global	1	Male	25	50-69 years	500	Atrial fibrillation and flutter	3	Rate	2019	184.798337783363	244.931281985845	135.529534915971
1316	2	DALYs (Disability-Adjusted Life Years)	1	Global	2	Female	25	50-69 years	500	Atrial fibrillation and flutter	3	Rate	2019	129.08558843638	169.438724501665	95.441465824717
1317	2	DALYs (Disability-Adjusted Life Years)	1	Global	3	Both	25	50-69 years	500	Atrial fibrillation and flutter	3	Rate	2019	156.409644169354	206.903032198683	115.467129815813
1318	2	DALYs (Disability-Adjusted Life Years)	1	Global	1	Male	26	70+ years	500	Atrial fibrillation and flutter	1	Number	2019	2421381.009643	2930031.54283712	2040129.75441782
1319	2	DALYs (Disability-Adjusted Life Years)	1	Global	2	Female	26	70+ years	500	Atrial fibrillation and flutter	1	Number	2019	3097813.12589199	3612851.91813931	2602506.05868505
1320	2	DALYs (Disability-Adjusted Life Years)	1	Global	3	Both	26	70+ years	500	Atrial fibrillation and flutter	1	Number	2019	5519194.135535	6521772.1111412	4648911.48172248
1321	2	DALYs (Disability-Adjusted Life Years)	1	Global	1	Male	26	70+ years	500	Atrial fibrillation and flutter	2	Percent	2019	0.00955467527465532	0.0110955378331997	0.00823579333063786
1322	2	DALYs (Disability-Adjusted Life Years)	1	Global	2	Female	26	70+ years	500	Atrial fibrillation and flutter	2	Percent	2019	0.0116146817545931	0.0131998804988917	0.00984178836727379
1323	2	DALYs (Disability-Adjusted Life Years)	1	Global	3	Both	26	70+ years	500	Atrial fibrillation and flutter	2	Percent	2019	0.0106098780166841	0.0121496526291062	0.00911688192803337
1324	2	DALYs (Disability-Adjusted Life Years)	1	Global	1	Male	26	70+ years	500	Atrial fibrillation and flutter	3	Rate	2019	1184.97896092362	1433.90309880081	998.401667028767
1325	2	DALYs (Disability-Adjusted Life Years)	1	Global	2	Female	26	70+ years	500	Atrial fibrillation and flutter	3	Rate	2019	1190.79377838609	1388.77376120349	1000.39863508614
1326	2	DALYs (Disability-Adjusted Life Years)	1	Global	3	Both	26	70+ years	500	Atrial fibrillation and flutter	3	Rate	2019	1188.23569026614	1404.08222576304	1000.87121558286
1327	2	DALYs (Disability-Adjusted Life Years)	1	Global	1	Male	27	Age-standardized	500	Atrial fibrillation and flutter	3	Rate	2019	112.440875129834	135.589726151267	92.8019931587247
1328	2	DALYs (Disability-Adjusted Life Years)	1	Global	2	Female	27	Age-standardized	500	Atrial fibrillation and flutter	3	Rate	2019	92.4530411196311	110.053971629219	76.903365353501
1329	2	DALYs (Disability-Adjusted Life Years)	1	Global	3	Both	27	Age-standardized	500	Atrial fibrillation and flutter	3	Rate	2019	101.728158380593	121.827912425166	85.2280242196173
1330	2	DALYs (Disability-Adjusted Life Years)	1	Global	1	Male	28	<1 year	500	Atrial fibrillation and flutter	1	Number	2019	0	0	0
1331	2	DALYs (Disability-Adjusted Life Years)	1	Global	2	Female	28	<1 year	500	Atrial fibrillation and flutter	1	Number	2019	0	0	0
1332	2	DALYs (Disability-Adjusted Life Years)	1	Global	3	Both	28	<1 year	500	Atrial fibrillation and flutter	1	Number	2019	0	0	0
1333	2	DALYs (Disability-Adjusted Life Years)	1	Global	1	Male	28	<1 year	500	Atrial fibrillation and flutter	2	Percent	2019	0	0	0
1334	2	DALYs (Disability-Adjusted Life Years)	1	Global	2	Female	28	<1 year	500	Atrial fibrillation and flutter	2	Percent	2019	0	0	0
1335	2	DALYs (Disability-Adjusted Life Years)	1	Global	3	Both	28	<1 year	500	Atrial fibrillation and flutter	2	Percent	2019	0	0	0
1336	2	DALYs (Disability-Adjusted Life Years)	1	Global	1	Male	28	<1 year	500	Atrial fibrillation and flutter	3	Rate	2019	0	0	0
1337	2	DALYs (Disability-Adjusted Life Years)	1	Global	2	Female	28	<1 year	500	Atrial fibrillation and flutter	3	Rate	2019	0	0	0
1338	2	DALYs (Disability-Adjusted Life Years)	1	Global	3	Both	28	<1 year	500	Atrial fibrillation and flutter	3	Rate	2019	0	0	0
1339	2	DALYs (Disability-Adjusted Life Years)	1	Global	1	Male	30	80-84 years	500	Atrial fibrillation and flutter	1	Number	2019	582029.385473084	711664.899634161	494699.339702277
1340	2	DALYs (Disability-Adjusted Life Years)	1	Global	2	Female	30	80-84 years	500	Atrial fibrillation and flutter	1	Number	2019	721939.308708359	864205.390963578	600897.135990236
1341	2	DALYs (Disability-Adjusted Life Years)	1	Global	3	Both	30	80-84 years	500	Atrial fibrillation and flutter	1	Number	2019	1303968.69418145	1567760.88889229	1099419.21256438
1342	2	DALYs (Disability-Adjusted Life Years)	1	Global	1	Male	30	80-84 years	500	Atrial fibrillation and flutter	2	Percent	2019	0.0113520948411737	0.0133032589470134	0.00984606024010255
1343	2	DALYs (Disability-Adjusted Life Years)	1	Global	2	Female	30	80-84 years	500	Atrial fibrillation and flutter	2	Percent	2019	0.0126068118281748	0.0145974734488361	0.0107265042556855
1344	2	DALYs (Disability-Adjusted Life Years)	1	Global	3	Both	30	80-84 years	500	Atrial fibrillation and flutter	2	Percent	2019	0.0120129447262337	0.013962573816027	0.0103820321399361
1345	2	DALYs (Disability-Adjusted Life Years)	1	Global	1	Male	30	80-84 years	500	Atrial fibrillation and flutter	3	Rate	2019	1655.72663896367	2024.50694372059	1407.29470962541
1346	2	DALYs (Disability-Adjusted Life Years)	1	Global	2	Female	30	80-84 years	500	Atrial fibrillation and flutter	3	Rate	2019	1472.00636731274	1762.08141435096	1225.20605209895
1347	2	DALYs (Disability-Adjusted Life Years)	1	Global	3	Both	30	80-84 years	500	Atrial fibrillation and flutter	3	Rate	2019	1548.71006681405	1862.01331505814	1305.76877324196
1348	2	DALYs (Disability-Adjusted Life Years)	1	Global	1	Male	31	85-89 years	500	Atrial fibrillation and flutter	1	Number	2019	421818.933355584	491217.32000155	366608.785429086
1349	2	DALYs (Disability-Adjusted Life Years)	1	Global	2	Female	31	85-89 years	500	Atrial fibrillation and flutter	1	Number	2019	643490.19255182	749731.625556012	533346.318553159
1350	2	DALYs (Disability-Adjusted Life Years)	1	Global	3	Both	31	85-89 years	500	Atrial fibrillation and flutter	1	Number	2019	1065309.1259074	1235265.12568937	908869.44745884
1351	2	DALYs (Disability-Adjusted Life Years)	1	Global	1	Male	31	85-89 years	500	Atrial fibrillation and flutter	2	Percent	2019	0.0136521989297281	0.0154684158808792	0.0121301102311055
1352	2	DALYs (Disability-Adjusted Life Years)	1	Global	2	Female	31	85-89 years	500	Atrial fibrillation and flutter	2	Percent	2019	0.016441469954786	0.0185718292755286	0.0138337465077098
1353	2	DALYs (Disability-Adjusted Life Years)	1	Global	3	Both	31	85-89 years	500	Atrial fibrillation and flutter	2	Percent	2019	0.0152099225124487	0.0171529699254665	0.0131894320098802
1354	2	DALYs (Disability-Adjusted Life Years)	1	Global	1	Male	31	85-89 years	500	Atrial fibrillation and flutter	3	Rate	2019	2584.17781135454	3009.33125216306	2245.94538992601
1355	2	DALYs (Disability-Adjusted Life Years)	1	Global	2	Female	31	85-89 years	500	Atrial fibrillation and flutter	3	Rate	2019	2387.30233863184	2781.45041486702	1978.676486946
1356	2	DALYs (Disability-Adjusted Life Years)	1	Global	3	Both	31	85-89 years	500	Atrial fibrillation and flutter	3	Rate	2019	2461.55802559942	2854.2670948151	2100.08046322592
1357	2	DALYs (Disability-Adjusted Life Years)	1	Global	1	Male	32	90-94 years	500	Atrial fibrillation and flutter	1	Number	2019	244079.550114879	274433.878690325	211577.134762682
1358	2	DALYs (Disability-Adjusted Life Years)	1	Global	2	Female	32	90-94 years	500	Atrial fibrillation and flutter	1	Number	2019	491423.578267302	560293.226596461	393696.490079658
1359	2	DALYs (Disability-Adjusted Life Years)	1	Global	3	Both	32	90-94 years	500	Atrial fibrillation and flutter	1	Number	2019	735503.128382181	833320.266139965	611160.935073115
1360	2	DALYs (Disability-Adjusted Life Years)	1	Global	1	Male	32	90-94 years	500	Atrial fibrillation and flutter	2	Percent	2019	0.0189686025376647	0.0209690575607892	0.0165703284334215
1361	2	DALYs (Disability-Adjusted Life Years)	1	Global	2	Female	32	90-94 years	500	Atrial fibrillation and flutter	2	Percent	2019	0.0223776526583741	0.0251808578651384	0.0178605023424345
1362	2	DALYs (Disability-Adjusted Life Years)	1	Global	3	Both	32	90-94 years	500	Atrial fibrillation and flutter	2	Percent	2019	0.0211173997299243	0.0235795866356623	0.0174730219952252
1363	2	DALYs (Disability-Adjusted Life Years)	1	Global	1	Male	32	90-94 years	500	Atrial fibrillation and flutter	3	Rate	2019	4484.02426857986	5041.66847074544	3886.91722229877
1364	2	DALYs (Disability-Adjusted Life Years)	1	Global	2	Female	32	90-94 years	500	Atrial fibrillation and flutter	3	Rate	2019	4319.47692690659	4924.82203055598	3460.48293225808
1365	2	DALYs (Disability-Adjusted Life Years)	1	Global	3	Both	32	90-94 years	500	Atrial fibrillation and flutter	3	Rate	2019	4372.72724102521	4954.27155593983	3633.48565943284
1366	2	DALYs (Disability-Adjusted Life Years)	1	Global	1	Male	34	2-4 years	500	Atrial fibrillation and flutter	1	Number	2019	0	0	0
1367	2	DALYs (Disability-Adjusted Life Years)	1	Global	2	Female	34	2-4 years	500	Atrial fibrillation and flutter	1	Number	2019	0	0	0
1368	2	DALYs (Disability-Adjusted Life Years)	1	Global	3	Both	34	2-4 years	500	Atrial fibrillation and flutter	1	Number	2019	0	0	0
1369	2	DALYs (Disability-Adjusted Life Years)	1	Global	1	Male	34	2-4 years	500	Atrial fibrillation and flutter	2	Percent	2019	0	0	0
1370	2	DALYs (Disability-Adjusted Life Years)	1	Global	2	Female	34	2-4 years	500	Atrial fibrillation and flutter	2	Percent	2019	0	0	0
1371	2	DALYs (Disability-Adjusted Life Years)	1	Global	3	Both	34	2-4 years	500	Atrial fibrillation and flutter	2	Percent	2019	0	0	0
1372	2	DALYs (Disability-Adjusted Life Years)	1	Global	1	Male	34	2-4 years	500	Atrial fibrillation and flutter	3	Rate	2019	0	0	0
1373	2	DALYs (Disability-Adjusted Life Years)	1	Global	2	Female	34	2-4 years	500	Atrial fibrillation and flutter	3	Rate	2019	0	0	0
1374	2	DALYs (Disability-Adjusted Life Years)	1	Global	3	Both	34	2-4 years	500	Atrial fibrillation and flutter	3	Rate	2019	0	0	0
1375	2	DALYs (Disability-Adjusted Life Years)	1	Global	1	Male	37	20+ years	500	Atrial fibrillation and flutter	1	Number	2019	3839264.88184676	4678797.06750237	3124599.9902645
1376	2	DALYs (Disability-Adjusted Life Years)	1	Global	2	Female	37	20+ years	500	Atrial fibrillation and flutter	1	Number	2019	4110009.99412837	4887851.23878483	3418821.96456607
1377	2	DALYs (Disability-Adjusted Life Years)	1	Global	3	Both	37	20+ years	500	Atrial fibrillation and flutter	1	Number	2019	7949274.87597512	9553583.49235779	6624276.2658067
1378	2	DALYs (Disability-Adjusted Life Years)	1	Global	1	Male	37	20+ years	500	Atrial fibrillation and flutter	2	Percent	2019	0.00379294302949191	0.00443033511024655	0.0032278675216191
1379	2	DALYs (Disability-Adjusted Life Years)	1	Global	2	Female	37	20+ years	500	Atrial fibrillation and flutter	2	Percent	2019	0.00456234990740959	0.00522529404754615	0.00385189781889908
1380	2	DALYs (Disability-Adjusted Life Years)	1	Global	3	Both	37	20+ years	500	Atrial fibrillation and flutter	2	Percent	2019	0.00415450116556564	0.00478186587931863	0.00357623968037856
1381	2	DALYs (Disability-Adjusted Life Years)	1	Global	1	Male	37	20+ years	500	Atrial fibrillation and flutter	3	Rate	2019	151.260333210678	184.336435550945	123.103784245839
1382	2	DALYs (Disability-Adjusted Life Years)	1	Global	2	Female	37	20+ years	500	Atrial fibrillation and flutter	3	Rate	2019	158.733169030892	188.774265267554	132.038716587861
1383	2	DALYs (Disability-Adjusted Life Years)	1	Global	3	Both	37	20+ years	500	Atrial fibrillation and flutter	3	Rate	2019	155.033969006108	186.32265082792	129.192644273104
1384	2	DALYs (Disability-Adjusted Life Years)	1	Global	1	Male	39	0-14 years	500	Atrial fibrillation and flutter	1	Number	2019	0	0	0
1385	2	DALYs (Disability-Adjusted Life Years)	1	Global	2	Female	39	0-14 years	500	Atrial fibrillation and flutter	1	Number	2019	0	0	0
1386	2	DALYs (Disability-Adjusted Life Years)	1	Global	3	Both	39	0-14 years	500	Atrial fibrillation and flutter	1	Number	2019	0	0	0
1387	2	DALYs (Disability-Adjusted Life Years)	1	Global	1	Male	39	0-14 years	500	Atrial fibrillation and flutter	2	Percent	2019	0	0	0
1388	2	DALYs (Disability-Adjusted Life Years)	1	Global	2	Female	39	0-14 years	500	Atrial fibrillation and flutter	2	Percent	2019	0	0	0
1389	2	DALYs (Disability-Adjusted Life Years)	1	Global	3	Both	39	0-14 years	500	Atrial fibrillation and flutter	2	Percent	2019	0	0	0
1390	2	DALYs (Disability-Adjusted Life Years)	1	Global	1	Male	39	0-14 years	500	Atrial fibrillation and flutter	3	Rate	2019	0	0	0
1391	2	DALYs (Disability-Adjusted Life Years)	1	Global	2	Female	39	0-14 years	500	Atrial fibrillation and flutter	3	Rate	2019	0	0	0
1392	2	DALYs (Disability-Adjusted Life Years)	1	Global	3	Both	39	0-14 years	500	Atrial fibrillation and flutter	3	Rate	2019	0	0	0
1393	2	DALYs (Disability-Adjusted Life Years)	1	Global	1	Male	41	50-74 years	500	Atrial fibrillation and flutter	1	Number	2019	1787513.82853299	2284821.75349335	1357900.32908063
1394	2	DALYs (Disability-Adjusted Life Years)	1	Global	2	Female	41	50-74 years	500	Atrial fibrillation and flutter	1	Number	2019	1376977.74003705	1779529.69371008	1046423.81475259
1395	2	DALYs (Disability-Adjusted Life Years)	1	Global	3	Both	41	50-74 years	500	Atrial fibrillation and flutter	1	Number	2019	3164491.56857004	4050416.29128339	2393720.4895266
1396	2	DALYs (Disability-Adjusted Life Years)	1	Global	1	Male	41	50-74 years	500	Atrial fibrillation and flutter	2	Percent	2019	0.00380544653480238	0.00474132397004385	0.00304046746475563
1397	2	DALYs (Disability-Adjusted Life Years)	1	Global	2	Female	41	50-74 years	500	Atrial fibrillation and flutter	2	Percent	2019	0.00362841068434452	0.00441270781412496	0.00294320672649193
1398	2	DALYs (Disability-Adjusted Life Years)	1	Global	3	Both	41	50-74 years	500	Atrial fibrillation and flutter	2	Percent	2019	0.00372552036651386	0.00458553200879329	0.00301422018026833
1399	2	DALYs (Disability-Adjusted Life Years)	1	Global	1	Male	41	50-74 years	500	Atrial fibrillation and flutter	3	Rate	2019	234.167804654574	299.316114651628	177.887596685894
1400	2	DALYs (Disability-Adjusted Life Years)	1	Global	2	Female	41	50-74 years	500	Atrial fibrillation and flutter	3	Rate	2019	172.034060530996	222.327282528319	130.735982618992
1401	2	DALYs (Disability-Adjusted Life Years)	1	Global	3	Both	41	50-74 years	500	Atrial fibrillation and flutter	3	Rate	2019	202.364617711246	259.01821085507	153.074932030714
1402	2	DALYs (Disability-Adjusted Life Years)	1	Global	1	Male	157	25+ years	500	Atrial fibrillation and flutter	1	Number	2019	3839264.88184676	4678797.06750237	3124599.9902645
1403	2	DALYs (Disability-Adjusted Life Years)	1	Global	2	Female	157	25+ years	500	Atrial fibrillation and flutter	1	Number	2019	4110009.99412837	4887851.23878483	3418821.96456607
1404	2	DALYs (Disability-Adjusted Life Years)	1	Global	3	Both	157	25+ years	500	Atrial fibrillation and flutter	1	Number	2019	7949274.87597512	9553583.49235779	6624276.2658067
1405	2	DALYs (Disability-Adjusted Life Years)	1	Global	1	Male	157	25+ years	500	Atrial fibrillation and flutter	2	Percent	2019	0.00399118393473507	0.00466998188010713	0.00339496697882146
1406	2	DALYs (Disability-Adjusted Life Years)	1	Global	2	Female	157	25+ years	500	Atrial fibrillation and flutter	2	Percent	2019	0.00480337294642847	0.00548721104335653	0.00405492004879505
1407	2	DALYs (Disability-Adjusted Life Years)	1	Global	3	Both	157	25+ years	500	Atrial fibrillation and flutter	2	Percent	2019	0.00437275423321613	0.00503011565766621	0.00376448473684106
1408	2	DALYs (Disability-Adjusted Life Years)	1	Global	1	Male	157	25+ years	500	Atrial fibrillation and flutter	3	Rate	2019	171.682992155178	209.224918039333	139.724841115576
1409	2	DALYs (Disability-Adjusted Life Years)	1	Global	2	Female	157	25+ years	500	Atrial fibrillation and flutter	3	Rate	2019	178.986819440974	212.861026708101	148.886272915839
1410	2	DALYs (Disability-Adjusted Life Years)	1	Global	3	Both	157	25+ years	500	Atrial fibrillation and flutter	3	Rate	2019	175.38325812081	210.778797533198	146.150079386583
1411	2	DALYs (Disability-Adjusted Life Years)	1	Global	1	Male	158	<20 years	500	Atrial fibrillation and flutter	1	Number	2019	0	0	0
1412	2	DALYs (Disability-Adjusted Life Years)	1	Global	2	Female	158	<20 years	500	Atrial fibrillation and flutter	1	Number	2019	0	0	0
1413	2	DALYs (Disability-Adjusted Life Years)	1	Global	3	Both	158	<20 years	500	Atrial fibrillation and flutter	1	Number	2019	0	0	0
1414	2	DALYs (Disability-Adjusted Life Years)	1	Global	1	Male	158	<20 years	500	Atrial fibrillation and flutter	2	Percent	2019	0	0	0
1415	2	DALYs (Disability-Adjusted Life Years)	1	Global	2	Female	158	<20 years	500	Atrial fibrillation and flutter	2	Percent	2019	0	0	0
1416	2	DALYs (Disability-Adjusted Life Years)	1	Global	3	Both	158	<20 years	500	Atrial fibrillation and flutter	2	Percent	2019	0	0	0
1417	2	DALYs (Disability-Adjusted Life Years)	1	Global	1	Male	158	<20 years	500	Atrial fibrillation and flutter	3	Rate	2019	0	0	0
1418	2	DALYs (Disability-Adjusted Life Years)	1	Global	2	Female	158	<20 years	500	Atrial fibrillation and flutter	3	Rate	2019	0	0	0
1419	2	DALYs (Disability-Adjusted Life Years)	1	Global	3	Both	158	<20 years	500	Atrial fibrillation and flutter	3	Rate	2019	0	0	0
1420	2	DALYs (Disability-Adjusted Life Years)	1	Global	1	Male	159	10-24 years	500	Atrial fibrillation and flutter	1	Number	2019	0	0	0
1421	2	DALYs (Disability-Adjusted Life Years)	1	Global	2	Female	159	10-24 years	500	Atrial fibrillation and flutter	1	Number	2019	0	0	0
1422	2	DALYs (Disability-Adjusted Life Years)	1	Global	3	Both	159	10-24 years	500	Atrial fibrillation and flutter	1	Number	2019	0	0	0
1423	2	DALYs (Disability-Adjusted Life Years)	1	Global	1	Male	159	10-24 years	500	Atrial fibrillation and flutter	2	Percent	2019	0	0	0
1424	2	DALYs (Disability-Adjusted Life Years)	1	Global	2	Female	159	10-24 years	500	Atrial fibrillation and flutter	2	Percent	2019	0	0	0
1425	2	DALYs (Disability-Adjusted Life Years)	1	Global	3	Both	159	10-24 years	500	Atrial fibrillation and flutter	2	Percent	2019	0	0	0
1426	2	DALYs (Disability-Adjusted Life Years)	1	Global	1	Male	159	10-24 years	500	Atrial fibrillation and flutter	3	Rate	2019	0	0	0
1427	2	DALYs (Disability-Adjusted Life Years)	1	Global	2	Female	159	10-24 years	500	Atrial fibrillation and flutter	3	Rate	2019	0	0	0
1428	2	DALYs (Disability-Adjusted Life Years)	1	Global	3	Both	159	10-24 years	500	Atrial fibrillation and flutter	3	Rate	2019	0	0	0
1429	2	DALYs (Disability-Adjusted Life Years)	1	Global	1	Male	160	85+ years	500	Atrial fibrillation and flutter	1	Number	2019	745665.047896036	850026.529649414	653214.654907755
1430	2	DALYs (Disability-Adjusted Life Years)	1	Global	2	Female	160	85+ years	500	Atrial fibrillation and flutter	1	Number	2019	1338692.25751452	1537516.81039153	1105128.55113075
1431	2	DALYs (Disability-Adjusted Life Years)	1	Global	3	Both	160	85+ years	500	Atrial fibrillation and flutter	1	Number	2019	2084357.30541055	2381782.96377643	1761867.94289734
1432	2	DALYs (Disability-Adjusted Life Years)	1	Global	1	Male	160	85+ years	500	Atrial fibrillation and flutter	2	Percent	2019	0.0157462270940864	0.0175765260064773	0.0139283347488592
1433	2	DALYs (Disability-Adjusted Life Years)	1	Global	2	Female	160	85+ years	500	Atrial fibrillation and flutter	2	Percent	2019	0.0189992365860006	0.0214367802196024	0.0155075523011669
1434	2	DALYs (Disability-Adjusted Life Years)	1	Global	3	Both	160	85+ years	500	Atrial fibrillation and flutter	2	Percent	2019	0.0176909263818853	0.01980024479693	0.0149481284740145
1435	2	DALYs (Disability-Adjusted Life Years)	1	Global	1	Male	160	85+ years	500	Atrial fibrillation and flutter	3	Rate	2019	3221.69559084887	3672.59633585226	2822.25749957318
1436	2	DALYs (Disability-Adjusted Life Years)	1	Global	2	Female	160	85+ years	500	Atrial fibrillation and flutter	3	Rate	2019	3194.58911179138	3669.05420876368	2637.22421397047
1437	2	DALYs (Disability-Adjusted Life Years)	1	Global	3	Both	160	85+ years	500	Atrial fibrillation and flutter	3	Rate	2019	3204.23371600939	3661.45922147738	2708.47836459392
1438	2	DALYs (Disability-Adjusted Life Years)	1	Global	1	Male	162	10-19 years	500	Atrial fibrillation and flutter	1	Number	2019	0	0	0
1439	2	DALYs (Disability-Adjusted Life Years)	1	Global	2	Female	162	10-19 years	500	Atrial fibrillation and flutter	1	Number	2019	0	0	0
1440	2	DALYs (Disability-Adjusted Life Years)	1	Global	3	Both	162	10-19 years	500	Atrial fibrillation and flutter	1	Number	2019	0	0	0
1441	2	DALYs (Disability-Adjusted Life Years)	1	Global	1	Male	162	10-19 years	500	Atrial fibrillation and flutter	2	Percent	2019	0	0	0
1442	2	DALYs (Disability-Adjusted Life Years)	1	Global	2	Female	162	10-19 years	500	Atrial fibrillation and flutter	2	Percent	2019	0	0	0
1443	2	DALYs (Disability-Adjusted Life Years)	1	Global	3	Both	162	10-19 years	500	Atrial fibrillation and flutter	2	Percent	2019	0	0	0
1444	2	DALYs (Disability-Adjusted Life Years)	1	Global	1	Male	162	10-19 years	500	Atrial fibrillation and flutter	3	Rate	2019	0	0	0
1445	2	DALYs (Disability-Adjusted Life Years)	1	Global	2	Female	162	10-19 years	500	Atrial fibrillation and flutter	3	Rate	2019	0	0	0
1446	2	DALYs (Disability-Adjusted Life Years)	1	Global	3	Both	162	10-19 years	500	Atrial fibrillation and flutter	3	Rate	2019	0	0	0
1447	2	DALYs (Disability-Adjusted Life Years)	1	Global	1	Male	169	10 to 54 years	500	Atrial fibrillation and flutter	1	Number	2019	343276.428605951	470488.498279702	242571.295529852
1448	2	DALYs (Disability-Adjusted Life Years)	1	Global	2	Female	169	10 to 54 years	500	Atrial fibrillation and flutter	1	Number	2019	217609.185636235	299254.947686572	150561.971971744
1449	2	DALYs (Disability-Adjusted Life Years)	1	Global	3	Both	169	10 to 54 years	500	Atrial fibrillation and flutter	1	Number	2019	560885.614242187	773610.841412963	391067.347393952
1450	2	DALYs (Disability-Adjusted Life Years)	1	Global	1	Male	169	10 to 54 years	500	Atrial fibrillation and flutter	2	Percent	2019	0.000638291338260918	0.000841323759100118	0.000475751623786515
1451	2	DALYs (Disability-Adjusted Life Years)	1	Global	2	Female	169	10 to 54 years	500	Atrial fibrillation and flutter	2	Percent	2019	0.000465113181404899	0.000617534074274031	0.000347449249188831
1452	2	DALYs (Disability-Adjusted Life Years)	1	Global	3	Both	169	10 to 54 years	500	Atrial fibrillation and flutter	2	Percent	2019	0.000557540758157464	0.000742011889746576	0.000419072373620158
1453	2	DALYs (Disability-Adjusted Life Years)	1	Global	1	Male	169	10 to 54 years	500	Atrial fibrillation and flutter	3	Rate	2019	13.5886393080799	18.6243446067249	9.60221432865274
1454	2	DALYs (Disability-Adjusted Life Years)	1	Global	2	Female	169	10 to 54 years	500	Atrial fibrillation and flutter	3	Rate	2019	8.84722746630125	12.1666582449557	6.12132254396473
1455	2	DALYs (Disability-Adjusted Life Years)	1	Global	3	Both	169	10 to 54 years	500	Atrial fibrillation and flutter	3	Rate	2019	11.2495867598917	15.5161802297716	7.84357084895631
1456	2	DALYs (Disability-Adjusted Life Years)	1	Global	1	Male	197	15-39 years	500	Atrial fibrillation and flutter	1	Number	2019	24990.8353973111	37673.2631737246	17122.032810657
1457	2	DALYs (Disability-Adjusted Life Years)	1	Global	2	Female	197	15-39 years	500	Atrial fibrillation and flutter	1	Number	2019	15609.1528157401	24073.877589932	10235.8143654943
1458	2	DALYs (Disability-Adjusted Life Years)	1	Global	3	Both	197	15-39 years	500	Atrial fibrillation and flutter	1	Number	2019	40599.9882130512	61743.2410672678	27409.7782403073
1459	2	DALYs (Disability-Adjusted Life Years)	1	Global	1	Male	197	15-39 years	500	Atrial fibrillation and flutter	2	Percent	2019	9.21939324352966e-05	0.000132009501537185	6.47686987420294e-05
1460	2	DALYs (Disability-Adjusted Life Years)	1	Global	2	Female	197	15-39 years	500	Atrial fibrillation and flutter	2	Percent	2019	6.36639481825148e-05	9.31514653907757e-05	4.10029905413953e-05
1461	2	DALYs (Disability-Adjusted Life Years)	1	Global	3	Both	197	15-39 years	500	Atrial fibrillation and flutter	2	Percent	2019	7.8616436021965e-05	0.000111875198140027	5.38656609087108e-05
1462	2	DALYs (Disability-Adjusted Life Years)	1	Global	1	Male	197	15-39 years	500	Atrial fibrillation and flutter	3	Rate	2019	1.67796921552472	2.52951031243528	1.14963119506513
1463	2	DALYs (Disability-Adjusted Life Years)	1	Global	2	Female	197	15-39 years	500	Atrial fibrillation and flutter	3	Rate	2019	1.07730742062959	1.66152303569028	0.706452099118043
1464	2	DALYs (Disability-Adjusted Life Years)	1	Global	3	Both	197	15-39 years	500	Atrial fibrillation and flutter	3	Rate	2019	1.38177244953548	2.10135798572359	0.932859295958094
1465	2	DALYs (Disability-Adjusted Life Years)	1	Global	1	Male	228	55+ years	500	Atrial fibrillation and flutter	1	Number	2019	3495988.45324081	4276097.16891943	2868302.90502112
1466	2	DALYs (Disability-Adjusted Life Years)	1	Global	2	Female	228	55+ years	500	Atrial fibrillation and flutter	1	Number	2019	3892400.80849213	4607421.05346333	3254469.20213895
1467	2	DALYs (Disability-Adjusted Life Years)	1	Global	3	Both	228	55+ years	500	Atrial fibrillation and flutter	1	Number	2019	7388389.26173294	8881902.34656749	6202588.58686725
1468	2	DALYs (Disability-Adjusted Life Years)	1	Global	1	Male	228	55+ years	500	Atrial fibrillation and flutter	2	Percent	2019	0.00637845161908337	0.00751821428052717	0.00538438485140905
1469	2	DALYs (Disability-Adjusted Life Years)	1	Global	2	Female	228	55+ years	500	Atrial fibrillation and flutter	2	Percent	2019	0.00775814022374298	0.00890629253385059	0.00658578423373499
1470	2	DALYs (Disability-Adjusted Life Years)	1	Global	3	Both	228	55+ years	500	Atrial fibrillation and flutter	2	Percent	2019	0.00703684276465358	0.00812826971598769	0.00606723789879904
1471	2	DALYs (Disability-Adjusted Life Years)	1	Global	1	Male	228	55+ years	500	Atrial fibrillation and flutter	3	Rate	2019	527.475139903113	645.178032646014	432.769872196803
1472	2	DALYs (Disability-Adjusted Life Years)	1	Global	2	Female	228	55+ years	500	Atrial fibrillation and flutter	3	Rate	2019	523.701533089161	619.903650215498	437.871276471109
1473	2	DALYs (Disability-Adjusted Life Years)	1	Global	3	Both	228	55+ years	500	Atrial fibrillation and flutter	3	Rate	2019	525.480350425447	631.70266105121	441.14330048271
1474	2	DALYs (Disability-Adjusted Life Years)	1	Global	1	Male	232	65-74 years	500	Atrial fibrillation and flutter	1	Number	2019	997929.539373802	1299691.12826312	765566.243971236
1475	2	DALYs (Disability-Adjusted Life Years)	1	Global	2	Female	232	65-74 years	500	Atrial fibrillation and flutter	1	Number	2019	832477.35190825	1078831.14200001	647262.205344594
1476	2	DALYs (Disability-Adjusted Life Years)	1	Global	3	Both	232	65-74 years	500	Atrial fibrillation and flutter	1	Number	2019	1830406.89128205	2396760.56560603	1420036.45005573
1477	2	DALYs (Disability-Adjusted Life Years)	1	Global	1	Male	232	65-74 years	500	Atrial fibrillation and flutter	2	Percent	2019	0.00535909460731222	0.00662364836780697	0.004282410688211
1478	2	DALYs (Disability-Adjusted Life Years)	1	Global	2	Female	232	65-74 years	500	Atrial fibrillation and flutter	2	Percent	2019	0.0053587850871505	0.0065996583535522	0.00433449712416988
1479	2	DALYs (Disability-Adjusted Life Years)	1	Global	3	Both	232	65-74 years	500	Atrial fibrillation and flutter	2	Percent	2019	0.0053579007193593	0.00660345753083202	0.00431169441319418
1480	2	DALYs (Disability-Adjusted Life Years)	1	Global	1	Male	232	65-74 years	500	Atrial fibrillation and flutter	3	Rate	2019	469.894818975633	611.985218738647	360.481975361159
1481	2	DALYs (Disability-Adjusted Life Years)	1	Global	2	Female	232	65-74 years	500	Atrial fibrillation and flutter	3	Rate	2019	355.40229212142	460.575966180795	276.330005682109
1482	2	DALYs (Disability-Adjusted Life Years)	1	Global	3	Both	232	65-74 years	500	Atrial fibrillation and flutter	3	Rate	2019	409.846249462512	536.658451927733	317.960239292893
1483	2	DALYs (Disability-Adjusted Life Years)	1	Global	1	Male	234	75+ years	500	Atrial fibrillation and flutter	1	Number	2019	1881154.02897689	2244844.24255588	1612390.18619594
1484	2	DALYs (Disability-Adjusted Life Years)	1	Global	2	Female	234	75+ years	500	Atrial fibrillation and flutter	1	Number	2019	2626039.01489665	3056835.23128702	2204318.94022113
1485	2	DALYs (Disability-Adjusted Life Years)	1	Global	3	Both	234	75+ years	500	Atrial fibrillation and flutter	1	Number	2019	4507193.04387355	5261154.56042013	3859017.70527728
1486	2	DALYs (Disability-Adjusted Life Years)	1	Global	1	Male	234	75+ years	500	Atrial fibrillation and flutter	2	Percent	2019	0.0112705777794734	0.0129947407598332	0.0098677420047212
1487	2	DALYs (Disability-Adjusted Life Years)	1	Global	2	Female	234	75+ years	500	Atrial fibrillation and flutter	2	Percent	2019	0.0136179222371636	0.0154609822074022	0.0114995086860528
1488	2	DALYs (Disability-Adjusted Life Years)	1	Global	3	Both	234	75+ years	500	Atrial fibrillation and flutter	2	Percent	2019	0.0125277779564299	0.0143120516712811	0.0108416048398359
1489	2	DALYs (Disability-Adjusted Life Years)	1	Global	1	Male	234	75+ years	500	Atrial fibrillation and flutter	3	Rate	2019	1622.56533631786	1936.26167623546	1390.74652284774
1490	2	DALYs (Disability-Adjusted Life Years)	1	Global	2	Female	234	75+ years	500	Atrial fibrillation and flutter	3	Rate	2019	1631.28346197458	1898.89210727359	1369.31287452391
1491	2	DALYs (Disability-Adjusted Life Years)	1	Global	3	Both	234	75+ years	500	Atrial fibrillation and flutter	3	Rate	2019	1627.63343787709	1899.9033325229	1393.56495125201
1492	2	DALYs (Disability-Adjusted Life Years)	1	Global	1	Male	235	95+ years	500	Atrial fibrillation and flutter	1	Number	2019	79766.564425573	89670.2851039519	65789.2965271648
1493	2	DALYs (Disability-Adjusted Life Years)	1	Global	2	Female	235	95+ years	500	Atrial fibrillation and flutter	1	Number	2019	203778.486695395	234057.519463123	154064.53000785
1494	2	DALYs (Disability-Adjusted Life Years)	1	Global	3	Both	235	95+ years	500	Atrial fibrillation and flutter	1	Number	2019	283545.051120968	323144.202631322	220594.884844906
1495	2	DALYs (Disability-Adjusted Life Years)	1	Global	1	Male	235	95+ years	500	Atrial fibrillation and flutter	2	Percent	2019	0.0222074689116111	0.0247618819764777	0.0180914256978611
1496	2	DALYs (Disability-Adjusted Life Years)	1	Global	2	Female	235	95+ years	500	Atrial fibrillation and flutter	2	Percent	2019	0.0217600302267987	0.0247422417914463	0.0165395285430837
1497	2	DALYs (Disability-Adjusted Life Years)	1	Global	3	Both	235	95+ years	500	Atrial fibrillation and flutter	2	Percent	2019	0.0218839541656259	0.0246710510071916	0.0170492930742731
1498	2	DALYs (Disability-Adjusted Life Years)	1	Global	1	Male	235	95+ years	500	Atrial fibrillation and flutter	3	Rate	2019	5785.81105446712	6504.17039454857	4771.97986215953
1499	2	DALYs (Disability-Adjusted Life Years)	1	Global	2	Female	235	95+ years	500	Atrial fibrillation and flutter	3	Rate	2019	5702.70308027295	6550.05618526639	4311.46724114143
1500	2	DALYs (Disability-Adjusted Life Years)	1	Global	3	Both	235	95+ years	500	Atrial fibrillation and flutter	3	Rate	2019	5725.840584835	6525.49632894558	4454.6400632226
1501	2	DALYs (Disability-Adjusted Life Years)	1	Global	1	Male	238	12-23 months	500	Atrial fibrillation and flutter	1	Number	2019	0	0	0
1502	2	DALYs (Disability-Adjusted Life Years)	1	Global	2	Female	238	12-23 months	500	Atrial fibrillation and flutter	1	Number	2019	0	0	0
1503	2	DALYs (Disability-Adjusted Life Years)	1	Global	3	Both	238	12-23 months	500	Atrial fibrillation and flutter	1	Number	2019	0	0	0
1504	2	DALYs (Disability-Adjusted Life Years)	1	Global	1	Male	238	12-23 months	500	Atrial fibrillation and flutter	2	Percent	2019	0	0	0
1505	2	DALYs (Disability-Adjusted Life Years)	1	Global	2	Female	238	12-23 months	500	Atrial fibrillation and flutter	2	Percent	2019	0	0	0
1506	2	DALYs (Disability-Adjusted Life Years)	1	Global	3	Both	238	12-23 months	500	Atrial fibrillation and flutter	2	Percent	2019	0	0	0
1507	2	DALYs (Disability-Adjusted Life Years)	1	Global	1	Male	238	12-23 months	500	Atrial fibrillation and flutter	3	Rate	2019	0	0	0
1508	2	DALYs (Disability-Adjusted Life Years)	1	Global	2	Female	238	12-23 months	500	Atrial fibrillation and flutter	3	Rate	2019	0	0	0
1509	2	DALYs (Disability-Adjusted Life Years)	1	Global	3	Both	238	12-23 months	500	Atrial fibrillation and flutter	3	Rate	2019	0	0	0
1510	2	DALYs (Disability-Adjusted Life Years)	1	Global	1	Male	243	75-84 years	500	Atrial fibrillation and flutter	1	Number	2019	1135488.98108086	1397042.22260142	937088.565509191
1511	2	DALYs (Disability-Adjusted Life Years)	1	Global	2	Female	243	75-84 years	500	Atrial fibrillation and flutter	1	Number	2019	1287346.75738214	1550787.09404753	1060972.39186862
1512	2	DALYs (Disability-Adjusted Life Years)	1	Global	3	Both	243	75-84 years	500	Atrial fibrillation and flutter	1	Number	2019	2422835.73846299	2927924.83556459	2010524.93210158
1513	2	DALYs (Disability-Adjusted Life Years)	1	Global	1	Male	243	75-84 years	500	Atrial fibrillation and flutter	2	Percent	2019	0.00949604415310666	0.0112682980771205	0.00804356254504733
1514	2	DALYs (Disability-Adjusted Life Years)	1	Global	2	Female	243	75-84 years	500	Atrial fibrillation and flutter	2	Percent	2019	0.0105167348345886	0.0122148189867758	0.0089039684048458
1515	2	DALYs (Disability-Adjusted Life Years)	1	Global	3	Both	243	75-84 years	500	Atrial fibrillation and flutter	2	Percent	2019	0.0100111446187966	0.0117298168772765	0.00852137152348332
1516	2	DALYs (Disability-Adjusted Life Years)	1	Global	1	Male	243	75-84 years	500	Atrial fibrillation and flutter	3	Rate	2019	1223.69386002988	1505.56457921111	1009.88168359526
1517	2	DALYs (Disability-Adjusted Life Years)	1	Global	2	Female	243	75-84 years	500	Atrial fibrillation and flutter	3	Rate	2019	1081.12314340922	1302.36224875769	891.012309457283
1518	2	DALYs (Disability-Adjusted Life Years)	1	Global	3	Both	243	75-84 years	500	Atrial fibrillation and flutter	3	Rate	2019	1143.56523601883	1381.96453126118	948.956787288869
1519	2	DALYs (Disability-Adjusted Life Years)	1	Global	1	Male	284	20-54 years	500	Atrial fibrillation and flutter	1	Number	2019	343276.428605951	470488.498279702	242571.295529852
1520	2	DALYs (Disability-Adjusted Life Years)	1	Global	2	Female	284	20-54 years	500	Atrial fibrillation and flutter	1	Number	2019	217609.185636235	299254.947686572	150561.971971744
1521	2	DALYs (Disability-Adjusted Life Years)	1	Global	3	Both	284	20-54 years	500	Atrial fibrillation and flutter	1	Number	2019	560885.614242187	773610.841412963	391067.347393952
1522	2	DALYs (Disability-Adjusted Life Years)	1	Global	1	Male	284	20-54 years	500	Atrial fibrillation and flutter	2	Percent	2019	0.00073874808316892	0.000975706719297105	0.000547337103487776
1523	2	DALYs (Disability-Adjusted Life Years)	1	Global	2	Female	284	20-54 years	500	Atrial fibrillation and flutter	2	Percent	2019	0.000544107310693657	0.000718929459327419	0.000405474690243648
1524	2	DALYs (Disability-Adjusted Life Years)	1	Global	3	Both	284	20-54 years	500	Atrial fibrillation and flutter	2	Percent	2019	0.000648489489712217	0.000859364965882122	0.000487734739649411
1525	2	DALYs (Disability-Adjusted Life Years)	1	Global	1	Male	284	20-54 years	500	Atrial fibrillation and flutter	3	Rate	2019	18.3041158703206	25.0872919621592	12.9343372576535
1526	2	DALYs (Disability-Adjusted Life Years)	1	Global	2	Female	284	20-54 years	500	Atrial fibrillation and flutter	3	Rate	2019	11.7880874325283	16.2109125937493	8.15607891012321
1527	2	DALYs (Disability-Adjusted Life Years)	1	Global	3	Both	284	20-54 years	500	Atrial fibrillation and flutter	3	Rate	2019	15.0718375482802	20.7880834011371	10.5085660617665
1528	2	DALYs (Disability-Adjusted Life Years)	1	Global	1	Male	388	1-5 months	500	Atrial fibrillation and flutter	1	Number	2019	0	0	0
1529	2	DALYs (Disability-Adjusted Life Years)	1	Global	2	Female	388	1-5 months	500	Atrial fibrillation and flutter	1	Number	2019	0	0	0
1530	2	DALYs (Disability-Adjusted Life Years)	1	Global	3	Both	388	1-5 months	500	Atrial fibrillation and flutter	1	Number	2019	0	0	0
1531	2	DALYs (Disability-Adjusted Life Years)	1	Global	1	Male	388	1-5 months	500	Atrial fibrillation and flutter	2	Percent	2019	0	0	0
1532	2	DALYs (Disability-Adjusted Life Years)	1	Global	2	Female	388	1-5 months	500	Atrial fibrillation and flutter	2	Percent	2019	0	0	0
1533	2	DALYs (Disability-Adjusted Life Years)	1	Global	3	Both	388	1-5 months	500	Atrial fibrillation and flutter	2	Percent	2019	0	0	0
1534	2	DALYs (Disability-Adjusted Life Years)	1	Global	1	Male	388	1-5 months	500	Atrial fibrillation and flutter	3	Rate	2019	0	0	0
1535	2	DALYs (Disability-Adjusted Life Years)	1	Global	2	Female	388	1-5 months	500	Atrial fibrillation and flutter	3	Rate	2019	0	0	0
1536	2	DALYs (Disability-Adjusted Life Years)	1	Global	3	Both	388	1-5 months	500	Atrial fibrillation and flutter	3	Rate	2019	0	0	0
1537	2	DALYs (Disability-Adjusted Life Years)	1	Global	1	Male	389	6-11 months	500	Atrial fibrillation and flutter	1	Number	2019	0	0	0
1538	2	DALYs (Disability-Adjusted Life Years)	1	Global	2	Female	389	6-11 months	500	Atrial fibrillation and flutter	1	Number	2019	0	0	0
1539	2	DALYs (Disability-Adjusted Life Years)	1	Global	3	Both	389	6-11 months	500	Atrial fibrillation and flutter	1	Number	2019	0	0	0
1540	2	DALYs (Disability-Adjusted Life Years)	1	Global	1	Male	389	6-11 months	500	Atrial fibrillation and flutter	2	Percent	2019	0	0	0
1541	2	DALYs (Disability-Adjusted Life Years)	1	Global	2	Female	389	6-11 months	500	Atrial fibrillation and flutter	2	Percent	2019	0	0	0
1542	2	DALYs (Disability-Adjusted Life Years)	1	Global	3	Both	389	6-11 months	500	Atrial fibrillation and flutter	2	Percent	2019	0	0	0
1543	2	DALYs (Disability-Adjusted Life Years)	1	Global	1	Male	389	6-11 months	500	Atrial fibrillation and flutter	3	Rate	2019	0	0	0
1544	2	DALYs (Disability-Adjusted Life Years)	1	Global	2	Female	389	6-11 months	500	Atrial fibrillation and flutter	3	Rate	2019	0	0	0
1545	2	DALYs (Disability-Adjusted Life Years)	1	Global	3	Both	389	6-11 months	500	Atrial fibrillation and flutter	3	Rate	2019	0	0	0
1546	2	DALYs (Disability-Adjusted Life Years)	1	Global	1	Male	420	<70 years	500	Atrial fibrillation and flutter	1	Number	2019	1417883.87220375	1846362.0907368	1050159.82261697
1547	2	DALYs (Disability-Adjusted Life Years)	1	Global	2	Female	420	<70 years	500	Atrial fibrillation and flutter	1	Number	2019	1012196.86823638	1330996.20826433	751422.454095276
1548	2	DALYs (Disability-Adjusted Life Years)	1	Global	3	Both	420	<70 years	500	Atrial fibrillation and flutter	1	Number	2019	2430080.74044013	3172836.15666188	1804999.33777983
1549	2	DALYs (Disability-Adjusted Life Years)	1	Global	1	Male	420	<70 years	500	Atrial fibrillation and flutter	2	Percent	2019	0.00125344983248828	0.00155664361995434	0.000983555081118985
1550	2	DALYs (Disability-Adjusted Life Years)	1	Global	2	Female	420	<70 years	500	Atrial fibrillation and flutter	2	Percent	2019	0.00105829483390326	0.0013217745070284	0.000840903190288984
1551	2	DALYs (Disability-Adjusted Life Years)	1	Global	3	Both	420	<70 years	500	Atrial fibrillation and flutter	2	Percent	2019	0.0011638629840016	0.00145601865327439	0.000922398136902432
1552	2	DALYs (Disability-Adjusted Life Years)	1	Global	1	Male	420	<70 years	500	Atrial fibrillation and flutter	3	Rate	2019	38.4936714970296	50.1262883221355	28.5104499907784
1553	2	DALYs (Disability-Adjusted Life Years)	1	Global	2	Female	420	<70 years	500	Atrial fibrillation and flutter	3	Rate	2019	28.1367344199153	36.99861953841	20.8878081838744
1554	2	DALYs (Disability-Adjusted Life Years)	1	Global	3	Both	420	<70 years	500	Atrial fibrillation and flutter	3	Rate	2019	33.3763697109902	43.5778741153944	24.7910796638473
1555	2	DALYs (Disability-Adjusted Life Years)	6	China	1	Male	1	<5 years	500	Atrial fibrillation and flutter	1	Number	2019	0	0	0
1556	2	DALYs (Disability-Adjusted Life Years)	6	China	2	Female	1	<5 years	500	Atrial fibrillation and flutter	1	Number	2019	0	0	0
1557	2	DALYs (Disability-Adjusted Life Years)	6	China	3	Both	1	<5 years	500	Atrial fibrillation and flutter	1	Number	2019	0	0	0
1558	2	DALYs (Disability-Adjusted Life Years)	6	China	1	Male	1	<5 years	500	Atrial fibrillation and flutter	2	Percent	2019	0	0	0
1559	2	DALYs (Disability-Adjusted Life Years)	6	China	2	Female	1	<5 years	500	Atrial fibrillation and flutter	2	Percent	2019	0	0	0
1560	2	DALYs (Disability-Adjusted Life Years)	6	China	3	Both	1	<5 years	500	Atrial fibrillation and flutter	2	Percent	2019	0	0	0
1561	2	DALYs (Disability-Adjusted Life Years)	6	China	1	Male	1	<5 years	500	Atrial fibrillation and flutter	3	Rate	2019	0	0	0
1562	2	DALYs (Disability-Adjusted Life Years)	6	China	2	Female	1	<5 years	500	Atrial fibrillation and flutter	3	Rate	2019	0	0	0
1563	2	DALYs (Disability-Adjusted Life Years)	6	China	3	Both	1	<5 years	500	Atrial fibrillation and flutter	3	Rate	2019	0	0	0
1564	2	DALYs (Disability-Adjusted Life Years)	6	China	1	Male	6	5-9 years	500	Atrial fibrillation and flutter	1	Number	2019	0	0	0
1565	2	DALYs (Disability-Adjusted Life Years)	6	China	2	Female	6	5-9 years	500	Atrial fibrillation and flutter	1	Number	2019	0	0	0
1566	2	DALYs (Disability-Adjusted Life Years)	6	China	3	Both	6	5-9 years	500	Atrial fibrillation and flutter	1	Number	2019	0	0	0
1567	2	DALYs (Disability-Adjusted Life Years)	6	China	1	Male	6	5-9 years	500	Atrial fibrillation and flutter	2	Percent	2019	0	0	0
1568	2	DALYs (Disability-Adjusted Life Years)	6	China	2	Female	6	5-9 years	500	Atrial fibrillation and flutter	2	Percent	2019	0	0	0
1569	2	DALYs (Disability-Adjusted Life Years)	6	China	3	Both	6	5-9 years	500	Atrial fibrillation and flutter	2	Percent	2019	0	0	0
1570	2	DALYs (Disability-Adjusted Life Years)	6	China	1	Male	6	5-9 years	500	Atrial fibrillation and flutter	3	Rate	2019	0	0	0
1571	2	DALYs (Disability-Adjusted Life Years)	6	China	2	Female	6	5-9 years	500	Atrial fibrillation and flutter	3	Rate	2019	0	0	0
1572	2	DALYs (Disability-Adjusted Life Years)	6	China	3	Both	6	5-9 years	500	Atrial fibrillation and flutter	3	Rate	2019	0	0	0
1573	2	DALYs (Disability-Adjusted Life Years)	6	China	1	Male	7	10-14 years	500	Atrial fibrillation and flutter	1	Number	2019	0	0	0
1574	2	DALYs (Disability-Adjusted Life Years)	6	China	2	Female	7	10-14 years	500	Atrial fibrillation and flutter	1	Number	2019	0	0	0
1575	2	DALYs (Disability-Adjusted Life Years)	6	China	3	Both	7	10-14 years	500	Atrial fibrillation and flutter	1	Number	2019	0	0	0
1576	2	DALYs (Disability-Adjusted Life Years)	6	China	1	Male	7	10-14 years	500	Atrial fibrillation and flutter	2	Percent	2019	0	0	0
1577	2	DALYs (Disability-Adjusted Life Years)	6	China	2	Female	7	10-14 years	500	Atrial fibrillation and flutter	2	Percent	2019	0	0	0
1578	2	DALYs (Disability-Adjusted Life Years)	6	China	3	Both	7	10-14 years	500	Atrial fibrillation and flutter	2	Percent	2019	0	0	0
1579	2	DALYs (Disability-Adjusted Life Years)	6	China	1	Male	7	10-14 years	500	Atrial fibrillation and flutter	3	Rate	2019	0	0	0
1580	2	DALYs (Disability-Adjusted Life Years)	6	China	2	Female	7	10-14 years	500	Atrial fibrillation and flutter	3	Rate	2019	0	0	0
1581	2	DALYs (Disability-Adjusted Life Years)	6	China	3	Both	7	10-14 years	500	Atrial fibrillation and flutter	3	Rate	2019	0	0	0
1582	2	DALYs (Disability-Adjusted Life Years)	6	China	1	Male	8	15-19 years	500	Atrial fibrillation and flutter	1	Number	2019	0	0	0
1583	2	DALYs (Disability-Adjusted Life Years)	6	China	2	Female	8	15-19 years	500	Atrial fibrillation and flutter	1	Number	2019	0	0	0
1584	2	DALYs (Disability-Adjusted Life Years)	6	China	3	Both	8	15-19 years	500	Atrial fibrillation and flutter	1	Number	2019	0	0	0
1585	2	DALYs (Disability-Adjusted Life Years)	6	China	1	Male	8	15-19 years	500	Atrial fibrillation and flutter	2	Percent	2019	0	0	0
1586	2	DALYs (Disability-Adjusted Life Years)	6	China	2	Female	8	15-19 years	500	Atrial fibrillation and flutter	2	Percent	2019	0	0	0
1587	2	DALYs (Disability-Adjusted Life Years)	6	China	3	Both	8	15-19 years	500	Atrial fibrillation and flutter	2	Percent	2019	0	0	0
1588	2	DALYs (Disability-Adjusted Life Years)	6	China	1	Male	8	15-19 years	500	Atrial fibrillation and flutter	3	Rate	2019	0	0	0
1589	2	DALYs (Disability-Adjusted Life Years)	6	China	2	Female	8	15-19 years	500	Atrial fibrillation and flutter	3	Rate	2019	0	0	0
1590	2	DALYs (Disability-Adjusted Life Years)	6	China	3	Both	8	15-19 years	500	Atrial fibrillation and flutter	3	Rate	2019	0	0	0
1591	2	DALYs (Disability-Adjusted Life Years)	6	China	1	Male	9	20-24 years	500	Atrial fibrillation and flutter	1	Number	2019	0	0	0
1592	2	DALYs (Disability-Adjusted Life Years)	6	China	2	Female	9	20-24 years	500	Atrial fibrillation and flutter	1	Number	2019	0	0	0
1593	2	DALYs (Disability-Adjusted Life Years)	6	China	3	Both	9	20-24 years	500	Atrial fibrillation and flutter	1	Number	2019	0	0	0
1594	2	DALYs (Disability-Adjusted Life Years)	6	China	1	Male	9	20-24 years	500	Atrial fibrillation and flutter	2	Percent	2019	0	0	0
1595	2	DALYs (Disability-Adjusted Life Years)	6	China	2	Female	9	20-24 years	500	Atrial fibrillation and flutter	2	Percent	2019	0	0	0
1596	2	DALYs (Disability-Adjusted Life Years)	6	China	3	Both	9	20-24 years	500	Atrial fibrillation and flutter	2	Percent	2019	0	0	0
1597	2	DALYs (Disability-Adjusted Life Years)	6	China	1	Male	9	20-24 years	500	Atrial fibrillation and flutter	3	Rate	2019	0	0	0
1598	2	DALYs (Disability-Adjusted Life Years)	6	China	2	Female	9	20-24 years	500	Atrial fibrillation and flutter	3	Rate	2019	0	0	0
1599	2	DALYs (Disability-Adjusted Life Years)	6	China	3	Both	9	20-24 years	500	Atrial fibrillation and flutter	3	Rate	2019	0	0	0
1600	2	DALYs (Disability-Adjusted Life Years)	6	China	1	Male	10	25-29 years	500	Atrial fibrillation and flutter	1	Number	2019	0	0	0
1601	2	DALYs (Disability-Adjusted Life Years)	6	China	2	Female	10	25-29 years	500	Atrial fibrillation and flutter	1	Number	2019	0	0	0
1602	2	DALYs (Disability-Adjusted Life Years)	6	China	3	Both	10	25-29 years	500	Atrial fibrillation and flutter	1	Number	2019	0	0	0
1603	2	DALYs (Disability-Adjusted Life Years)	6	China	1	Male	10	25-29 years	500	Atrial fibrillation and flutter	2	Percent	2019	0	0	0
1604	2	DALYs (Disability-Adjusted Life Years)	6	China	2	Female	10	25-29 years	500	Atrial fibrillation and flutter	2	Percent	2019	0	0	0
1605	2	DALYs (Disability-Adjusted Life Years)	6	China	3	Both	10	25-29 years	500	Atrial fibrillation and flutter	2	Percent	2019	0	0	0
1606	2	DALYs (Disability-Adjusted Life Years)	6	China	1	Male	10	25-29 years	500	Atrial fibrillation and flutter	3	Rate	2019	0	0	0
1607	2	DALYs (Disability-Adjusted Life Years)	6	China	2	Female	10	25-29 years	500	Atrial fibrillation and flutter	3	Rate	2019	0	0	0
1608	2	DALYs (Disability-Adjusted Life Years)	6	China	3	Both	10	25-29 years	500	Atrial fibrillation and flutter	3	Rate	2019	0	0	0
1609	2	DALYs (Disability-Adjusted Life Years)	6	China	1	Male	11	30-34 years	500	Atrial fibrillation and flutter	1	Number	2019	674.613458473431	1107.41419957111	388.594889743287
1610	2	DALYs (Disability-Adjusted Life Years)	6	China	2	Female	11	30-34 years	500	Atrial fibrillation and flutter	1	Number	2019	464.463347936463	821.974292287323	234.251888156888
1611	2	DALYs (Disability-Adjusted Life Years)	6	China	3	Both	11	30-34 years	500	Atrial fibrillation and flutter	1	Number	2019	1139.07680640989	1916.12616601403	623.923261792747
1612	2	DALYs (Disability-Adjusted Life Years)	6	China	1	Male	11	30-34 years	500	Atrial fibrillation and flutter	2	Percent	2019	7.44555879863481e-05	0.000114628194342977	4.49096037731274e-05
1613	2	DALYs (Disability-Adjusted Life Years)	6	China	2	Female	11	30-34 years	500	Atrial fibrillation and flutter	2	Percent	2019	6.66665702303457e-05	0.000109649257551412	3.5134152439065e-05
1614	2	DALYs (Disability-Adjusted Life Years)	6	China	3	Both	11	30-34 years	500	Atrial fibrillation and flutter	2	Percent	2019	7.10229504710943e-05	0.000112316371887736	4.0565891783151e-05
1615	2	DALYs (Disability-Adjusted Life Years)	6	China	1	Male	11	30-34 years	500	Atrial fibrillation and flutter	3	Rate	2019	1.06015552488432	1.74030219418887	0.610677142782473
1616	2	DALYs (Disability-Adjusted Life Years)	6	China	2	Female	11	30-34 years	500	Atrial fibrillation and flutter	3	Rate	2019	0.761773093922035	1.34813199478927	0.384199929641729
1617	2	DALYs (Disability-Adjusted Life Years)	6	China	3	Both	11	30-34 years	500	Atrial fibrillation and flutter	3	Rate	2019	0.914151672140237	1.53776279952018	0.500721715906651
1618	2	DALYs (Disability-Adjusted Life Years)	6	China	1	Male	12	35-39 years	500	Atrial fibrillation and flutter	1	Number	2019	2618.48413172444	4848.78201559379	1166.31271453727
1619	2	DALYs (Disability-Adjusted Life Years)	6	China	2	Female	12	35-39 years	500	Atrial fibrillation and flutter	1	Number	2019	2056.60824025013	3972.15006428763	883.864637070579
1620	2	DALYs (Disability-Adjusted Life Years)	6	China	3	Both	12	35-39 years	500	Atrial fibrillation and flutter	1	Number	2019	4675.09237197456	8603.87890769955	2116.34652761788
1621	2	DALYs (Disability-Adjusted Life Years)	6	China	1	Male	12	35-39 years	500	Atrial fibrillation and flutter	2	Percent	2019	0.000306635731960314	0.000554867122633683	0.000144614453941184
1622	2	DALYs (Disability-Adjusted Life Years)	6	China	2	Female	12	35-39 years	500	Atrial fibrillation and flutter	2	Percent	2019	0.000329650476834803	0.000587624086729497	0.000144105473532361
1623	2	DALYs (Disability-Adjusted Life Years)	6	China	3	Both	12	35-39 years	500	Atrial fibrillation and flutter	2	Percent	2019	0.000315881217773903	0.000562171745471326	0.000144687516587503
1624	2	DALYs (Disability-Adjusted Life Years)	6	China	1	Male	12	35-39 years	500	Atrial fibrillation and flutter	3	Rate	2019	5.3398845366006	9.88813939818109	2.3784659046594
1625	2	DALYs (Disability-Adjusted Life Years)	6	China	2	Female	12	35-39 years	500	Atrial fibrillation and flutter	3	Rate	2019	4.4320649940418	8.56012676914537	1.90476019728266
1626	2	DALYs (Disability-Adjusted Life Years)	6	China	3	Both	12	35-39 years	500	Atrial fibrillation and flutter	3	Rate	2019	4.8984992721443	9.01502926864806	2.21747959190863
1627	2	DALYs (Disability-Adjusted Life Years)	6	China	1	Male	13	40-44 years	500	Atrial fibrillation and flutter	1	Number	2019	8203.16456719786	13724.3617817817	4626.93097456675
1628	2	DALYs (Disability-Adjusted Life Years)	6	China	2	Female	13	40-44 years	500	Atrial fibrillation and flutter	1	Number	2019	6225.40946453506	10556.2496778644	3375.94046199517
1629	2	DALYs (Disability-Adjusted Life Years)	6	China	3	Both	13	40-44 years	500	Atrial fibrillation and flutter	1	Number	2019	14428.5740317329	24197.6763297875	7920.15283875081
1630	2	DALYs (Disability-Adjusted Life Years)	6	China	1	Male	13	40-44 years	500	Atrial fibrillation and flutter	2	Percent	2019	0.000757462262992787	0.00124261173184359	0.000454738282164308
1631	2	DALYs (Disability-Adjusted Life Years)	6	China	2	Female	13	40-44 years	500	Atrial fibrillation and flutter	2	Percent	2019	0.000810855033466918	0.0013477955461579	0.000460511144334801
1632	2	DALYs (Disability-Adjusted Life Years)	6	China	3	Both	13	40-44 years	500	Atrial fibrillation and flutter	2	Percent	2019	0.000778427828646003	0.0012682728550727	0.000464114185230835
1633	2	DALYs (Disability-Adjusted Life Years)	6	China	1	Male	13	40-44 years	500	Atrial fibrillation and flutter	3	Rate	2019	16.6108409717138	27.7908835215916	9.36921525540952
1634	2	DALYs (Disability-Adjusted Life Years)	6	China	2	Female	13	40-44 years	500	Atrial fibrillation and flutter	3	Rate	2019	13.1495656226169	22.2973442403396	7.1308001338621
1635	2	DALYs (Disability-Adjusted Life Years)	6	China	3	Both	13	40-44 years	500	Atrial fibrillation and flutter	3	Rate	2019	14.9167264064824	25.0163402627462	8.18811011631073
1636	2	DALYs (Disability-Adjusted Life Years)	6	China	1	Male	14	45-49 years	500	Atrial fibrillation and flutter	1	Number	2019	22639.0980601224	33989.0369767725	14029.6331538533
1637	2	DALYs (Disability-Adjusted Life Years)	6	China	2	Female	14	45-49 years	500	Atrial fibrillation and flutter	1	Number	2019	16526.6386391392	25405.1401984869	10072.1119477108
1638	2	DALYs (Disability-Adjusted Life Years)	6	China	3	Both	14	45-49 years	500	Atrial fibrillation and flutter	1	Number	2019	39165.7366992616	58878.9284303766	23800.6419938683
1639	2	DALYs (Disability-Adjusted Life Years)	6	China	1	Male	14	45-49 years	500	Atrial fibrillation and flutter	2	Percent	2019	0.00148979526115926	0.00227178482141987	0.000960660025676313
1640	2	DALYs (Disability-Adjusted Life Years)	6	China	2	Female	14	45-49 years	500	Atrial fibrillation and flutter	2	Percent	2019	0.00150788834385879	0.00224782046001442	0.00100708441770202
1641	2	DALYs (Disability-Adjusted Life Years)	6	China	3	Both	14	45-49 years	500	Atrial fibrillation and flutter	2	Percent	2019	0.00149489072505669	0.00225652019815814	0.000981771015860879
1642	2	DALYs (Disability-Adjusted Life Years)	6	China	1	Male	14	45-49 years	500	Atrial fibrillation and flutter	3	Rate	2019	37.5887359680578	56.4335616788059	23.2940453258521
1643	2	DALYs (Disability-Adjusted Life Years)	6	China	2	Female	14	45-49 years	500	Atrial fibrillation and flutter	3	Rate	2019	28.5572257667462	43.8988435655551	17.4041183521455
1644	2	DALYs (Disability-Adjusted Life Years)	6	China	3	Both	14	45-49 years	500	Atrial fibrillation and flutter	3	Rate	2019	33.1630817893191	49.8549723243393	20.1528862623396
1645	2	DALYs (Disability-Adjusted Life Years)	6	China	1	Male	15	50-54 years	500	Atrial fibrillation and flutter	1	Number	2019	45006.6566384979	65620.938566683	28105.2582915493
1646	2	DALYs (Disability-Adjusted Life Years)	6	China	2	Female	15	50-54 years	500	Atrial fibrillation and flutter	1	Number	2019	32287.7854558661	47035.6284173715	20653.8567776932
1647	2	DALYs (Disability-Adjusted Life Years)	6	China	3	Both	15	50-54 years	500	Atrial fibrillation and flutter	1	Number	2019	77294.4420943639	112169.121661067	49657.8675992085
1648	2	DALYs (Disability-Adjusted Life Years)	6	China	1	Male	15	50-54 years	500	Atrial fibrillation and flutter	2	Percent	2019	0.00223680768374298	0.00332856578353986	0.00148327846398961
1649	2	DALYs (Disability-Adjusted Life Years)	6	China	2	Female	15	50-54 years	500	Atrial fibrillation and flutter	2	Percent	2019	0.00222455353473904	0.00313950750878771	0.00153993542329092
1650	2	DALYs (Disability-Adjusted Life Years)	6	China	3	Both	15	50-54 years	500	Atrial fibrillation and flutter	2	Percent	2019	0.00222805384342936	0.00323873804058587	0.00151849556754863
1651	2	DALYs (Disability-Adjusted Life Years)	6	China	1	Male	15	50-54 years	500	Atrial fibrillation and flutter	3	Rate	2019	73.1880793225144	106.710225014318	45.7036808964425
1652	2	DALYs (Disability-Adjusted Life Years)	6	China	2	Female	15	50-54 years	500	Atrial fibrillation and flutter	3	Rate	2019	53.0765446265479	77.3199089217431	33.9520142212912
1653	2	DALYs (Disability-Adjusted Life Years)	6	China	3	Both	15	50-54 years	500	Atrial fibrillation and flutter	3	Rate	2019	63.1867330431298	91.6961188157279	40.5943601954152
1654	2	DALYs (Disability-Adjusted Life Years)	6	China	1	Male	16	55-59 years	500	Atrial fibrillation and flutter	1	Number	2019	56935.703663322	77957.4933797926	38021.1854738593
1655	2	DALYs (Disability-Adjusted Life Years)	6	China	2	Female	16	55-59 years	500	Atrial fibrillation and flutter	1	Number	2019	41247.2537968467	57842.2163256669	27538.5910273389
1656	2	DALYs (Disability-Adjusted Life Years)	6	China	3	Both	16	55-59 years	500	Atrial fibrillation and flutter	1	Number	2019	98182.9574601687	136069.066591811	65897.2945425593
1657	2	DALYs (Disability-Adjusted Life Years)	6	China	1	Male	16	55-59 years	500	Atrial fibrillation and flutter	2	Percent	2019	0.00297847585079365	0.00421629878343576	0.00206514206699862
1658	2	DALYs (Disability-Adjusted Life Years)	6	China	2	Female	16	55-59 years	500	Atrial fibrillation and flutter	2	Percent	2019	0.00300871761630523	0.00401403792672325	0.00216834446442089
1659	2	DALYs (Disability-Adjusted Life Years)	6	China	3	Both	16	55-59 years	500	Atrial fibrillation and flutter	2	Percent	2019	0.00298574115183921	0.004107555059501	0.00214950404179707
1660	2	DALYs (Disability-Adjusted Life Years)	6	China	1	Male	16	55-59 years	500	Atrial fibrillation and flutter	3	Rate	2019	121.755874187487	166.710554980573	81.3075518024468
1661	2	DALYs (Disability-Adjusted Life Years)	6	China	2	Female	16	55-59 years	500	Atrial fibrillation and flutter	3	Rate	2019	89.0040883917501	124.813005975636	59.4232819002585
1662	2	DALYs (Disability-Adjusted Life Years)	6	China	3	Both	16	55-59 years	500	Atrial fibrillation and flutter	3	Rate	2019	105.453691848136	146.145377870263	70.7771814180284
1663	2	DALYs (Disability-Adjusted Life Years)	6	China	1	Male	17	60-64 years	500	Atrial fibrillation and flutter	1	Number	2019	72006.3577569851	100713.071770137	49021.8558909522
1664	2	DALYs (Disability-Adjusted Life Years)	6	China	2	Female	17	60-64 years	500	Atrial fibrillation and flutter	1	Number	2019	53432.9537489665	75470.5449072726	36778.844047057
1665	2	DALYs (Disability-Adjusted Life Years)	6	China	3	Both	17	60-64 years	500	Atrial fibrillation and flutter	1	Number	2019	125439.311505952	176294.886184595	85939.2603207576
1666	2	DALYs (Disability-Adjusted Life Years)	6	China	1	Male	17	60-64 years	500	Atrial fibrillation and flutter	2	Percent	2019	0.00345753650932879	0.00488654592581968	0.00246300108821137
1667	2	DALYs (Disability-Adjusted Life Years)	6	China	2	Female	17	60-64 years	500	Atrial fibrillation and flutter	2	Percent	2019	0.00361859125325214	0.00486488394397777	0.0026531258421101
1668	2	DALYs (Disability-Adjusted Life Years)	6	China	3	Both	17	60-64 years	500	Atrial fibrillation and flutter	2	Percent	2019	0.00351806149496328	0.00488697318433567	0.00261383086025064
1669	2	DALYs (Disability-Adjusted Life Years)	6	China	1	Male	17	60-64 years	500	Atrial fibrillation and flutter	3	Rate	2019	185.853946109125	259.948182303885	126.529179460442
1670	2	DALYs (Disability-Adjusted Life Years)	6	China	2	Female	17	60-64 years	500	Atrial fibrillation and flutter	3	Rate	2019	139.189727075306	196.596366302716	95.8067429531562
1671	2	DALYs (Disability-Adjusted Life Years)	6	China	3	Both	17	60-64 years	500	Atrial fibrillation and flutter	3	Rate	2019	162.629205144059	228.562297313014	111.418290078626
1672	2	DALYs (Disability-Adjusted Life Years)	6	China	1	Male	18	65-69 years	500	Atrial fibrillation and flutter	1	Number	2019	90602.893724803	125593.19134161	61949.4050546849
1673	2	DALYs (Disability-Adjusted Life Years)	6	China	2	Female	18	65-69 years	500	Atrial fibrillation and flutter	1	Number	2019	74482.2907543738	101272.249804089	52231.3687778373
1674	2	DALYs (Disability-Adjusted Life Years)	6	China	3	Both	18	65-69 years	500	Atrial fibrillation and flutter	1	Number	2019	165085.184479177	225284.36812857	114534.517415675
1675	2	DALYs (Disability-Adjusted Life Years)	6	China	1	Male	18	65-69 years	500	Atrial fibrillation and flutter	2	Percent	2019	0.0038648745213864	0.00533665751433303	0.00276376348240692
1676	2	DALYs (Disability-Adjusted Life Years)	6	China	2	Female	18	65-69 years	500	Atrial fibrillation and flutter	2	Percent	2019	0.00422109363258681	0.00548626275825832	0.00319404289195602
1677	2	DALYs (Disability-Adjusted Life Years)	6	China	3	Both	18	65-69 years	500	Atrial fibrillation and flutter	2	Percent	2019	0.00401083485364537	0.00529077837812259	0.00295033507962305
1678	2	DALYs (Disability-Adjusted Life Years)	6	China	1	Male	18	65-69 years	500	Atrial fibrillation and flutter	3	Rate	2019	264.976075041622	367.308256121857	181.176445118996
1679	2	DALYs (Disability-Adjusted Life Years)	6	China	2	Female	18	65-69 years	500	Atrial fibrillation and flutter	3	Rate	2019	209.915998018873	285.419059670819	147.205460436885
1680	2	DALYs (Disability-Adjusted Life Years)	6	China	3	Both	18	65-69 years	500	Atrial fibrillation and flutter	3	Rate	2019	236.936687983777	323.336901535426	164.384401313209
1681	2	DALYs (Disability-Adjusted Life Years)	6	China	1	Male	19	70-74 years	500	Atrial fibrillation and flutter	1	Number	2019	97755.7441096136	131248.226707702	70095.3483182879
1682	2	DALYs (Disability-Adjusted Life Years)	6	China	2	Female	19	70-74 years	500	Atrial fibrillation and flutter	1	Number	2019	88275.4955986631	115998.32968375	66123.5289123127
1683	2	DALYs (Disability-Adjusted Life Years)	6	China	3	Both	19	70-74 years	500	Atrial fibrillation and flutter	1	Number	2019	186031.239708277	246110.439663614	138075.719800124
1684	2	DALYs (Disability-Adjusted Life Years)	6	China	1	Male	19	70-74 years	500	Atrial fibrillation and flutter	2	Percent	2019	0.00434456865596209	0.00561447251564332	0.00331328675393187
1685	2	DALYs (Disability-Adjusted Life Years)	6	China	2	Female	19	70-74 years	500	Atrial fibrillation and flutter	2	Percent	2019	0.00524398801875077	0.00665973835616114	0.00412585713319354
1686	2	DALYs (Disability-Adjusted Life Years)	6	China	3	Both	19	70-74 years	500	Atrial fibrillation and flutter	2	Percent	2019	0.00472313297525317	0.00604192033044336	0.00368154088636966
1687	2	DALYs (Disability-Adjusted Life Years)	6	China	1	Male	19	70-74 years	500	Atrial fibrillation and flutter	3	Rate	2019	418.681009750345	562.12696846035	300.213470625271
1688	2	DALYs (Disability-Adjusted Life Years)	6	China	2	Female	19	70-74 years	500	Atrial fibrillation and flutter	3	Rate	2019	361.653260952098	475.230118059628	270.899525339628
1689	2	DALYs (Disability-Adjusted Life Years)	6	China	3	Both	19	70-74 years	500	Atrial fibrillation and flutter	3	Rate	2019	389.534031778779	515.334908133445	289.119138854539
1690	2	DALYs (Disability-Adjusted Life Years)	6	China	1	Male	20	75-79 years	500	Atrial fibrillation and flutter	1	Number	2019	95442.5761165657	125445.216326511	70689.5272668534
1691	2	DALYs (Disability-Adjusted Life Years)	6	China	2	Female	20	75-79 years	500	Atrial fibrillation and flutter	1	Number	2019	98827.9423956485	126045.544010333	76251.302376163
1692	2	DALYs (Disability-Adjusted Life Years)	6	China	3	Both	20	75-79 years	500	Atrial fibrillation and flutter	1	Number	2019	194270.518512214	247886.601094435	149737.038487255
1693	2	DALYs (Disability-Adjusted Life Years)	6	China	1	Male	20	75-79 years	500	Atrial fibrillation and flutter	2	Percent	2019	0.00526890324726956	0.0067356808197479	0.00413172198937046
1694	2	DALYs (Disability-Adjusted Life Years)	6	China	2	Female	20	75-79 years	500	Atrial fibrillation and flutter	2	Percent	2019	0.00684602212974754	0.0083927500350315	0.00538171507106964
1695	2	DALYs (Disability-Adjusted Life Years)	6	China	3	Both	20	75-79 years	500	Atrial fibrillation and flutter	2	Percent	2019	0.00596259827282735	0.0074418416299294	0.00473122391521319
1696	2	DALYs (Disability-Adjusted Life Years)	6	China	1	Male	20	75-79 years	500	Atrial fibrillation and flutter	3	Rate	2019	663.983454509661	872.708506803721	491.779229166819
1697	2	DALYs (Disability-Adjusted Life Years)	6	China	2	Female	20	75-79 years	500	Atrial fibrillation and flutter	3	Rate	2019	618.663461740258	789.0457972117	477.333571323218
1698	2	DALYs (Disability-Adjusted Life Years)	6	China	3	Both	20	75-79 years	500	Atrial fibrillation and flutter	3	Rate	2019	640.128670017856	816.795680008705	493.389177283905
1699	2	DALYs (Disability-Adjusted Life Years)	6	China	1	Male	21	80+ years	500	Atrial fibrillation and flutter	1	Number	2019	199388.125281824	248530.43545192	161846.526626642
1700	2	DALYs (Disability-Adjusted Life Years)	6	China	2	Female	21	80+ years	500	Atrial fibrillation and flutter	1	Number	2019	394681.861074269	478652.97611694	304079.062992765
1701	2	DALYs (Disability-Adjusted Life Years)	6	China	3	Both	21	80+ years	500	Atrial fibrillation and flutter	1	Number	2019	594069.986356093	696125.916721486	482559.629604895
1702	2	DALYs (Disability-Adjusted Life Years)	6	China	1	Male	21	80+ years	500	Atrial fibrillation and flutter	2	Percent	2019	0.00756073010200186	0.00896140600541959	0.00637437823130017
1703	2	DALYs (Disability-Adjusted Life Years)	6	China	2	Female	21	80+ years	500	Atrial fibrillation and flutter	2	Percent	2019	0.0142441765770725	0.0163595433257999	0.0116440881120043
1704	2	DALYs (Disability-Adjusted Life Years)	6	China	3	Both	21	80+ years	500	Atrial fibrillation and flutter	2	Percent	2019	0.0109823805672106	0.0126969266076339	0.00926400754262916
1705	2	DALYs (Disability-Adjusted Life Years)	6	China	1	Male	21	80+ years	500	Atrial fibrillation and flutter	3	Rate	2019	1641.9324405012	2046.61227364274	1332.78279273209
1706	2	DALYs (Disability-Adjusted Life Years)	6	China	2	Female	21	80+ years	500	Atrial fibrillation and flutter	3	Rate	2019	2154.80418677448	2613.25269456648	1660.14935741872
1707	2	DALYs (Disability-Adjusted Life Years)	6	China	3	Both	21	80+ years	500	Atrial fibrillation and flutter	3	Rate	2019	1950.33648524703	2285.38691549743	1584.24709805417
1708	2	DALYs (Disability-Adjusted Life Years)	6	China	1	Male	22	All ages	500	Atrial fibrillation and flutter	1	Number	2019	691273.417509129	890539.220321552	522672.198242737
1709	2	DALYs (Disability-Adjusted Life Years)	6	China	2	Female	22	All ages	500	Atrial fibrillation and flutter	1	Number	2019	808508.702516493	996927.667304687	641407.625486593
1710	2	DALYs (Disability-Adjusted Life Years)	6	China	3	Both	22	All ages	500	Atrial fibrillation and flutter	1	Number	2019	1499782.12002562	1845162.9053303	1184479.66785076
1711	2	DALYs (Disability-Adjusted Life Years)	6	China	1	Male	22	All ages	500	Atrial fibrillation and flutter	2	Percent	2019	0.00313666674097122	0.00393293933792078	0.00253181325103087
1712	2	DALYs (Disability-Adjusted Life Years)	6	China	2	Female	22	All ages	500	Atrial fibrillation and flutter	2	Percent	2019	0.00473886172582921	0.00559803362232989	0.0039370739876337
1713	2	DALYs (Disability-Adjusted Life Years)	6	China	3	Both	22	All ages	500	Atrial fibrillation and flutter	2	Percent	2019	0.00383337118151504	0.0045823961881292	0.00318504400868073
1714	2	DALYs (Disability-Adjusted Life Years)	6	China	1	Male	22	All ages	500	Atrial fibrillation and flutter	3	Rate	2019	95.5500364510633	123.09319700074	72.2454333250727
1715	2	DALYs (Disability-Adjusted Life Years)	6	China	2	Female	22	All ages	500	Atrial fibrillation and flutter	3	Rate	2019	117.022152500577	144.293587876369	92.8362313616451
1716	2	DALYs (Disability-Adjusted Life Years)	6	China	3	Both	22	All ages	500	Atrial fibrillation and flutter	3	Rate	2019	106.038901844861	130.458314973614	83.7461132249759
1717	2	DALYs (Disability-Adjusted Life Years)	6	China	1	Male	23	5-14 years	500	Atrial fibrillation and flutter	1	Number	2019	0	0	0
1718	2	DALYs (Disability-Adjusted Life Years)	6	China	2	Female	23	5-14 years	500	Atrial fibrillation and flutter	1	Number	2019	0	0	0
1719	2	DALYs (Disability-Adjusted Life Years)	6	China	3	Both	23	5-14 years	500	Atrial fibrillation and flutter	1	Number	2019	0	0	0
1720	2	DALYs (Disability-Adjusted Life Years)	6	China	1	Male	23	5-14 years	500	Atrial fibrillation and flutter	2	Percent	2019	0	0	0
1721	2	DALYs (Disability-Adjusted Life Years)	6	China	2	Female	23	5-14 years	500	Atrial fibrillation and flutter	2	Percent	2019	0	0	0
1722	2	DALYs (Disability-Adjusted Life Years)	6	China	3	Both	23	5-14 years	500	Atrial fibrillation and flutter	2	Percent	2019	0	0	0
1723	2	DALYs (Disability-Adjusted Life Years)	6	China	1	Male	23	5-14 years	500	Atrial fibrillation and flutter	3	Rate	2019	0	0	0
1724	2	DALYs (Disability-Adjusted Life Years)	6	China	2	Female	23	5-14 years	500	Atrial fibrillation and flutter	3	Rate	2019	0	0	0
1725	2	DALYs (Disability-Adjusted Life Years)	6	China	3	Both	23	5-14 years	500	Atrial fibrillation and flutter	3	Rate	2019	0	0	0
1726	2	DALYs (Disability-Adjusted Life Years)	6	China	1	Male	24	15-49 years	500	Atrial fibrillation and flutter	1	Number	2019	34135.3602175181	52640.1555113867	20496.6394234493
1727	2	DALYs (Disability-Adjusted Life Years)	6	China	2	Female	24	15-49 years	500	Atrial fibrillation and flutter	1	Number	2019	25273.1196918608	40811.5914732102	14962.4821899683
1728	2	DALYs (Disability-Adjusted Life Years)	6	China	3	Both	24	15-49 years	500	Atrial fibrillation and flutter	1	Number	2019	59408.4799093789	92940.8664507623	35698.8411137617
1729	2	DALYs (Disability-Adjusted Life Years)	6	China	1	Male	24	15-49 years	500	Atrial fibrillation and flutter	2	Percent	2019	0.0005950207358361	0.0009073313591394	0.000381315133199036
1730	2	DALYs (Disability-Adjusted Life Years)	6	China	2	Female	24	15-49 years	500	Atrial fibrillation and flutter	2	Percent	2019	0.000596764868093036	0.000888832866010049	0.000383526894883949
1731	2	DALYs (Disability-Adjusted Life Years)	6	China	3	Both	24	15-49 years	500	Atrial fibrillation and flutter	2	Percent	2019	0.000595054439955241	0.000897087056613949	0.000386857634772832
1732	2	DALYs (Disability-Adjusted Life Years)	6	China	1	Male	24	15-49 years	500	Atrial fibrillation and flutter	3	Rate	2019	9.63023192185628	14.8507853072861	5.78249035629572
1733	2	DALYs (Disability-Adjusted Life Years)	6	China	2	Female	24	15-49 years	500	Atrial fibrillation and flutter	3	Rate	2019	7.62936404050992	12.3200654378243	4.51682360423741
1734	2	DALYs (Disability-Adjusted Life Years)	6	China	3	Both	24	15-49 years	500	Atrial fibrillation and flutter	3	Rate	2019	8.66364455466901	13.5537322745948	5.20602565315611
1735	2	DALYs (Disability-Adjusted Life Years)	6	China	1	Male	25	50-69 years	500	Atrial fibrillation and flutter	1	Number	2019	264551.611783608	366967.86628393	181509.722326091
1736	2	DALYs (Disability-Adjusted Life Years)	6	China	2	Female	25	50-69 years	500	Atrial fibrillation and flutter	1	Number	2019	201450.283756053	280057.938864189	142434.938251498
1737	2	DALYs (Disability-Adjusted Life Years)	6	China	3	Both	25	50-69 years	500	Atrial fibrillation and flutter	1	Number	2019	466001.895539661	644371.435842048	320478.798533355
1738	2	DALYs (Disability-Adjusted Life Years)	6	China	1	Male	25	50-69 years	500	Atrial fibrillation and flutter	2	Percent	2019	0.00316799822530809	0.00435449044121803	0.0022635388531641
1739	2	DALYs (Disability-Adjusted Life Years)	6	China	2	Female	25	50-69 years	500	Atrial fibrillation and flutter	2	Percent	2019	0.00332196168455123	0.0042317268617167	0.00248931392718818
1740	2	DALYs (Disability-Adjusted Life Years)	6	China	3	Both	25	50-69 years	500	Atrial fibrillation and flutter	2	Percent	2019	0.00322721142063899	0.00426235345936528	0.00238509946930537
1741	2	DALYs (Disability-Adjusted Life Years)	6	China	1	Male	25	50-69 years	500	Atrial fibrillation and flutter	3	Rate	2019	146.005364252046	202.528635619906	100.174755862707
1742	2	DALYs (Disability-Adjusted Life Years)	6	China	2	Female	25	50-69 years	500	Atrial fibrillation and flutter	3	Rate	2019	111.270147097264	154.688727522027	78.6732896848439
1743	2	DALYs (Disability-Adjusted Life Years)	6	China	3	Both	25	50-69 years	500	Atrial fibrillation and flutter	3	Rate	2019	128.644801551056	177.88561866915	88.4715960026291
1744	2	DALYs (Disability-Adjusted Life Years)	6	China	1	Male	26	70+ years	500	Atrial fibrillation and flutter	1	Number	2019	392586.445508003	497181.63168957	305838.617848362
1745	2	DALYs (Disability-Adjusted Life Years)	6	China	2	Female	26	70+ years	500	Atrial fibrillation and flutter	1	Number	2019	581785.299068581	704878.708386584	458459.8752042
1746	2	DALYs (Disability-Adjusted Life Years)	6	China	3	Both	26	70+ years	500	Atrial fibrillation and flutter	1	Number	2019	974371.744576583	1163253.86973182	796903.292213476
1747	2	DALYs (Disability-Adjusted Life Years)	6	China	1	Male	26	70+ years	500	Atrial fibrillation and flutter	2	Percent	2019	0.00586076903526696	0.00722206917813218	0.00481377289444999
1748	2	DALYs (Disability-Adjusted Life Years)	6	China	2	Female	26	70+ years	500	Atrial fibrillation and flutter	2	Percent	2019	0.00986660707516901	0.011441459461776	0.00815312170396859
1749	2	DALYs (Disability-Adjusted Life Years)	6	China	3	Both	26	70+ years	500	Atrial fibrillation and flutter	2	Percent	2019	0.00773149839619748	0.00903006653167099	0.00646825768086278
1750	2	DALYs (Disability-Adjusted Life Years)	6	China	1	Male	26	70+ years	500	Atrial fibrillation and flutter	3	Rate	2019	787.278928616177	997.030403883946	613.317912893156
1751	2	DALYs (Disability-Adjusted Life Years)	6	China	2	Female	26	70+ years	500	Atrial fibrillation and flutter	3	Rate	2019	991.121914266279	1200.82225504859	781.026316502203
1752	2	DALYs (Disability-Adjusted Life Years)	6	China	3	Both	26	70+ years	500	Atrial fibrillation and flutter	3	Rate	2019	897.493225260201	1071.47243662705	734.027141006582
1753	2	DALYs (Disability-Adjusted Life Years)	6	China	1	Male	27	Age-standardized	500	Atrial fibrillation and flutter	3	Rate	2019	88.3309675445649	111.157759664589	68.8944660207934
1754	2	DALYs (Disability-Adjusted Life Years)	6	China	2	Female	27	Age-standardized	500	Atrial fibrillation and flutter	3	Rate	2019	85.9809276881784	105.35211260884	67.8933870184354
1755	2	DALYs (Disability-Adjusted Life Years)	6	China	3	Both	27	Age-standardized	500	Atrial fibrillation and flutter	3	Rate	2019	88.2781991585693	108.053346874447	71.2352089016646
1756	2	DALYs (Disability-Adjusted Life Years)	6	China	1	Male	28	<1 year	500	Atrial fibrillation and flutter	1	Number	2019	0	0	0
1757	2	DALYs (Disability-Adjusted Life Years)	6	China	2	Female	28	<1 year	500	Atrial fibrillation and flutter	1	Number	2019	0	0	0
1758	2	DALYs (Disability-Adjusted Life Years)	6	China	3	Both	28	<1 year	500	Atrial fibrillation and flutter	1	Number	2019	0	0	0
1759	2	DALYs (Disability-Adjusted Life Years)	6	China	1	Male	28	<1 year	500	Atrial fibrillation and flutter	2	Percent	2019	0	0	0
1760	2	DALYs (Disability-Adjusted Life Years)	6	China	2	Female	28	<1 year	500	Atrial fibrillation and flutter	2	Percent	2019	0	0	0
1761	2	DALYs (Disability-Adjusted Life Years)	6	China	3	Both	28	<1 year	500	Atrial fibrillation and flutter	2	Percent	2019	0	0	0
1762	2	DALYs (Disability-Adjusted Life Years)	6	China	1	Male	28	<1 year	500	Atrial fibrillation and flutter	3	Rate	2019	0	0	0
1763	2	DALYs (Disability-Adjusted Life Years)	6	China	2	Female	28	<1 year	500	Atrial fibrillation and flutter	3	Rate	2019	0	0	0
1764	2	DALYs (Disability-Adjusted Life Years)	6	China	3	Both	28	<1 year	500	Atrial fibrillation and flutter	3	Rate	2019	0	0	0
1765	2	DALYs (Disability-Adjusted Life Years)	6	China	1	Male	30	80-84 years	500	Atrial fibrillation and flutter	1	Number	2019	102371.801249081	132363.963205451	79913.2163832221
1766	2	DALYs (Disability-Adjusted Life Years)	6	China	2	Female	30	80-84 years	500	Atrial fibrillation and flutter	1	Number	2019	135510.320316944	165579.431304026	106903.959589852
1767	2	DALYs (Disability-Adjusted Life Years)	6	China	3	Both	30	80-84 years	500	Atrial fibrillation and flutter	1	Number	2019	237882.121566025	288083.981191535	193549.854392771
1768	2	DALYs (Disability-Adjusted Life Years)	6	China	1	Male	30	80-84 years	500	Atrial fibrillation and flutter	2	Percent	2019	0.0072049511873901	0.00872454984706151	0.00596702444867185
1769	2	DALYs (Disability-Adjusted Life Years)	6	China	2	Female	30	80-84 years	500	Atrial fibrillation and flutter	2	Percent	2019	0.010095571044275	0.0118807125945472	0.00828692133861108
1770	2	DALYs (Disability-Adjusted Life Years)	6	China	3	Both	30	80-84 years	500	Atrial fibrillation and flutter	2	Percent	2019	0.00860603301970354	0.010202129587946	0.00721596628591169
1771	2	DALYs (Disability-Adjusted Life Years)	6	China	1	Male	30	80-84 years	500	Atrial fibrillation and flutter	3	Rate	2019	1243.73779501704	1608.11924502834	970.883449587441
1772	2	DALYs (Disability-Adjusted Life Years)	6	China	2	Female	30	80-84 years	500	Atrial fibrillation and flutter	3	Rate	2019	1277.47146839253	1560.93645671285	1007.79599601572
1773	2	DALYs (Disability-Adjusted Life Years)	6	China	3	Both	30	80-84 years	500	Atrial fibrillation and flutter	3	Rate	2019	1262.73257996688	1529.21550565602	1027.40679030712
1774	2	DALYs (Disability-Adjusted Life Years)	6	China	1	Male	31	85-89 years	500	Atrial fibrillation and flutter	1	Number	2019	61960.3798465661	75921.6151337393	50196.4205225175
1775	2	DALYs (Disability-Adjusted Life Years)	6	China	2	Female	31	85-89 years	500	Atrial fibrillation and flutter	1	Number	2019	127715.406965305	157932.31393176	96963.4743877231
1776	2	DALYs (Disability-Adjusted Life Years)	6	China	3	Both	31	85-89 years	500	Atrial fibrillation and flutter	1	Number	2019	189675.78681187	225672.216163189	151511.044120724
1777	2	DALYs (Disability-Adjusted Life Years)	6	China	1	Male	31	85-89 years	500	Atrial fibrillation and flutter	2	Percent	2019	0.00697264978945035	0.00828154695988128	0.00586689908618808
1778	2	DALYs (Disability-Adjusted Life Years)	6	China	2	Female	31	85-89 years	500	Atrial fibrillation and flutter	2	Percent	2019	0.0145088367587785	0.0169695220874953	0.0117870844911179
1779	2	DALYs (Disability-Adjusted Life Years)	6	China	3	Both	31	85-89 years	500	Atrial fibrillation and flutter	2	Percent	2019	0.0107194812740961	0.0125833569721881	0.00896857757919256
1780	2	DALYs (Disability-Adjusted Life Years)	6	China	1	Male	31	85-89 years	500	Atrial fibrillation and flutter	3	Rate	2019	1998.94599853311	2449.35891531934	1619.42089755818
1781	2	DALYs (Disability-Adjusted Life Years)	6	China	2	Female	31	85-89 years	500	Atrial fibrillation and flutter	3	Rate	2019	2357.48411846988	2915.25455490637	1789.83770535075
1782	2	DALYs (Disability-Adjusted Life Years)	6	China	3	Both	31	85-89 years	500	Atrial fibrillation and flutter	3	Rate	2019	2227.00028001151	2649.63755803324	1778.90464224805
1783	2	DALYs (Disability-Adjusted Life Years)	6	China	1	Male	32	90-94 years	500	Atrial fibrillation and flutter	1	Number	2019	27277.6138771385	33875.8233603407	22052.8622015945
1784	2	DALYs (Disability-Adjusted Life Years)	6	China	2	Female	32	90-94 years	500	Atrial fibrillation and flutter	1	Number	2019	98614.4096308828	121510.088930514	74240.2410107085
1785	2	DALYs (Disability-Adjusted Life Years)	6	China	3	Both	32	90-94 years	500	Atrial fibrillation and flutter	1	Number	2019	125892.023508021	150768.664712453	98152.9377181412
1786	2	DALYs (Disability-Adjusted Life Years)	6	China	1	Male	32	90-94 years	500	Atrial fibrillation and flutter	2	Percent	2019	0.00952070135557951	0.0112516634578663	0.00800587094321283
1787	2	DALYs (Disability-Adjusted Life Years)	6	China	2	Female	32	90-94 years	500	Atrial fibrillation and flutter	2	Percent	2019	0.0238263558631319	0.027686509813809	0.0185396591871213
1788	2	DALYs (Disability-Adjusted Life Years)	6	China	3	Both	32	90-94 years	500	Atrial fibrillation and flutter	2	Percent	2019	0.0179738585955351	0.0209031733104366	0.0143870834655218
1789	2	DALYs (Disability-Adjusted Life Years)	6	China	1	Male	32	90-94 years	500	Atrial fibrillation and flutter	3	Rate	2019	3852.02372361036	4783.79362024149	3114.20745072013
1790	2	DALYs (Disability-Adjusted Life Years)	6	China	2	Female	32	90-94 years	500	Atrial fibrillation and flutter	3	Rate	2019	5314.17404781047	6547.98587304483	4000.6887792466
1791	2	DALYs (Disability-Adjusted Life Years)	6	China	3	Both	32	90-94 years	500	Atrial fibrillation and flutter	3	Rate	2019	4910.32292961738	5880.61745912109	3828.38091927235
1792	2	DALYs (Disability-Adjusted Life Years)	6	China	1	Male	34	2-4 years	500	Atrial fibrillation and flutter	1	Number	2019	0	0	0
1793	2	DALYs (Disability-Adjusted Life Years)	6	China	2	Female	34	2-4 years	500	Atrial fibrillation and flutter	1	Number	2019	0	0	0
1794	2	DALYs (Disability-Adjusted Life Years)	6	China	3	Both	34	2-4 years	500	Atrial fibrillation and flutter	1	Number	2019	0	0	0
1795	2	DALYs (Disability-Adjusted Life Years)	6	China	1	Male	34	2-4 years	500	Atrial fibrillation and flutter	2	Percent	2019	0	0	0
1796	2	DALYs (Disability-Adjusted Life Years)	6	China	2	Female	34	2-4 years	500	Atrial fibrillation and flutter	2	Percent	2019	0	0	0
1797	2	DALYs (Disability-Adjusted Life Years)	6	China	3	Both	34	2-4 years	500	Atrial fibrillation and flutter	2	Percent	2019	0	0	0
1798	2	DALYs (Disability-Adjusted Life Years)	6	China	1	Male	34	2-4 years	500	Atrial fibrillation and flutter	3	Rate	2019	0	0	0
1799	2	DALYs (Disability-Adjusted Life Years)	6	China	2	Female	34	2-4 years	500	Atrial fibrillation and flutter	3	Rate	2019	0	0	0
1800	2	DALYs (Disability-Adjusted Life Years)	6	China	3	Both	34	2-4 years	500	Atrial fibrillation and flutter	3	Rate	2019	0	0	0
1801	2	DALYs (Disability-Adjusted Life Years)	6	China	1	Male	37	20+ years	500	Atrial fibrillation and flutter	1	Number	2019	691273.417509129	890539.220321552	522672.198242737
1802	2	DALYs (Disability-Adjusted Life Years)	6	China	2	Female	37	20+ years	500	Atrial fibrillation and flutter	1	Number	2019	808508.702516493	996927.667304687	641407.625486593
1803	2	DALYs (Disability-Adjusted Life Years)	6	China	3	Both	37	20+ years	500	Atrial fibrillation and flutter	1	Number	2019	1499782.12002562	1845162.9053303	1184479.66785076
1804	2	DALYs (Disability-Adjusted Life Years)	6	China	1	Male	37	20+ years	500	Atrial fibrillation and flutter	2	Percent	2019	0.0033753805085371	0.00424556244446197	0.0027200072328936
1805	2	DALYs (Disability-Adjusted Life Years)	6	China	2	Female	37	20+ years	500	Atrial fibrillation and flutter	2	Percent	2019	0.00507113364703635	0.00601581035156816	0.00420073297435453
1806	2	DALYs (Disability-Adjusted Life Years)	6	China	3	Both	37	20+ years	500	Atrial fibrillation and flutter	2	Percent	2019	0.00411434770443223	0.0049116847319943	0.00341359033675009
1807	2	DALYs (Disability-Adjusted Life Years)	6	China	1	Male	37	20+ years	500	Atrial fibrillation and flutter	3	Rate	2019	126.451381634794	162.902133884159	95.6099568359521
1808	2	DALYs (Disability-Adjusted Life Years)	6	China	2	Female	37	20+ years	500	Atrial fibrillation and flutter	3	Rate	2019	150.42425737684	185.479888523122	119.334851238283
1809	2	DALYs (Disability-Adjusted Life Years)	6	China	3	Both	37	20+ years	500	Atrial fibrillation and flutter	3	Rate	2019	138.33626221778	170.193347485654	109.25352938641
1810	2	DALYs (Disability-Adjusted Life Years)	6	China	1	Male	39	0-14 years	500	Atrial fibrillation and flutter	1	Number	2019	0	0	0
1811	2	DALYs (Disability-Adjusted Life Years)	6	China	2	Female	39	0-14 years	500	Atrial fibrillation and flutter	1	Number	2019	0	0	0
1812	2	DALYs (Disability-Adjusted Life Years)	6	China	3	Both	39	0-14 years	500	Atrial fibrillation and flutter	1	Number	2019	0	0	0
1813	2	DALYs (Disability-Adjusted Life Years)	6	China	1	Male	39	0-14 years	500	Atrial fibrillation and flutter	2	Percent	2019	0	0	0
1814	2	DALYs (Disability-Adjusted Life Years)	6	China	2	Female	39	0-14 years	500	Atrial fibrillation and flutter	2	Percent	2019	0	0	0
1815	2	DALYs (Disability-Adjusted Life Years)	6	China	3	Both	39	0-14 years	500	Atrial fibrillation and flutter	2	Percent	2019	0	0	0
1816	2	DALYs (Disability-Adjusted Life Years)	6	China	1	Male	39	0-14 years	500	Atrial fibrillation and flutter	3	Rate	2019	0	0	0
1817	2	DALYs (Disability-Adjusted Life Years)	6	China	2	Female	39	0-14 years	500	Atrial fibrillation and flutter	3	Rate	2019	0	0	0
1818	2	DALYs (Disability-Adjusted Life Years)	6	China	3	Both	39	0-14 years	500	Atrial fibrillation and flutter	3	Rate	2019	0	0	0
1819	2	DALYs (Disability-Adjusted Life Years)	6	China	1	Male	41	50-74 years	500	Atrial fibrillation and flutter	1	Number	2019	362307.355893221	492455.046866155	254673.671835758
1820	2	DALYs (Disability-Adjusted Life Years)	6	China	2	Female	41	50-74 years	500	Atrial fibrillation and flutter	1	Number	2019	289725.779354716	386893.02912748	210660.365323327
1821	2	DALYs (Disability-Adjusted Life Years)	6	China	3	Both	41	50-74 years	500	Atrial fibrillation and flutter	1	Number	2019	652033.135247938	869489.087839986	470812.361219448
1822	2	DALYs (Disability-Adjusted Life Years)	6	China	1	Male	41	50-74 years	500	Atrial fibrillation and flutter	2	Percent	2019	0.00341756946162727	0.00460956242570381	0.00255089782347818
1823	2	DALYs (Disability-Adjusted Life Years)	6	China	2	Female	41	50-74 years	500	Atrial fibrillation and flutter	2	Percent	2019	0.00373959526452897	0.00471563589940603	0.00289557332772068
1824	2	DALYs (Disability-Adjusted Life Years)	6	China	3	Both	41	50-74 years	500	Atrial fibrillation and flutter	2	Percent	2019	0.00354780628395928	0.0045915395181077	0.00269434039013751
1825	2	DALYs (Disability-Adjusted Life Years)	6	China	1	Male	41	50-74 years	500	Atrial fibrillation and flutter	3	Rate	2019	177.131396922932	240.760362587995	124.509487643566
1826	2	DALYs (Disability-Adjusted Life Years)	6	China	2	Female	41	50-74 years	500	Atrial fibrillation and flutter	3	Rate	2019	141.016663266992	188.310353777734	102.533581466807
1827	2	DALYs (Disability-Adjusted Life Years)	6	China	3	Both	41	50-74 years	500	Atrial fibrillation and flutter	3	Rate	2019	159.033800729554	212.072281080447	114.833242649107
1828	2	DALYs (Disability-Adjusted Life Years)	6	China	1	Male	157	25+ years	500	Atrial fibrillation and flutter	1	Number	2019	691273.417509129	890539.220321552	522672.198242737
1829	2	DALYs (Disability-Adjusted Life Years)	6	China	2	Female	157	25+ years	500	Atrial fibrillation and flutter	1	Number	2019	808508.702516493	996927.667304687	641407.625486593
1830	2	DALYs (Disability-Adjusted Life Years)	6	China	3	Both	157	25+ years	500	Atrial fibrillation and flutter	1	Number	2019	1499782.12002562	1845162.9053303	1184479.66785076
1831	2	DALYs (Disability-Adjusted Life Years)	6	China	1	Male	157	25+ years	500	Atrial fibrillation and flutter	2	Percent	2019	0.0034496937722763	0.00434509772608089	0.0027773276663558
1832	2	DALYs (Disability-Adjusted Life Years)	6	China	2	Female	157	25+ years	500	Atrial fibrillation and flutter	2	Percent	2019	0.00517800517888716	0.00613289588697657	0.00429383771251854
1833	2	DALYs (Disability-Adjusted Life Years)	6	China	3	Both	157	25+ years	500	Atrial fibrillation and flutter	2	Percent	2019	0.00420315160812936	0.00501782052208275	0.00348639753382201
1834	2	DALYs (Disability-Adjusted Life Years)	6	China	1	Male	157	25+ years	500	Atrial fibrillation and flutter	3	Rate	2019	136.762833132539	176.185954358948	103.40645079173
1835	2	DALYs (Disability-Adjusted Life Years)	6	China	2	Female	157	25+ years	500	Atrial fibrillation and flutter	3	Rate	2019	161.525077245707	199.167699702635	128.141374273697
1836	2	DALYs (Disability-Adjusted Life Years)	6	China	3	Both	157	25+ years	500	Atrial fibrillation and flutter	3	Rate	2019	149.083559851557	183.415611347588	117.741399298695
1837	2	DALYs (Disability-Adjusted Life Years)	6	China	1	Male	158	<20 years	500	Atrial fibrillation and flutter	1	Number	2019	0	0	0
1838	2	DALYs (Disability-Adjusted Life Years)	6	China	2	Female	158	<20 years	500	Atrial fibrillation and flutter	1	Number	2019	0	0	0
1839	2	DALYs (Disability-Adjusted Life Years)	6	China	3	Both	158	<20 years	500	Atrial fibrillation and flutter	1	Number	2019	0	0	0
1840	2	DALYs (Disability-Adjusted Life Years)	6	China	1	Male	158	<20 years	500	Atrial fibrillation and flutter	2	Percent	2019	0	0	0
1841	2	DALYs (Disability-Adjusted Life Years)	6	China	2	Female	158	<20 years	500	Atrial fibrillation and flutter	2	Percent	2019	0	0	0
1842	2	DALYs (Disability-Adjusted Life Years)	6	China	3	Both	158	<20 years	500	Atrial fibrillation and flutter	2	Percent	2019	0	0	0
1843	2	DALYs (Disability-Adjusted Life Years)	6	China	1	Male	158	<20 years	500	Atrial fibrillation and flutter	3	Rate	2019	0	0	0
1844	2	DALYs (Disability-Adjusted Life Years)	6	China	2	Female	158	<20 years	500	Atrial fibrillation and flutter	3	Rate	2019	0	0	0
1845	2	DALYs (Disability-Adjusted Life Years)	6	China	3	Both	158	<20 years	500	Atrial fibrillation and flutter	3	Rate	2019	0	0	0
1846	2	DALYs (Disability-Adjusted Life Years)	6	China	1	Male	159	10-24 years	500	Atrial fibrillation and flutter	1	Number	2019	0	0	0
1847	2	DALYs (Disability-Adjusted Life Years)	6	China	2	Female	159	10-24 years	500	Atrial fibrillation and flutter	1	Number	2019	0	0	0
1848	2	DALYs (Disability-Adjusted Life Years)	6	China	3	Both	159	10-24 years	500	Atrial fibrillation and flutter	1	Number	2019	0	0	0
1849	2	DALYs (Disability-Adjusted Life Years)	6	China	1	Male	159	10-24 years	500	Atrial fibrillation and flutter	2	Percent	2019	0	0	0
1850	2	DALYs (Disability-Adjusted Life Years)	6	China	2	Female	159	10-24 years	500	Atrial fibrillation and flutter	2	Percent	2019	0	0	0
1851	2	DALYs (Disability-Adjusted Life Years)	6	China	3	Both	159	10-24 years	500	Atrial fibrillation and flutter	2	Percent	2019	0	0	0
1852	2	DALYs (Disability-Adjusted Life Years)	6	China	1	Male	159	10-24 years	500	Atrial fibrillation and flutter	3	Rate	2019	0	0	0
1853	2	DALYs (Disability-Adjusted Life Years)	6	China	2	Female	159	10-24 years	500	Atrial fibrillation and flutter	3	Rate	2019	0	0	0
1854	2	DALYs (Disability-Adjusted Life Years)	6	China	3	Both	159	10-24 years	500	Atrial fibrillation and flutter	3	Rate	2019	0	0	0
1855	2	DALYs (Disability-Adjusted Life Years)	6	China	1	Male	160	85+ years	500	Atrial fibrillation and flutter	1	Number	2019	97016.3240327426	116962.29770297	79534.8001050698
1856	2	DALYs (Disability-Adjusted Life Years)	6	China	2	Female	160	85+ years	500	Atrial fibrillation and flutter	1	Number	2019	259171.540757325	317671.810496809	200792.16546104
1857	2	DALYs (Disability-Adjusted Life Years)	6	China	3	Both	160	85+ years	500	Atrial fibrillation and flutter	1	Number	2019	356187.864790068	425961.082441713	285421.541138833
1858	2	DALYs (Disability-Adjusted Life Years)	6	China	1	Male	160	85+ years	500	Atrial fibrillation and flutter	2	Percent	2019	0.00797612979487991	0.00927792631014858	0.00681838128261444
1859	2	DALYs (Disability-Adjusted Life Years)	6	China	2	Female	160	85+ years	500	Atrial fibrillation and flutter	2	Percent	2019	0.0181417468634632	0.0210626079725443	0.0145057992571838
1860	2	DALYs (Disability-Adjusted Life Years)	6	China	3	Both	160	85+ years	500	Atrial fibrillation and flutter	2	Percent	2019	0.0134631722529433	0.0155193908861776	0.0111129410437474
1861	2	DALYs (Disability-Adjusted Life Years)	6	China	1	Male	160	85+ years	500	Atrial fibrillation and flutter	3	Rate	2019	2479.63508431111	2989.43316825779	2032.82574072424
1862	2	DALYs (Disability-Adjusted Life Years)	6	China	2	Female	160	85+ years	500	Atrial fibrillation and flutter	3	Rate	2019	3362.07879024085	4120.9681171313	2604.75775530927
1863	2	DALYs (Disability-Adjusted Life Years)	6	China	3	Both	160	85+ years	500	Atrial fibrillation and flutter	3	Rate	2019	3064.9851794237	3665.38148475275	2456.04322874503
1864	2	DALYs (Disability-Adjusted Life Years)	6	China	1	Male	162	10-19 years	500	Atrial fibrillation and flutter	1	Number	2019	0	0	0
1865	2	DALYs (Disability-Adjusted Life Years)	6	China	2	Female	162	10-19 years	500	Atrial fibrillation and flutter	1	Number	2019	0	0	0
1866	2	DALYs (Disability-Adjusted Life Years)	6	China	3	Both	162	10-19 years	500	Atrial fibrillation and flutter	1	Number	2019	0	0	0
1867	2	DALYs (Disability-Adjusted Life Years)	6	China	1	Male	162	10-19 years	500	Atrial fibrillation and flutter	2	Percent	2019	0	0	0
1868	2	DALYs (Disability-Adjusted Life Years)	6	China	2	Female	162	10-19 years	500	Atrial fibrillation and flutter	2	Percent	2019	0	0	0
1869	2	DALYs (Disability-Adjusted Life Years)	6	China	3	Both	162	10-19 years	500	Atrial fibrillation and flutter	2	Percent	2019	0	0	0
1870	2	DALYs (Disability-Adjusted Life Years)	6	China	1	Male	162	10-19 years	500	Atrial fibrillation and flutter	3	Rate	2019	0	0	0
1871	2	DALYs (Disability-Adjusted Life Years)	6	China	2	Female	162	10-19 years	500	Atrial fibrillation and flutter	3	Rate	2019	0	0	0
1872	2	DALYs (Disability-Adjusted Life Years)	6	China	3	Both	162	10-19 years	500	Atrial fibrillation and flutter	3	Rate	2019	0	0	0
1873	2	DALYs (Disability-Adjusted Life Years)	6	China	1	Male	169	10 to 54 years	500	Atrial fibrillation and flutter	1	Number	2019	79142.0168560161	115274.81391802	49525.560485436
1874	2	DALYs (Disability-Adjusted Life Years)	6	China	2	Female	169	10 to 54 years	500	Atrial fibrillation and flutter	1	Number	2019	57560.905147727	85609.497451456	36710.3554562677
1875	2	DALYs (Disability-Adjusted Life Years)	6	China	3	Both	169	10 to 54 years	500	Atrial fibrillation and flutter	1	Number	2019	136702.922003743	202419.693370497	86777.0163772204
1876	2	DALYs (Disability-Adjusted Life Years)	6	China	1	Male	169	10 to 54 years	500	Atrial fibrillation and flutter	2	Percent	2019	0.000988001753484092	0.0014445116466028	0.000660190894586041
1877	2	DALYs (Disability-Adjusted Life Years)	6	China	2	Female	169	10 to 54 years	500	Atrial fibrillation and flutter	2	Percent	2019	0.00097747558216323	0.00139412765643824	0.000677753026823214
1878	2	DALYs (Disability-Adjusted Life Years)	6	China	3	Both	169	10 to 54 years	500	Atrial fibrillation and flutter	2	Percent	2019	0.000982445948544081	0.00140495978970293	0.000669566048252936
1879	2	DALYs (Disability-Adjusted Life Years)	6	China	1	Male	169	10 to 54 years	500	Atrial fibrillation and flutter	3	Rate	2019	17.1790704512442	25.0222856103673	10.7503337230404
1880	2	DALYs (Disability-Adjusted Life Years)	6	China	2	Female	169	10 to 54 years	500	Atrial fibrillation and flutter	3	Rate	2019	13.362206842308	19.873415987406	8.52195360031915
1881	2	DALYs (Disability-Adjusted Life Years)	6	China	3	Both	169	10 to 54 years	500	Atrial fibrillation and flutter	3	Rate	2019	15.3346795430015	22.7064724406126	9.73423039052547
1882	2	DALYs (Disability-Adjusted Life Years)	6	China	1	Male	197	15-39 years	500	Atrial fibrillation and flutter	1	Number	2019	3293.09759019787	5894.54832122684	1589.88229744401
1883	2	DALYs (Disability-Adjusted Life Years)	6	China	2	Female	197	15-39 years	500	Atrial fibrillation and flutter	1	Number	2019	2521.07158818659	4804.59254553724	1125.45245939941
1884	2	DALYs (Disability-Adjusted Life Years)	6	China	3	Both	197	15-39 years	500	Atrial fibrillation and flutter	1	Number	2019	5814.16917838446	10476.2201937341	2777.41157893176
1885	2	DALYs (Disability-Adjusted Life Years)	6	China	1	Male	197	15-39 years	500	Atrial fibrillation and flutter	2	Percent	2019	0.000105151029462604	0.000182350583353095	5.31412842505809e-05
1886	2	DALYs (Disability-Adjusted Life Years)	6	China	2	Female	197	15-39 years	500	Atrial fibrillation and flutter	2	Percent	2019	0.000106312503197422	0.00018457252199424	4.80923659248917e-05
1887	2	DALYs (Disability-Adjusted Life Years)	6	China	3	Both	197	15-39 years	500	Atrial fibrillation and flutter	2	Percent	2019	0.000105534509822007	0.000179871010248898	5.02043065871776e-05
1888	2	DALYs (Disability-Adjusted Life Years)	6	China	1	Male	197	15-39 years	500	Atrial fibrillation and flutter	3	Rate	2019	1.34495806090246	2.40743557178843	0.649335451885275
1889	2	DALYs (Disability-Adjusted Life Years)	6	China	2	Female	197	15-39 years	500	Atrial fibrillation and flutter	3	Rate	2019	1.11529102904943	2.12549258394119	0.497886310516334
1890	2	DALYs (Disability-Adjusted Life Years)	6	China	3	Both	197	15-39 years	500	Atrial fibrillation and flutter	3	Rate	2019	1.23470954130648	2.22475277776924	0.589817129744238
1891	2	DALYs (Disability-Adjusted Life Years)	6	China	1	Male	228	55+ years	500	Atrial fibrillation and flutter	1	Number	2019	612131.400653113	794962.427859686	463254.066927247
1892	2	DALYs (Disability-Adjusted Life Years)	6	China	2	Female	228	55+ years	500	Atrial fibrillation and flutter	1	Number	2019	750947.797368768	916823.560122935	597620.000124409
1893	2	DALYs (Disability-Adjusted Life Years)	6	China	3	Both	228	55+ years	500	Atrial fibrillation and flutter	1	Number	2019	1363079.19802188	1683277.28068741	1081609.47076387
1894	2	DALYs (Disability-Adjusted Life Years)	6	China	1	Male	228	55+ years	500	Atrial fibrillation and flutter	2	Percent	2019	0.00469504849126506	0.00592239436311136	0.00374232047488363
1895	2	DALYs (Disability-Adjusted Life Years)	6	China	2	Female	228	55+ years	500	Atrial fibrillation and flutter	2	Percent	2019	0.00714868346137117	0.00842453402999486	0.00596598152896679
1896	2	DALYs (Disability-Adjusted Life Years)	6	China	3	Both	228	55+ years	500	Atrial fibrillation and flutter	2	Percent	2019	0.00578424341918358	0.00698699773627891	0.00479371904662978
1897	2	DALYs (Disability-Adjusted Life Years)	6	China	1	Male	228	55+ years	500	Atrial fibrillation and flutter	3	Rate	2019	361.001448558141	468.825137381366	273.201781566433
1898	2	DALYs (Disability-Adjusted Life Years)	6	China	2	Female	228	55+ years	500	Atrial fibrillation and flutter	3	Rate	2019	419.727214084854	512.440145701347	334.027716190809
1899	2	DALYs (Disability-Adjusted Life Years)	6	China	3	Both	228	55+ years	500	Atrial fibrillation and flutter	3	Rate	2019	391.152038464077	483.036745477925	310.380900776206
1900	2	DALYs (Disability-Adjusted Life Years)	6	China	1	Male	232	65-74 years	500	Atrial fibrillation and flutter	1	Number	2019	188358.637834417	254181.555082547	132184.65764851
1901	2	DALYs (Disability-Adjusted Life Years)	6	China	2	Female	232	65-74 years	500	Atrial fibrillation and flutter	1	Number	2019	162757.786353037	214070.010704993	118889.686446886
1902	2	DALYs (Disability-Adjusted Life Years)	6	China	3	Both	232	65-74 years	500	Atrial fibrillation and flutter	1	Number	2019	351116.424187454	471328.096421154	254362.10754744
1903	2	DALYs (Disability-Adjusted Life Years)	6	China	1	Male	232	65-74 years	500	Atrial fibrillation and flutter	2	Percent	2019	0.0040997344374978	0.00538523489903514	0.0030585237703063
1904	2	DALYs (Disability-Adjusted Life Years)	6	China	2	Female	232	65-74 years	500	Atrial fibrillation and flutter	2	Percent	2019	0.00472054571603164	0.00598311049975164	0.00364281204633701
1905	2	DALYs (Disability-Adjusted Life Years)	6	China	3	Both	232	65-74 years	500	Atrial fibrillation and flutter	2	Percent	2019	0.00435918138868709	0.00560856911689432	0.00333552334050788
1906	2	DALYs (Disability-Adjusted Life Years)	6	China	1	Male	232	65-74 years	500	Atrial fibrillation and flutter	3	Rate	2019	327.344777552633	441.737132754288	229.721120577759
1907	2	DALYs (Disability-Adjusted Life Years)	6	China	2	Female	232	65-74 years	500	Atrial fibrillation and flutter	3	Rate	2019	271.757455790532	357.433722673356	198.510679166269
1908	2	DALYs (Disability-Adjusted Life Years)	6	China	3	Both	232	65-74 years	500	Atrial fibrillation and flutter	3	Rate	2019	298.995048791126	401.361934327614	216.603398524466
1909	2	DALYs (Disability-Adjusted Life Years)	6	China	1	Male	234	75+ years	500	Atrial fibrillation and flutter	1	Number	2019	294830.701398389	371545.87312961	234467.000494565
1910	2	DALYs (Disability-Adjusted Life Years)	6	China	2	Female	234	75+ years	500	Atrial fibrillation and flutter	1	Number	2019	493509.803469917	598441.66391971	384386.953573935
1911	2	DALYs (Disability-Adjusted Life Years)	6	China	3	Both	234	75+ years	500	Atrial fibrillation and flutter	1	Number	2019	788340.504868307	935567.426692897	644400.41929817
1912	2	DALYs (Disability-Adjusted Life Years)	6	China	1	Male	234	75+ years	500	Atrial fibrillation and flutter	2	Percent	2019	0.00662761020573901	0.00805168793433535	0.00550124476499413
1913	2	DALYs (Disability-Adjusted Life Years)	6	China	2	Female	234	75+ years	500	Atrial fibrillation and flutter	2	Percent	2019	0.0117111615911609	0.0136351551377266	0.00966300073903707
1914	2	DALYs (Disability-Adjusted Life Years)	6	China	3	Both	234	75+ years	500	Atrial fibrillation and flutter	2	Percent	2019	0.00909678774335952	0.0105760642478628	0.00758839064268418
1915	2	DALYs (Disability-Adjusted Life Years)	6	China	1	Male	234	75+ years	500	Atrial fibrillation and flutter	3	Rate	2019	1111.82423482777	1401.1217425337	884.18910303707
1916	2	DALYs (Disability-Adjusted Life Years)	6	China	2	Female	234	75+ years	500	Atrial fibrillation and flutter	3	Rate	2019	1439.19033475096	1745.19625055033	1120.96251077147
1917	2	DALYs (Disability-Adjusted Life Years)	6	China	3	Both	234	75+ years	500	Atrial fibrillation and flutter	3	Rate	2019	1296.43060783192	1538.54614873281	1059.72028852866
1918	2	DALYs (Disability-Adjusted Life Years)	6	China	1	Male	235	95+ years	500	Atrial fibrillation and flutter	1	Number	2019	7778.33030903788	9844.43136408841	5754.5796853004
1919	2	DALYs (Disability-Adjusted Life Years)	6	China	2	Female	235	95+ years	500	Atrial fibrillation and flutter	1	Number	2019	32841.7241611374	41040.3029848873	23845.1833677418
1920	2	DALYs (Disability-Adjusted Life Years)	6	China	3	Both	235	95+ years	500	Atrial fibrillation and flutter	1	Number	2019	40620.0544701753	50151.6596959831	31050.3792959106
1921	2	DALYs (Disability-Adjusted Life Years)	6	China	1	Male	235	95+ years	500	Atrial fibrillation and flutter	2	Percent	2019	0.0188480148159602	0.023699780861898	0.014137785584938
1922	2	DALYs (Disability-Adjusted Life Years)	6	China	2	Female	235	95+ years	500	Atrial fibrillation and flutter	2	Percent	2019	0.0244043415329644	0.0286247156439805	0.0185808105761697
1923	2	DALYs (Disability-Adjusted Life Years)	6	China	3	Both	235	95+ years	500	Atrial fibrillation and flutter	2	Percent	2019	0.0230949565907248	0.0271515271228932	0.0179852190127959
1924	2	DALYs (Disability-Adjusted Life Years)	6	China	1	Male	235	95+ years	500	Atrial fibrillation and flutter	3	Rate	2019	7426.71145881123	9399.41456744326	5494.4443333558
1925	2	DALYs (Disability-Adjusted Life Years)	6	China	2	Female	235	95+ years	500	Atrial fibrillation and flutter	3	Rate	2019	7540.49730528342	9422.90034917705	5474.88128352331
1926	2	DALYs (Disability-Adjusted Life Years)	6	China	3	Both	235	95+ years	500	Atrial fibrillation and flutter	3	Rate	2019	7518.43934886285	9282.66139933198	5747.17086277907
1927	2	DALYs (Disability-Adjusted Life Years)	6	China	1	Male	238	12-23 months	500	Atrial fibrillation and flutter	1	Number	2019	0	0	0
1928	2	DALYs (Disability-Adjusted Life Years)	6	China	2	Female	238	12-23 months	500	Atrial fibrillation and flutter	1	Number	2019	0	0	0
1929	2	DALYs (Disability-Adjusted Life Years)	6	China	3	Both	238	12-23 months	500	Atrial fibrillation and flutter	1	Number	2019	0	0	0
1930	2	DALYs (Disability-Adjusted Life Years)	6	China	1	Male	238	12-23 months	500	Atrial fibrillation and flutter	2	Percent	2019	0	0	0
1931	2	DALYs (Disability-Adjusted Life Years)	6	China	2	Female	238	12-23 months	500	Atrial fibrillation and flutter	2	Percent	2019	0	0	0
1932	2	DALYs (Disability-Adjusted Life Years)	6	China	3	Both	238	12-23 months	500	Atrial fibrillation and flutter	2	Percent	2019	0	0	0
1933	2	DALYs (Disability-Adjusted Life Years)	6	China	1	Male	238	12-23 months	500	Atrial fibrillation and flutter	3	Rate	2019	0	0	0
1934	2	DALYs (Disability-Adjusted Life Years)	6	China	2	Female	238	12-23 months	500	Atrial fibrillation and flutter	3	Rate	2019	0	0	0
1935	2	DALYs (Disability-Adjusted Life Years)	6	China	3	Both	238	12-23 months	500	Atrial fibrillation and flutter	3	Rate	2019	0	0	0
1936	2	DALYs (Disability-Adjusted Life Years)	6	China	1	Male	243	75-84 years	500	Atrial fibrillation and flutter	1	Number	2019	197814.377365647	254735.14873749	150772.054084967
1937	2	DALYs (Disability-Adjusted Life Years)	6	China	2	Female	243	75-84 years	500	Atrial fibrillation and flutter	1	Number	2019	234338.262712592	290829.50524229	183800.559362671
1938	2	DALYs (Disability-Adjusted Life Years)	6	China	3	Both	243	75-84 years	500	Atrial fibrillation and flutter	1	Number	2019	432152.640078239	535450.632393575	347331.396413977
1939	2	DALYs (Disability-Adjusted Life Years)	6	China	1	Male	243	75-84 years	500	Atrial fibrillation and flutter	2	Percent	2019	0.00611988614127217	0.00763965211017221	0.0049838764972881
1940	2	DALYs (Disability-Adjusted Life Years)	6	China	2	Female	243	75-84 years	500	Atrial fibrillation and flutter	2	Percent	2019	0.0084121058312648	0.00988903938416037	0.00675014485835249
1941	2	DALYs (Disability-Adjusted Life Years)	6	China	3	Both	243	75-84 years	500	Atrial fibrillation and flutter	2	Percent	2019	0.0071762858940986	0.00858536439271758	0.00592293464274968
1942	2	DALYs (Disability-Adjusted Life Years)	6	China	1	Male	243	75-84 years	500	Atrial fibrillation and flutter	3	Rate	2019	875.082754650909	1126.8864206547	666.978943442368
1943	2	DALYs (Disability-Adjusted Life Years)	6	China	2	Female	243	75-84 years	500	Atrial fibrillation and flutter	3	Rate	2019	881.563307239707	1094.07920634254	691.444184610139
1944	2	DALYs (Disability-Adjusted Life Years)	6	China	3	Both	243	75-84 years	500	Atrial fibrillation and flutter	3	Rate	2019	878.585014462001	1088.59430205037	706.139756282026
1945	2	DALYs (Disability-Adjusted Life Years)	6	China	1	Male	284	20-54 years	500	Atrial fibrillation and flutter	1	Number	2019	79142.0168560161	115274.81391802	49525.560485436
1946	2	DALYs (Disability-Adjusted Life Years)	6	China	2	Female	284	20-54 years	500	Atrial fibrillation and flutter	1	Number	2019	57560.905147727	85609.497451456	36710.3554562677
1947	2	DALYs (Disability-Adjusted Life Years)	6	China	3	Both	284	20-54 years	500	Atrial fibrillation and flutter	1	Number	2019	136702.922003743	202419.693370497	86777.0163772204
1948	2	DALYs (Disability-Adjusted Life Years)	6	China	1	Male	284	20-54 years	500	Atrial fibrillation and flutter	2	Percent	2019	0.0010632324566686	0.00155798686864098	0.00071014403403151
1949	2	DALYs (Disability-Adjusted Life Years)	6	China	2	Female	284	20-54 years	500	Atrial fibrillation and flutter	2	Percent	2019	0.00105684702405077	0.00150323099681887	0.000732964240246332
1950	2	DALYs (Disability-Adjusted Life Years)	6	China	3	Both	284	20-54 years	500	Atrial fibrillation and flutter	2	Percent	2019	0.00105925966579197	0.00152097137730175	0.000719739484226817
1951	2	DALYs (Disability-Adjusted Life Years)	6	China	1	Male	284	20-54 years	500	Atrial fibrillation and flutter	3	Rate	2019	20.9866488301936	30.5682383993922	13.1330434491872
1952	2	DALYs (Disability-Adjusted Life Years)	6	China	2	Female	284	20-54 years	500	Atrial fibrillation and flutter	3	Rate	2019	16.0528035175827	23.8751013087829	10.23792314745
1953	2	DALYs (Disability-Adjusted Life Years)	6	China	3	Both	284	20-54 years	500	Atrial fibrillation and flutter	3	Rate	2019	18.5818762094207	27.5146838811279	11.7955033623951
1954	2	DALYs (Disability-Adjusted Life Years)	6	China	1	Male	388	1-5 months	500	Atrial fibrillation and flutter	1	Number	2019	0	0	0
1955	2	DALYs (Disability-Adjusted Life Years)	6	China	2	Female	388	1-5 months	500	Atrial fibrillation and flutter	1	Number	2019	0	0	0
1956	2	DALYs (Disability-Adjusted Life Years)	6	China	3	Both	388	1-5 months	500	Atrial fibrillation and flutter	1	Number	2019	0	0	0
1957	2	DALYs (Disability-Adjusted Life Years)	6	China	1	Male	388	1-5 months	500	Atrial fibrillation and flutter	2	Percent	2019	0	0	0
1958	2	DALYs (Disability-Adjusted Life Years)	6	China	2	Female	388	1-5 months	500	Atrial fibrillation and flutter	2	Percent	2019	0	0	0
1959	2	DALYs (Disability-Adjusted Life Years)	6	China	3	Both	388	1-5 months	500	Atrial fibrillation and flutter	2	Percent	2019	0	0	0
1960	2	DALYs (Disability-Adjusted Life Years)	6	China	1	Male	388	1-5 months	500	Atrial fibrillation and flutter	3	Rate	2019	0	0	0
1961	2	DALYs (Disability-Adjusted Life Years)	6	China	2	Female	388	1-5 months	500	Atrial fibrillation and flutter	3	Rate	2019	0	0	0
1962	2	DALYs (Disability-Adjusted Life Years)	6	China	3	Both	388	1-5 months	500	Atrial fibrillation and flutter	3	Rate	2019	0	0	0
1963	2	DALYs (Disability-Adjusted Life Years)	6	China	1	Male	389	6-11 months	500	Atrial fibrillation and flutter	1	Number	2019	0	0	0
1964	2	DALYs (Disability-Adjusted Life Years)	6	China	2	Female	389	6-11 months	500	Atrial fibrillation and flutter	1	Number	2019	0	0	0
1965	2	DALYs (Disability-Adjusted Life Years)	6	China	3	Both	389	6-11 months	500	Atrial fibrillation and flutter	1	Number	2019	0	0	0
1966	2	DALYs (Disability-Adjusted Life Years)	6	China	1	Male	389	6-11 months	500	Atrial fibrillation and flutter	2	Percent	2019	0	0	0
1967	2	DALYs (Disability-Adjusted Life Years)	6	China	2	Female	389	6-11 months	500	Atrial fibrillation and flutter	2	Percent	2019	0	0	0
1968	2	DALYs (Disability-Adjusted Life Years)	6	China	3	Both	389	6-11 months	500	Atrial fibrillation and flutter	2	Percent	2019	0	0	0
1969	2	DALYs (Disability-Adjusted Life Years)	6	China	1	Male	389	6-11 months	500	Atrial fibrillation and flutter	3	Rate	2019	0	0	0
1970	2	DALYs (Disability-Adjusted Life Years)	6	China	2	Female	389	6-11 months	500	Atrial fibrillation and flutter	3	Rate	2019	0	0	0
1971	2	DALYs (Disability-Adjusted Life Years)	6	China	3	Both	389	6-11 months	500	Atrial fibrillation and flutter	3	Rate	2019	0	0	0
1972	2	DALYs (Disability-Adjusted Life Years)	6	China	1	Male	420	<70 years	500	Atrial fibrillation and flutter	1	Number	2019	298686.972001126	407288.253586336	205460.911173529
1973	2	DALYs (Disability-Adjusted Life Years)	6	China	2	Female	420	<70 years	500	Atrial fibrillation and flutter	1	Number	2019	226723.403447914	312822.512775659	159236.832971766
1974	2	DALYs (Disability-Adjusted Life Years)	6	China	3	Both	420	<70 years	500	Atrial fibrillation and flutter	1	Number	2019	525410.37544904	714303.638836629	364523.916200798
1975	2	DALYs (Disability-Adjusted Life Years)	6	China	1	Male	420	<70 years	500	Atrial fibrillation and flutter	2	Percent	2019	0.00194657095895917	0.00259937935632269	0.00141035888972473
1976	2	DALYs (Disability-Adjusted Life Years)	6	China	2	Female	420	<70 years	500	Atrial fibrillation and flutter	2	Percent	2019	0.00202781920678122	0.00257658273689895	0.00153097335704142
1977	2	DALYs (Disability-Adjusted Life Years)	6	China	3	Both	420	<70 years	500	Atrial fibrillation and flutter	2	Percent	2019	0.00197871224168698	0.00258599376766262	0.00148727013131608
1978	2	DALYs (Disability-Adjusted Life Years)	6	China	1	Male	420	<70 years	500	Atrial fibrillation and flutter	3	Rate	2019	44.3418105043925	60.4642995983172	30.5018619602936
1979	2	DALYs (Disability-Adjusted Life Years)	6	China	2	Female	420	<70 years	500	Atrial fibrillation and flutter	3	Rate	2019	35.8624601287582	49.4813712267349	25.1876272437468
1980	2	DALYs (Disability-Adjusted Life Years)	6	China	3	Both	420	<70 years	500	Atrial fibrillation and flutter	3	Rate	2019	40.2365480673458	54.702217622114	27.9156727032184
1981	2	DALYs (Disability-Adjusted Life Years)	6	China	1	Male	1	<5 years	500	Atrial fibrillation and flutter	1	Number	2020	0	0	0
1982	2	DALYs (Disability-Adjusted Life Years)	6	China	2	Female	1	<5 years	500	Atrial fibrillation and flutter	1	Number	2020	0	0	0
1983	2	DALYs (Disability-Adjusted Life Years)	6	China	3	Both	1	<5 years	500	Atrial fibrillation and flutter	1	Number	2020	0	0	0
1984	2	DALYs (Disability-Adjusted Life Years)	6	China	1	Male	1	<5 years	500	Atrial fibrillation and flutter	2	Percent	2020	0	0	0
1985	2	DALYs (Disability-Adjusted Life Years)	6	China	2	Female	1	<5 years	500	Atrial fibrillation and flutter	2	Percent	2020	0	0	0
1986	2	DALYs (Disability-Adjusted Life Years)	6	China	3	Both	1	<5 years	500	Atrial fibrillation and flutter	2	Percent	2020	0	0	0
1987	2	DALYs (Disability-Adjusted Life Years)	6	China	1	Male	1	<5 years	500	Atrial fibrillation and flutter	3	Rate	2020	0	0	0
1988	2	DALYs (Disability-Adjusted Life Years)	6	China	2	Female	1	<5 years	500	Atrial fibrillation and flutter	3	Rate	2020	0	0	0
1989	2	DALYs (Disability-Adjusted Life Years)	6	China	3	Both	1	<5 years	500	Atrial fibrillation and flutter	3	Rate	2020	0	0	0
1990	2	DALYs (Disability-Adjusted Life Years)	6	China	1	Male	6	5-9 years	500	Atrial fibrillation and flutter	1	Number	2020	0	0	0
1991	2	DALYs (Disability-Adjusted Life Years)	6	China	2	Female	6	5-9 years	500	Atrial fibrillation and flutter	1	Number	2020	0	0	0
1992	2	DALYs (Disability-Adjusted Life Years)	6	China	3	Both	6	5-9 years	500	Atrial fibrillation and flutter	1	Number	2020	0	0	0
1993	2	DALYs (Disability-Adjusted Life Years)	6	China	1	Male	6	5-9 years	500	Atrial fibrillation and flutter	2	Percent	2020	0	0	0
1994	2	DALYs (Disability-Adjusted Life Years)	6	China	2	Female	6	5-9 years	500	Atrial fibrillation and flutter	2	Percent	2020	0	0	0
1995	2	DALYs (Disability-Adjusted Life Years)	6	China	3	Both	6	5-9 years	500	Atrial fibrillation and flutter	2	Percent	2020	0	0	0
1996	2	DALYs (Disability-Adjusted Life Years)	6	China	1	Male	6	5-9 years	500	Atrial fibrillation and flutter	3	Rate	2020	0	0	0
1997	2	DALYs (Disability-Adjusted Life Years)	6	China	2	Female	6	5-9 years	500	Atrial fibrillation and flutter	3	Rate	2020	0	0	0
1998	2	DALYs (Disability-Adjusted Life Years)	6	China	3	Both	6	5-9 years	500	Atrial fibrillation and flutter	3	Rate	2020	0	0	0
1999	2	DALYs (Disability-Adjusted Life Years)	6	China	1	Male	7	10-14 years	500	Atrial fibrillation and flutter	1	Number	2020	0	0	0
[truncated: 98,225 more rows]
